# Supplementary material for: Precise measurements of chromatin diffusion dynamics by modeling using Gaussian processes
Source: Nat Commun. 2021 Oct 26;12:6184. doi: 10.1038/s41467-021-26466-7 (PMC8548522; doi:10.1038/s41467-021-26466-7)
Supplement: Supplementary file 4 — Source Data [file 41467_2021_26466_MOESM4_ESM.zip]

Archive with 14 entries (13 files):
- SourceData/
- __MACOSX/._SourceData
- SourceData/SourceData_Hoxa_4kb_regions.txt
- __MACOSX/SourceData/._SourceData_Hoxa_4kb_regions.txt
- SourceData/SourceData_Hoxa_analysis.json
- __MACOSX/SourceData/._SourceData_Hoxa_analysis.json
- SourceData/SourceData_Hoxinduction_qRTPCR.xlsx
- __MACOSX/SourceData/._SourceData_Hoxinduction_qRTPCR.xlsx
- SourceData/SourceData_Hoxa_4kb_matrix.txt
- __MACOSX/SourceData/._SourceData_Hoxa_4kb_matrix.txt
- SourceData/SourceData_interMitoNoco_displacement.hdf
- __MACOSX/SourceData/._SourceData_interMitoNoco_displacement.hdf
- SourceData/SourceData_interMitoNoco_analysis.json
- __MACOSX/SourceData/._SourceData_interMitoNoco_analysis.json
