# Supplementary material for: Precise measurements of chromatin diffusion dynamics by modeling using Gaussian processes
Source: Nat Commun. 2021 Oct 26;12:6184. doi: 10.1038/s41467-021-26466-7 (PMC8548522; doi:10.1038/s41467-021-26466-7)
Supplement: Supplementary file 4 — Source Data [file 41467_2021_26466_MOESM4_ESM.zip › SourceData/SourceData_Hoxa_4kb_regions.txt]

chr6	49996001	50000000
chr6	50000001	50004000
chr6	50004001	50008000
chr6	50008001	50012000
chr6	50012001	50016000
chr6	50016001	50020000
chr6	50020001	50024000
chr6	50024001	50028000
chr6	50028001	50032000
chr6	50032001	50036000
chr6	50036001	50040000
chr6	50040001	50044000
chr6	50044001	50048000
chr6	50048001	50052000
chr6	50052001	50056000
chr6	50056001	50060000
chr6	50060001	50064000
chr6	50064001	50068000
chr6	50068001	50072000
chr6	50072001	50076000
chr6	50076001	50080000
chr6	50080001	50084000
chr6	50084001	50088000
chr6	50088001	50092000
chr6	50092001	50096000
chr6	50096001	50100000
chr6	50100001	50104000
chr6	50104001	50108000
chr6	50108001	50112000
chr6	50112001	50116000
chr6	50116001	50120000
chr6	50120001	50124000
chr6	50124001	50128000
chr6	50128001	50132000
chr6	50132001	50136000
chr6	50136001	50140000
chr6	50140001	50144000
chr6	50144001	50148000
chr6	50148001	50152000
chr6	50152001	50156000
chr6	50156001	50160000
chr6	50160001	50164000
chr6	50164001	50168000
chr6	50168001	50172000
chr6	50172001	50176000
chr6	50176001	50180000
chr6	50180001	50184000
chr6	50184001	50188000
chr6	50188001	50192000
chr6	50192001	50196000
chr6	50196001	50200000
chr6	50200001	50204000
chr6	50204001	50208000
chr6	50208001	50212000
chr6	50212001	50216000
chr6	50216001	50220000
chr6	50220001	50224000
chr6	50224001	50228000
chr6	50228001	50232000
chr6	50232001	50236000
chr6	50236001	50240000
chr6	50240001	50244000
chr6	50244001	50248000
chr6	50248001	50252000
chr6	50252001	50256000
chr6	50256001	50260000
chr6	50260001	50264000
chr6	50264001	50268000
chr6	50268001	50272000
chr6	50272001	50276000
chr6	50276001	50280000
chr6	50280001	50284000
chr6	50284001	50288000
chr6	50288001	50292000
chr6	50292001	50296000
chr6	50296001	50300000
chr6	50300001	50304000
chr6	50304001	50308000
chr6	50308001	50312000
chr6	50312001	50316000
chr6	50316001	50320000
chr6	50320001	50324000
chr6	50324001	50328000
chr6	50328001	50332000
chr6	50332001	50336000
chr6	50336001	50340000
chr6	50340001	50344000
chr6	50344001	50348000
chr6	50348001	50352000
chr6	50352001	50356000
chr6	50356001	50360000
chr6	50360001	50364000
chr6	50364001	50368000
chr6	50368001	50372000
chr6	50372001	50376000
chr6	50376001	50380000
chr6	50380001	50384000
chr6	50384001	50388000
chr6	50388001	50392000
chr6	50392001	50396000
chr6	50396001	50400000
chr6	50400001	50404000
chr6	50404001	50408000
chr6	50408001	50412000
chr6	50412001	50416000
chr6	50416001	50420000
chr6	50420001	50424000
chr6	50424001	50428000
chr6	50428001	50432000
chr6	50432001	50436000
chr6	50436001	50440000
chr6	50440001	50444000
chr6	50444001	50448000
chr6	50448001	50452000
chr6	50452001	50456000
chr6	50456001	50460000
chr6	50460001	50464000
chr6	50464001	50468000
chr6	50468001	50472000
chr6	50472001	50476000
chr6	50476001	50480000
chr6	50480001	50484000
chr6	50484001	50488000
chr6	50488001	50492000
chr6	50492001	50496000
chr6	50496001	50500000
chr6	50500001	50504000
chr6	50504001	50508000
chr6	50508001	50512000
chr6	50512001	50516000
chr6	50516001	50520000
chr6	50520001	50524000
chr6	50524001	50528000
chr6	50528001	50532000
chr6	50532001	50536000
chr6	50536001	50540000
chr6	50540001	50544000
chr6	50544001	50548000
chr6	50548001	50552000
chr6	50552001	50556000
chr6	50556001	50560000
chr6	50560001	50564000
chr6	50564001	50568000
chr6	50568001	50572000
chr6	50572001	50576000
chr6	50576001	50580000
chr6	50580001	50584000
chr6	50584001	50588000
chr6	50588001	50592000
chr6	50592001	50596000
chr6	50596001	50600000
chr6	50600001	50604000
chr6	50604001	50608000
chr6	50608001	50612000
chr6	50612001	50616000
chr6	50616001	50620000
chr6	50620001	50624000
chr6	50624001	50628000
chr6	50628001	50632000
chr6	50632001	50636000
chr6	50636001	50640000
chr6	50640001	50644000
chr6	50644001	50648000
chr6	50648001	50652000
chr6	50652001	50656000
chr6	50656001	50660000
chr6	50660001	50664000
chr6	50664001	50668000
chr6	50668001	50672000
chr6	50672001	50676000
chr6	50676001	50680000
chr6	50680001	50684000
chr6	50684001	50688000
chr6	50688001	50692000
chr6	50692001	50696000
chr6	50696001	50700000
chr6	50700001	50704000
chr6	50704001	50708000
chr6	50708001	50712000
chr6	50712001	50716000
chr6	50716001	50720000
chr6	50720001	50724000
chr6	50724001	50728000
chr6	50728001	50732000
chr6	50732001	50736000
chr6	50736001	50740000
chr6	50740001	50744000
chr6	50744001	50748000
chr6	50748001	50752000
chr6	50752001	50756000
chr6	50756001	50760000
chr6	50760001	50764000
chr6	50764001	50768000
chr6	50768001	50772000
chr6	50772001	50776000
chr6	50776001	50780000
chr6	50780001	50784000
chr6	50784001	50788000
chr6	50788001	50792000
chr6	50792001	50796000
chr6	50796001	50800000
chr6	50800001	50804000
chr6	50804001	50808000
chr6	50808001	50812000
chr6	50812001	50816000
chr6	50816001	50820000
chr6	50820001	50824000
chr6	50824001	50828000
chr6	50828001	50832000
chr6	50832001	50836000
chr6	50836001	50840000
chr6	50840001	50844000
chr6	50844001	50848000
chr6	50848001	50852000
chr6	50852001	50856000
chr6	50856001	50860000
chr6	50860001	50864000
chr6	50864001	50868000
chr6	50868001	50872000
chr6	50872001	50876000
chr6	50876001	50880000
chr6	50880001	50884000
chr6	50884001	50888000
chr6	50888001	50892000
chr6	50892001	50896000
chr6	50896001	50900000
chr6	50900001	50904000
chr6	50904001	50908000
chr6	50908001	50912000
chr6	50912001	50916000
chr6	50916001	50920000
chr6	50920001	50924000
chr6	50924001	50928000
chr6	50928001	50932000
chr6	50932001	50936000
chr6	50936001	50940000
chr6	50940001	50944000
chr6	50944001	50948000
chr6	50948001	50952000
chr6	50952001	50956000
chr6	50956001	50960000
chr6	50960001	50964000
chr6	50964001	50968000
chr6	50968001	50972000
chr6	50972001	50976000
chr6	50976001	50980000
chr6	50980001	50984000
chr6	50984001	50988000
chr6	50988001	50992000
chr6	50992001	50996000
chr6	50996001	51000000
chr6	51000001	51004000
chr6	51004001	51008000
chr6	51008001	51012000
chr6	51012001	51016000
chr6	51016001	51020000
chr6	51020001	51024000
chr6	51024001	51028000
chr6	51028001	51032000
chr6	51032001	51036000
chr6	51036001	51040000
chr6	51040001	51044000
chr6	51044001	51048000
chr6	51048001	51052000
chr6	51052001	51056000
chr6	51056001	51060000
chr6	51060001	51064000
chr6	51064001	51068000
chr6	51068001	51072000
chr6	51072001	51076000
chr6	51076001	51080000
chr6	51080001	51084000
chr6	51084001	51088000
chr6	51088001	51092000
chr6	51092001	51096000
chr6	51096001	51100000
chr6	51100001	51104000
chr6	51104001	51108000
chr6	51108001	51112000
chr6	51112001	51116000
chr6	51116001	51120000
chr6	51120001	51124000
chr6	51124001	51128000
chr6	51128001	51132000
chr6	51132001	51136000
chr6	51136001	51140000
chr6	51140001	51144000
chr6	51144001	51148000
chr6	51148001	51152000
chr6	51152001	51156000
chr6	51156001	51160000
chr6	51160001	51164000
chr6	51164001	51168000
chr6	51168001	51172000
chr6	51172001	51176000
chr6	51176001	51180000
chr6	51180001	51184000
chr6	51184001	51188000
chr6	51188001	51192000
chr6	51192001	51196000
chr6	51196001	51200000
chr6	51200001	51204000
chr6	51204001	51208000
chr6	51208001	51212000
chr6	51212001	51216000
chr6	51216001	51220000
chr6	51220001	51224000
chr6	51224001	51228000
chr6	51228001	51232000
chr6	51232001	51236000
chr6	51236001	51240000
chr6	51240001	51244000
chr6	51244001	51248000
chr6	51248001	51252000
chr6	51252001	51256000
chr6	51256001	51260000
chr6	51260001	51264000
chr6	51264001	51268000
chr6	51268001	51272000
chr6	51272001	51276000
chr6	51276001	51280000
chr6	51280001	51284000
chr6	51284001	51288000
chr6	51288001	51292000
chr6	51292001	51296000
chr6	51296001	51300000
chr6	51300001	51304000
chr6	51304001	51308000
chr6	51308001	51312000
chr6	51312001	51316000
chr6	51316001	51320000
chr6	51320001	51324000
chr6	51324001	51328000
chr6	51328001	51332000
chr6	51332001	51336000
chr6	51336001	51340000
chr6	51340001	51344000
chr6	51344001	51348000
chr6	51348001	51352000
chr6	51352001	51356000
chr6	51356001	51360000
chr6	51360001	51364000
chr6	51364001	51368000
chr6	51368001	51372000
chr6	51372001	51376000
chr6	51376001	51380000
chr6	51380001	51384000
chr6	51384001	51388000
chr6	51388001	51392000
chr6	51392001	51396000
chr6	51396001	51400000
chr6	51400001	51404000
chr6	51404001	51408000
chr6	51408001	51412000
chr6	51412001	51416000
chr6	51416001	51420000
chr6	51420001	51424000
chr6	51424001	51428000
chr6	51428001	51432000
chr6	51432001	51436000
chr6	51436001	51440000
chr6	51440001	51444000
chr6	51444001	51448000
chr6	51448001	51452000
chr6	51452001	51456000
chr6	51456001	51460000
chr6	51460001	51464000
chr6	51464001	51468000
chr6	51468001	51472000
chr6	51472001	51476000
chr6	51476001	51480000
chr6	51480001	51484000
chr6	51484001	51488000
chr6	51488001	51492000
chr6	51492001	51496000
chr6	51496001	51500000
chr6	51500001	51504000
chr6	51504001	51508000
chr6	51508001	51512000
chr6	51512001	51516000
chr6	51516001	51520000
chr6	51520001	51524000
chr6	51524001	51528000
chr6	51528001	51532000
chr6	51532001	51536000
chr6	51536001	51540000
chr6	51540001	51544000
chr6	51544001	51548000
chr6	51548001	51552000
chr6	51552001	51556000
chr6	51556001	51560000
chr6	51560001	51564000
chr6	51564001	51568000
chr6	51568001	51572000
chr6	51572001	51576000
chr6	51576001	51580000
chr6	51580001	51584000
chr6	51584001	51588000
chr6	51588001	51592000
chr6	51592001	51596000
chr6	51596001	51600000
chr6	51600001	51604000
chr6	51604001	51608000
chr6	51608001	51612000
chr6	51612001	51616000
chr6	51616001	51620000
chr6	51620001	51624000
chr6	51624001	51628000
chr6	51628001	51632000
chr6	51632001	51636000
chr6	51636001	51640000
chr6	51640001	51644000
chr6	51644001	51648000
chr6	51648001	51652000
chr6	51652001	51656000
chr6	51656001	51660000
chr6	51660001	51664000
chr6	51664001	51668000
chr6	51668001	51672000
chr6	51672001	51676000
chr6	51676001	51680000
chr6	51680001	51684000
chr6	51684001	51688000
chr6	51688001	51692000
chr6	51692001	51696000
chr6	51696001	51700000
chr6	51700001	51704000
chr6	51704001	51708000
chr6	51708001	51712000
chr6	51712001	51716000
chr6	51716001	51720000
chr6	51720001	51724000
chr6	51724001	51728000
chr6	51728001	51732000
chr6	51732001	51736000
chr6	51736001	51740000
chr6	51740001	51744000
chr6	51744001	51748000
chr6	51748001	51752000
chr6	51752001	51756000
chr6	51756001	51760000
chr6	51760001	51764000
chr6	51764001	51768000
chr6	51768001	51772000
chr6	51772001	51776000
chr6	51776001	51780000
chr6	51780001	51784000
chr6	51784001	51788000
chr6	51788001	51792000
chr6	51792001	51796000
chr6	51796001	51800000
chr6	51800001	51804000
chr6	51804001	51808000
chr6	51808001	51812000
chr6	51812001	51816000
chr6	51816001	51820000
chr6	51820001	51824000
chr6	51824001	51828000
chr6	51828001	51832000
chr6	51832001	51836000
chr6	51836001	51840000
chr6	51840001	51844000
chr6	51844001	51848000
chr6	51848001	51852000
chr6	51852001	51856000
chr6	51856001	51860000
chr6	51860001	51864000
chr6	51864001	51868000
chr6	51868001	51872000
chr6	51872001	51876000
chr6	51876001	51880000
chr6	51880001	51884000
chr6	51884001	51888000
chr6	51888001	51892000
chr6	51892001	51896000
chr6	51896001	51900000
chr6	51900001	51904000
chr6	51904001	51908000
chr6	51908001	51912000
chr6	51912001	51916000
chr6	51916001	51920000
chr6	51920001	51924000
chr6	51924001	51928000
chr6	51928001	51932000
chr6	51932001	51936000
chr6	51936001	51940000
chr6	51940001	51944000
chr6	51944001	51948000
chr6	51948001	51952000
chr6	51952001	51956000
chr6	51956001	51960000
chr6	51960001	51964000
chr6	51964001	51968000
chr6	51968001	51972000
chr6	51972001	51976000
chr6	51976001	51980000
chr6	51980001	51984000
chr6	51984001	51988000
chr6	51988001	51992000
chr6	51992001	51996000
chr6	51996001	52000000
chr6	52000001	52004000
chr6	52004001	52008000
chr6	52008001	52012000
chr6	52012001	52016000
chr6	52016001	52020000
chr6	52020001	52024000
chr6	52024001	52028000
chr6	52028001	52032000
chr6	52032001	52036000
chr6	52036001	52040000
chr6	52040001	52044000
chr6	52044001	52048000
chr6	52048001	52052000
chr6	52052001	52056000
chr6	52056001	52060000
chr6	52060001	52064000
chr6	52064001	52068000
chr6	52068001	52072000
chr6	52072001	52076000
chr6	52076001	52080000
chr6	52080001	52084000
chr6	52084001	52088000
chr6	52088001	52092000
chr6	52092001	52096000
chr6	52096001	52100000
chr6	52100001	52104000
chr6	52104001	52108000
chr6	52108001	52112000
chr6	52112001	52116000
chr6	52116001	52120000
chr6	52120001	52124000
chr6	52124001	52128000
chr6	52128001	52132000
chr6	52132001	52136000
chr6	52136001	52140000
chr6	52140001	52144000
chr6	52144001	52148000
chr6	52148001	52152000
chr6	52152001	52156000
chr6	52156001	52160000
chr6	52160001	52164000
chr6	52164001	52168000
chr6	52168001	52172000
chr6	52172001	52176000
chr6	52176001	52180000
chr6	52180001	52184000
chr6	52184001	52188000
chr6	52188001	52192000
chr6	52192001	52196000
chr6	52196001	52200000
chr6	52200001	52204000
chr6	52204001	52208000
chr6	52208001	52212000
chr6	52212001	52216000
chr6	52216001	52220000
chr6	52220001	52224000
chr6	52224001	52228000
chr6	52228001	52232000
chr6	52232001	52236000
chr6	52236001	52240000
chr6	52240001	52244000
chr6	52244001	52248000
chr6	52248001	52252000
chr6	52252001	52256000
chr6	52256001	52260000
chr6	52260001	52264000
chr6	52264001	52268000
chr6	52268001	52272000
chr6	52272001	52276000
chr6	52276001	52280000
chr6	52280001	52284000
chr6	52284001	52288000
chr6	52288001	52292000
chr6	52292001	52296000
chr6	52296001	52300000
chr6	52300001	52304000
chr6	52304001	52308000
chr6	52308001	52312000
chr6	52312001	52316000
chr6	52316001	52320000
chr6	52320001	52324000
chr6	52324001	52328000
chr6	52328001	52332000
chr6	52332001	52336000
chr6	52336001	52340000
chr6	52340001	52344000
chr6	52344001	52348000
chr6	52348001	52352000
chr6	52352001	52356000
chr6	52356001	52360000
chr6	52360001	52364000
chr6	52364001	52368000
chr6	52368001	52372000
chr6	52372001	52376000
chr6	52376001	52380000
chr6	52380001	52384000
chr6	52384001	52388000
chr6	52388001	52392000
chr6	52392001	52396000
chr6	52396001	52400000
chr6	52400001	52404000
chr6	52404001	52408000
chr6	52408001	52412000
chr6	52412001	52416000
chr6	52416001	52420000
chr6	52420001	52424000
chr6	52424001	52428000
chr6	52428001	52432000
chr6	52432001	52436000
chr6	52436001	52440000
chr6	52440001	52444000
chr6	52444001	52448000
chr6	52448001	52452000
chr6	52452001	52456000
chr6	52456001	52460000
chr6	52460001	52464000
chr6	52464001	52468000
chr6	52468001	52472000
chr6	52472001	52476000
chr6	52476001	52480000
chr6	52480001	52484000
chr6	52484001	52488000
chr6	52488001	52492000
chr6	52492001	52496000
chr6	52496001	52500000
chr6	52500001	52504000
chr6	52504001	52508000
chr6	52508001	52512000
chr6	52512001	52516000
chr6	52516001	52520000
chr6	52520001	52524000
chr6	52524001	52528000
chr6	52528001	52532000
chr6	52532001	52536000
chr6	52536001	52540000
chr6	52540001	52544000
chr6	52544001	52548000
chr6	52548001	52552000
chr6	52552001	52556000
chr6	52556001	52560000
chr6	52560001	52564000
chr6	52564001	52568000
chr6	52568001	52572000
chr6	52572001	52576000
chr6	52576001	52580000
chr6	52580001	52584000
chr6	52584001	52588000
chr6	52588001	52592000
chr6	52592001	52596000
chr6	52596001	52600000
chr6	52600001	52604000
chr6	52604001	52608000
chr6	52608001	52612000
chr6	52612001	52616000
chr6	52616001	52620000
chr6	52620001	52624000
chr6	52624001	52628000
chr6	52628001	52632000
chr6	52632001	52636000
chr6	52636001	52640000
chr6	52640001	52644000
chr6	52644001	52648000
chr6	52648001	52652000
chr6	52652001	52656000
chr6	52656001	52660000
chr6	52660001	52664000
chr6	52664001	52668000
chr6	52668001	52672000
chr6	52672001	52676000
chr6	52676001	52680000
chr6	52680001	52684000
chr6	52684001	52688000
chr6	52688001	52692000
chr6	52692001	52696000
chr6	52696001	52700000
chr6	52700001	52704000
chr6	52704001	52708000
chr6	52708001	52712000
chr6	52712001	52716000
chr6	52716001	52720000
chr6	52720001	52724000
chr6	52724001	52728000
chr6	52728001	52732000
chr6	52732001	52736000
chr6	52736001	52740000
chr6	52740001	52744000
chr6	52744001	52748000
chr6	52748001	52752000
chr6	52752001	52756000
chr6	52756001	52760000
chr6	52760001	52764000
chr6	52764001	52768000
chr6	52768001	52772000
chr6	52772001	52776000
chr6	52776001	52780000
chr6	52780001	52784000
chr6	52784001	52788000
chr6	52788001	52792000
chr6	52792001	52796000
chr6	52796001	52800000
chr6	52800001	52804000
chr6	52804001	52808000
chr6	52808001	52812000
chr6	52812001	52816000
chr6	52816001	52820000
chr6	52820001	52824000
chr6	52824001	52828000
chr6	52828001	52832000
chr6	52832001	52836000
chr6	52836001	52840000
chr6	52840001	52844000
chr6	52844001	52848000
chr6	52848001	52852000
chr6	52852001	52856000
chr6	52856001	52860000
chr6	52860001	52864000
chr6	52864001	52868000
chr6	52868001	52872000
chr6	52872001	52876000
chr6	52876001	52880000
chr6	52880001	52884000
chr6	52884001	52888000
chr6	52888001	52892000
chr6	52892001	52896000
chr6	52896001	52900000
chr6	52900001	52904000
chr6	52904001	52908000
chr6	52908001	52912000
chr6	52912001	52916000
chr6	52916001	52920000
chr6	52920001	52924000
chr6	52924001	52928000
chr6	52928001	52932000
chr6	52932001	52936000
chr6	52936001	52940000
chr6	52940001	52944000
chr6	52944001	52948000
chr6	52948001	52952000
chr6	52952001	52956000
chr6	52956001	52960000
chr6	52960001	52964000
chr6	52964001	52968000
chr6	52968001	52972000
chr6	52972001	52976000
chr6	52976001	52980000
chr6	52980001	52984000
chr6	52984001	52988000
chr6	52988001	52992000
chr6	52992001	52996000
chr6	52996001	53000000
chr6	53000001	53004000
chr6	53004001	53008000
chr6	53008001	53012000
chr6	53012001	53016000
chr6	53016001	53020000
chr6	53020001	53024000
chr6	53024001	53028000
chr6	53028001	53032000
chr6	53032001	53036000
chr6	53036001	53040000
chr6	53040001	53044000
chr6	53044001	53048000
chr6	53048001	53052000
chr6	53052001	53056000
chr6	53056001	53060000
chr6	53060001	53064000
chr6	53064001	53068000
chr6	53068001	53072000
chr6	53072001	53076000
chr6	53076001	53080000
chr6	53080001	53084000
chr6	53084001	53088000
chr6	53088001	53092000
chr6	53092001	53096000
chr6	53096001	53100000
chr6	53100001	53104000
chr6	53104001	53108000
chr6	53108001	53112000
chr6	53112001	53116000
chr6	53116001	53120000
chr6	53120001	53124000
chr6	53124001	53128000
chr6	53128001	53132000
chr6	53132001	53136000
chr6	53136001	53140000
chr6	53140001	53144000
chr6	53144001	53148000
chr6	53148001	53152000
chr6	53152001	53156000
chr6	53156001	53160000
chr6	53160001	53164000
chr6	53164001	53168000
chr6	53168001	53172000
chr6	53172001	53176000
chr6	53176001	53180000
chr6	53180001	53184000
chr6	53184001	53188000
chr6	53188001	53192000
chr6	53192001	53196000
chr6	53196001	53200000
chr6	53200001	53204000
chr6	53204001	53208000
chr6	53208001	53212000
chr6	53212001	53216000
chr6	53216001	53220000
chr6	53220001	53224000
chr6	53224001	53228000
chr6	53228001	53232000
chr6	53232001	53236000
chr6	53236001	53240000
chr6	53240001	53244000
chr6	53244001	53248000
chr6	53248001	53252000
chr6	53252001	53256000
chr6	53256001	53260000
chr6	53260001	53264000
chr6	53264001	53268000
chr6	53268001	53272000
chr6	53272001	53276000
chr6	53276001	53280000
chr6	53280001	53284000
chr6	53284001	53288000
chr6	53288001	53292000
chr6	53292001	53296000
chr6	53296001	53300000
chr6	53300001	53304000
chr6	53304001	53308000
chr6	53308001	53312000
chr6	53312001	53316000
chr6	53316001	53320000
chr6	53320001	53324000
chr6	53324001	53328000
chr6	53328001	53332000
chr6	53332001	53336000
chr6	53336001	53340000
chr6	53340001	53344000
chr6	53344001	53348000
chr6	53348001	53352000
chr6	53352001	53356000
chr6	53356001	53360000
chr6	53360001	53364000
chr6	53364001	53368000
chr6	53368001	53372000
chr6	53372001	53376000
chr6	53376001	53380000
chr6	53380001	53384000
chr6	53384001	53388000
chr6	53388001	53392000
chr6	53392001	53396000
chr6	53396001	53400000
chr6	53400001	53404000
chr6	53404001	53408000
chr6	53408001	53412000
chr6	53412001	53416000
chr6	53416001	53420000
chr6	53420001	53424000
chr6	53424001	53428000
chr6	53428001	53432000
chr6	53432001	53436000
chr6	53436001	53440000
chr6	53440001	53444000
chr6	53444001	53448000
chr6	53448001	53452000
chr6	53452001	53456000
chr6	53456001	53460000
chr6	53460001	53464000
chr6	53464001	53468000
chr6	53468001	53472000
chr6	53472001	53476000
chr6	53476001	53480000
chr6	53480001	53484000
chr6	53484001	53488000
chr6	53488001	53492000
chr6	53492001	53496000
chr6	53496001	53500000
chr6	53500001	53504000
chr6	53504001	53508000
chr6	53508001	53512000
chr6	53512001	53516000
chr6	53516001	53520000
chr6	53520001	53524000
chr6	53524001	53528000
chr6	53528001	53532000
chr6	53532001	53536000
chr6	53536001	53540000
chr6	53540001	53544000
chr6	53544001	53548000
chr6	53548001	53552000
chr6	53552001	53556000
chr6	53556001	53560000
chr6	53560001	53564000
chr6	53564001	53568000
chr6	53568001	53572000
chr6	53572001	53576000
chr6	53576001	53580000
chr6	53580001	53584000
chr6	53584001	53588000
chr6	53588001	53592000
chr6	53592001	53596000
chr6	53596001	53600000
chr6	53600001	53604000
chr6	53604001	53608000
chr6	53608001	53612000
chr6	53612001	53616000
chr6	53616001	53620000
chr6	53620001	53624000
chr6	53624001	53628000
chr6	53628001	53632000
chr6	53632001	53636000
chr6	53636001	53640000
chr6	53640001	53644000
chr6	53644001	53648000
chr6	53648001	53652000
chr6	53652001	53656000
chr6	53656001	53660000
chr6	53660001	53664000
chr6	53664001	53668000
chr6	53668001	53672000
chr6	53672001	53676000
chr6	53676001	53680000
chr6	53680001	53684000
chr6	53684001	53688000
chr6	53688001	53692000
chr6	53692001	53696000
chr6	53696001	53700000
chr6	53700001	53704000
chr6	53704001	53708000
chr6	53708001	53712000
chr6	53712001	53716000
chr6	53716001	53720000
chr6	53720001	53724000
chr6	53724001	53728000
chr6	53728001	53732000
chr6	53732001	53736000
chr6	53736001	53740000
chr6	53740001	53744000
chr6	53744001	53748000
chr6	53748001	53752000
chr6	53752001	53756000
chr6	53756001	53760000
chr6	53760001	53764000
chr6	53764001	53768000
chr6	53768001	53772000
chr6	53772001	53776000
chr6	53776001	53780000
chr6	53780001	53784000
chr6	53784001	53788000
chr6	53788001	53792000
chr6	53792001	53796000
chr6	53796001	53800000
chr6	53800001	53804000
chr6	53804001	53808000
chr6	53808001	53812000
chr6	53812001	53816000
chr6	53816001	53820000
chr6	53820001	53824000
chr6	53824001	53828000
chr6	53828001	53832000
chr6	53832001	53836000
chr6	53836001	53840000
chr6	53840001	53844000
chr6	53844001	53848000
chr6	53848001	53852000
chr6	53852001	53856000
chr6	53856001	53860000
chr6	53860001	53864000
chr6	53864001	53868000
chr6	53868001	53872000
chr6	53872001	53876000
chr6	53876001	53880000
chr6	53880001	53884000
chr6	53884001	53888000
chr6	53888001	53892000
chr6	53892001	53896000
chr6	53896001	53900000
chr6	53900001	53904000
chr6	53904001	53908000
chr6	53908001	53912000
chr6	53912001	53916000
chr6	53916001	53920000
chr6	53920001	53924000
chr6	53924001	53928000
chr6	53928001	53932000
chr6	53932001	53936000
chr6	53936001	53940000
chr6	53940001	53944000
chr6	53944001	53948000
chr6	53948001	53952000
chr6	53952001	53956000
chr6	53956001	53960000
chr6	53960001	53964000
chr6	53964001	53968000
chr6	53968001	53972000
chr6	53972001	53976000
chr6	53976001	53980000
chr6	53980001	53984000
chr6	53984001	53988000
chr6	53988001	53992000
chr6	53992001	53996000
chr6	53996001	54000000
