# Supplementary material for: Precise measurements of chromatin diffusion dynamics by modeling using Gaussian processes
Source: Nat Commun. 2021 Oct 26;12:6184. doi: 10.1038/s41467-021-26466-7 (PMC8548522; doi:10.1038/s41467-021-26466-7)
Supplement: Supplementary file 4 — Source Data [file 41467_2021_26466_MOESM4_ESM.zip › SourceData/SourceData_Hoxa_analysis.json]

{"intradomain_T2Anchor1_T3Anchor3": {"plusRA_J3": {"numMovies": 13, "movies": ["T2T3F19 OR1GFP OR3IRFP1x -lif +RA_", "T2T3F19 OR1GFP OR3IRFP1x -lif +RA_11", "T2T3F19 OR1GFP OR3IRFP1x -lif +RA_13", "T2T3F19 OR1GFP OR3IRFP1x -lif +RA_14", "T2T3F19 OR1GFP OR3IRFP1x -lif +RA_16", "T2T3F19 OR1GFP OR3IRFP1x -lif +RA_17", "T2T3F19 OR1GFP OR3IRFP1x -lif +RA_2", "T2T3F19 OR1GFP OR3IRFP1x -lif +RA_3", "T2T3F19 OR1GFP OR3IRFP1x -lif +RA_4", "T2T3F19 OR1GFP OR3IRFP1x -lif +RA_5", "T2T3F19 OR1GFP OR3IRFP1x -lif +RA_6", "T2T3F19 OR1GFP OR3IRFP1x -lif +RA_8", "T2T3F19 OR1GFP OR3IRFP1x -lif +RA_9"], "distance": {"mean": 0.3066899766832708, "stdDev": 0.2154955143481602, "min": 0.003372282681414569, "max": 1.0163950548644356, "median": 0.25690862688593935, "quartile": 0.1496249083084408, "data": [[0.25694226030595063, 0.3363379353444472, 0.3332346513358786, 0.34455327527377866, 0.3252464456194282, 0.3350675175804775, 0.4987873050134919, 0.4833824631103422, 0.4468407983991593, 0.446599079358943, 0.5039452396956053, 0.3481047993372026, 0.09591797066818697, 0.22529947957932686, 0.08702920820210881, 0.07296244479121983, 0.12770375039457524, 0.28802445761820006, 0.42974724750295756, 0.29754945630219154, 0.3925530445300752, 0.5488770889859741, 0.5563533546112346, 0.5579205864436759, 0.27388064657187144, 0.3785250327064294, 0.36335991738892376, 0.19937093720552165, 0.372522396935476, 0.4327282396828112, 0.205649027139125, 0.302550525187313, 0.1061787684557173, 0.39571416102844176, 0.3812999759182604, 0.3434813376038976, 0.0721842598401552, 0.3104746159841411, 0.4540925763575068, 0.4791137806642957, 0.2756429515304799, 0.5086585929962245, 0.5723938440919027, 0.46983844929670043, 0.42541365981686785, 0.49285886444969196, 0.6892529838636327, 0.5049142369955226, 0.4114791568640343, 0.29204696526989926, 0.6528678820941369, 0.5559834248089326, 0.4237193236182364, 0.16625400274336732, 0.23697967847144663, 0.4673764565313582, 0.38556754382640185, 0.49944394754494215, 0.4518412645785694, 0.32267067487091033, 0.523945518772567, 0.5141631541435414, 0.5013173829073155, 0.4330229484793277, 0.6576871369430811, 0.49670037092207214, 0.5506350110474106, 0.41008036523933256, 0.5699814399977797, 0.47569391162260366, 0.4968065387441099, 0.3975015955581818, 0.4072419396859865], [0.25690862688593935, 0.3296743307294661, 0.27590965628960384, 0.45543659271297277, 0.22162055367606165, 0.1745409226488588, 0.1835421488286273, 0.26948391051668125, 0.46838477451571126, 0.5039975722447514, 0.6046023969799972, 0.547623251382844, 0.35516218644211517, 0.2999382697636141, 0.3768371526618275, 0.32315713915954686, 0.11685424988297599, 0.1893441374541924, 0.287514002112703, 0.44233601286946655, 0.38165795794518553, 0.1904586494847323, 0.19312167050673673, 0.31861961343824885, 0.2359365587694535, 0.29508833104566606, 0.18929659996879994, 0.23509909554800118, 0.36531465803707625, 0.3362261112718133, 0.2853692980237657, 0.2849882752829832, 0.2434967614299627, 0.07827287863422717, 0.12386810715359964, 0.08867150778909236, 0.3333305275891221, 0.32987816669012904, 0.2283633388498004, 0.3318271007689192, 0.21149327972296117, 0.1867389654775666, 0.1741639332357969, 0.30269286927982975, 0.24503365499878202, 0.15804557090706844, 0.18004648035740978, 0.2596743936608637, 0.08714651868976984, 0.3369360578233484, 0.06095197191835054, 0.16464893727165444, 0.14204154361912166, 0.15887168967383783, 0.13604585689865675, 0.2679363053478143, 0.2141401122519519, 0.18538286294139122, 0.29084424717198126, 0.4434096547255085, 0.275713875232547, 0.32176970224960777, 0.2840588778624678, 0.20291860279279775, 0.28986001803863726, 0.3210676974220341, 0.10662363210209068, 0.223342470442323, 0.28692461986710993, 0.3662634036774937, 0.3201535696906731, 0.23841475717631938, 0.14671425075266087, 0.013265329507288273, 0.19235488968465494, 0.20759247304065062, 0.2921986583435145, 0.15170284743628837, 0.2982047249875437, 0.3019219474803321, 0.5295061781189913, 0.32958797447013227, 0.3392076198772292, 0.4402743478284273, 0.3907095323304432, 0.28187936946779196, 0.3694319171558749, 0.25872001101508574, 0.23062510924179044, 0.2758318020502248, 0.30122163637894833, 0.3906880546409267, 0.2286846790752685, 0.12992465545877788, 0.25597169646863055, 0.15668173248393585, 0.22575953999440068, 0.27266202075256435, 0.14633387518053717, 0.106446272567096, 0.05160913189913128, 0.1536533053380637, 0.26260832047254157, 0.32305410590689254, 0.32469208466226573, 0.22419491630276606, 0.2663683632226818, 0.23484821236520326, 0.18629524576241935, 0.3368518393877759, 0.2633720461930016, 0.20734443624114057, 0.05245041859275501, 0.4181454947522603, 0.48419291839877415, 0.29303517187965594, 0.3315557477671118, 0.36063009232562643], [0.11218454941267146, 0.1421894904911362, 0.21493634893869734, 0.2720036061154069, 0.08887902436822616, 0.2476225036125849, 0.10015453228489117, 0.17785029375855826, 0.12392015617344622, 0.1757821979376631, 0.2550759503550446, 0.1441743623058965, 0.16496931862279424, 0.24243996210161092, 0.1199553135577069, 0.13202329325017975, 0.31407281331464115, 0.2557640713979271, 0.3184119616069484, 0.295867926080124, 0.20453194059323268, 0.21804583379056236, 0.19467364806436588, 0.1074065501008695, 0.37787273930602155, 0.24059504152989386, 0.11942547206142753, 0.14869514624622854, 0.14808139865084008, 0.12460489123596304, 0.16551630576060192, 0.14242432433235, 0.21555246747035184, 0.27118288996805445, 0.2012463963649409, 0.25942985106711564, 0.2541267799299388, 0.17519076209265216, 0.25176401003474624, 0.15917609330647345, 0.17394508865592967, 0.0066953215793961966, 0.15146047301229917, 0.03637882083279123, 0.0968246051901068, 0.14585821114340491, 0.10668740429485812, 0.11965399067415476, 0.03613770316670533, 0.0545060988163082, 0.11562934984313243, 0.08223187242095606, 0.041662737716512944, 0.15758213285357636, 0.05612858534384354, 0.08675938339714347, 0.06657175339963087, 0.1335069341899143, 0.0917546566620203, 0.05332402312226966, 0.09331158618481247, 0.03942460021703629, 0.19977973177026834, 0.09468231744274144, 0.07134547991452699, 0.06488761310755001, 0.22593950432987286, 0.06016427264904255, 0.07307653527626289, 0.2546179159758277, 0.37691592615217934, 0.15813015467589378, 0.15252525757517554, 0.12601478387257567, 0.34212331704374943, 0.2662540690159026, 0.3268768050776634, 0.32991088355384496, 0.04794650189178936, 0.06697268400857152, 0.02670307097012075, 0.06816503019695214, 0.06771644963359995, 0.11480436448811678, 0.09775200950741215, 0.18061298765253223, 0.12846453720422607, 0.1486576151239465, 0.2767181186708693, 0.18339229434938134, 0.18121856418009105, 0.1500852036823906, 0.06248154808293607, 0.02929486275346, 0.12230596984163417, 0.042082640280666536, 0.1720052578932983, 0.08386389094615951, 0.2752215656833082, 0.03386894597469817, 0.12579870246943736, 0.1513589189133284], [0.14707076812659617, 0.1336363432457462, 0.2353992726033481, 0.247554929319849, 0.28278939007630827, 0.23653338637999646, 0.2766519003033109, 0.21397150790303035, 0.1446560833927144, 0.3681300345952178, 0.2322782450791369, 0.3038293429730954, 0.2708692629654002, 0.29417440830922764, 0.20712170728741086, 0.09365799154349459, 0.11869130528530622, 0.1106427649743815, 0.23632295303412734, 0.1639899850716992, 0.20367644274970254, 0.2364819266810473, 0.2793581588797854, 0.04116946644046945, 0.13615195258894983, 0.04666279331425619, 0.17775805166448527, 0.08104798321700478, 0.0983215451794131, 0.30002625176732056, 0.28706252503383506, 0.11648223102367278, 0.21387674996875058, 0.2237395538939483, 0.12000929898180822, 0.123209812377418, 0.0721656772788894, 0.15832901238351832, 0.1370838208301724, 0.12755162589886135, 0.2503524341263739, 0.34760815923649374, 0.24576999359951157, 0.29999464947205945, 0.22745737437592128, 0.36619169529492773, 0.34510553756088774, 0.39105472131321495, 0.33251999822449013, 0.2584201196809029, 0.16572025416884562, 0.10163908512560949, 0.2097357452612164, 0.2858339295484388, 0.1624099899142214, 0.19384725949671394, 0.1866840133513681, 0.1765450322676417, 0.13916384108441668, 0.28541291279555886, 0.2661877741653871, 0.2819986206196916, 0.28430964538103426, 0.2690838508313516, 0.3119696800548913, 0.27163677013639326, 0.26105952518480446, 0.2443981461786655, 0.26400738503642573, 0.2522422372360624, 0.29633135835752816, 0.41976551867165407, 0.29713552973907764, 0.19650465610446044, 0.273292949729235, 0.3026016113960203, 0.2167644781477598, 0.05919656296480285, 0.09872657475964725, 0.1759377472249188, 0.11032983631409714], [0.7156460271318158, 0.7680943348569524, 0.771333879463835, 0.8548288279328032, 0.7504228966538473, 0.6997552831912636, 0.6952342139211712, 0.7414659940868369, 0.6226145227533973, 0.6791742686696878, 0.7069137256787317, 0.6892536318336628, 0.602509756758585, 0.6685260735308934, 0.7512180679260636, 0.8027827485755376, 0.7302997518960928, 0.6789951891402254, 0.6808946353062401, 0.6211702559195448, 0.7797215967249022, 0.7374807830300133, 0.7485977808720645, 0.6839886705296895, 0.7720364223788864, 0.8047559212993134, 0.7907659443968534, 0.8403951696318067, 0.8343652475156559, 0.8030277848704284, 0.8055593149949881, 0.785598149508941, 0.7978623015871935, 0.6525803866419341, 0.6872714643826588, 0.7281136958317412, 0.8074439007156725, 0.8364967823900168, 0.9180475659214087, 0.9343581232220248, 1.0163950548644356, 0.9126374559315829, 0.9508282757258398, 0.9158894978758838, 0.8700100723199831, 0.8232523192216853, 0.8893724147098314, 0.8346343706918701, 0.6591171052030863, 0.6561792818728049, 0.7392881356544465, 0.6214323824984753, 0.7573159718823483, 0.7145531699643488, 0.6999249743685642, 0.7471756840391853, 0.8106676151346683, 0.8614004855902608, 0.6371937212822669, 0.7998542064082438, 0.7991629722265808, 0.8063427289929695, 0.878129365288224, 0.9890435346047853, 0.8739746771759297, 0.878289753846794, 0.7193570774032921, 0.8615945135139055, 0.8305468896984234, 0.7228621623040535, 0.7531059151104925, 0.8676215837546204, 0.8240231582844229, 0.7119273709665905, 0.6496451806857779, 0.6618360883704146, 0.6583593929246113, 0.8176657564805014, 0.7811603227085636, 0.7838332177552033, 0.7861313171987834, 0.8439800901303603, 0.8543820981135326, 0.5190629721026468, 0.5425918377198728, 0.5667779588795555, 0.5270712253435466, 0.629663584898089], [0.5065369017910769, 0.3565798190521333, 0.3461369055438443, 0.2401695682557578, 0.2389003270008368, 0.07311011566088703, 0.16981027815486385, 0.18575869382700316, 0.11999826975194293, 0.19197799945879737, 0.11547609483543105, 0.25210301197430945, 0.21995843333995962, 0.2577826394520308, 0.34861379470522036, 0.2387432682871405, 0.34825090821583776, 0.31440471928877867, 0.22948380189344825, 0.2776225902646141, 0.19472284603060738, 0.15981069002163587, 0.1978044742859447, 0.17380465963843914, 0.16500255728136623, 0.0728498723728254, 0.047932133389471165, 0.07551388944479356, 0.07803887974634299, 0.029525054467793188, 0.11487583010960167, 0.10317130698582945, 0.04661598875745944, 0.22315415126375304, 0.21333422776575695, 0.18930543609136857, 0.1866231400434027, 0.06042108816322296, 0.21538912723296672, 0.13667169377289837, 0.2134757258349476, 0.17737529305309233, 0.10524721492325965, 0.13684344079658553, 0.19258909471945537, 0.10193341818130304, 0.09929740682365883, 0.13955923534060002, 0.3961690702460593, 0.23099663026951558, 0.30803287162325416, 0.4003030352916342], [0.5158383182404169, 0.60200396384007, 0.49672061433891374, 0.48733311563664533, 0.59725271587322, 0.5689759905338992, 0.48991942876654826, 0.5193621866682032, 0.5525224404630882, 0.6124943924609514, 0.6117499427289663, 0.5040474747762442, 0.5396849107947485, 0.7066240521548641, 0.6132159961384414, 0.5572309340702484, 0.7381663101684415, 0.5843102500241409, 0.7976868867472412, 0.6213338783354233, 0.7869327033848974, 0.7004084898772921, 0.5578175914226228, 0.5669013289099397, 0.6513215163745367, 0.5469842670656389, 0.6789921110259535, 0.5668529885548572, 0.5154731341277176, 0.624775855854941, 0.7334585655092523, 0.7064294360109589, 0.7016298855008255, 0.702205596312309, 0.7115242512499906, 0.7194002035100442, 0.6731763571750519, 0.7223495573027026, 0.6769732520803196, 0.7089695699179901, 0.7029992732384447, 0.824654663140943, 0.6774652627890276, 0.6111970115047327, 0.6808642241985426, 0.8047350638024063, 0.8615771721687328, 0.6808471721094516, 0.5436509281856587, 0.7032327140749762, 0.5272923069142601, 0.7215360498310253, 0.6823599262642494, 0.47360163863730725, 0.5791531021352362, 0.3541088828013464, 0.5946098312004323, 0.7290169465795278, 0.7707370964216488, 0.5894984025095682, 0.48686270556888966, 0.6072049282433843, 0.7474884243141312, 0.7191460547172851, 0.6502920345632476, 0.7125391314767967, 0.6035188463813088, 0.526600613029757, 0.6069912663832479, 0.4996454471947918, 0.44556082451996354, 0.5573154994650068, 0.4248778875508838, 0.43259633643716866, 0.24233182411038257, 0.37464234479650677, 0.3642712125189043, 0.45475374151180026, 0.37465974413200587, 0.5243026639771688, 0.29234204835302086, 0.26762718469478497, 0.3687536896254199, 0.392264813380056, 0.2699487313852106, 0.16124342509849113, 0.5447376705674327, 0.4394006223924153, 0.5161055027986234, 0.3435269632834208], [0.3543791189957722, 0.22958555712313714, 0.007078051887259082, 0.14409903992223486, 0.014376455732096801, 0.16564735448676235, 0.14360597004243203, 0.09250078489189033, 0.02495167046288347, 0.1646093748791472, 0.17387203463279122, 0.19615745663516687, 0.07910653717786016, 0.08358037976164244, 0.08475388185324322, 0.22886127080966448, 0.15981299175003258, 0.07221890984878399, 0.04953096260501327, 0.032465033001661106, 0.05371649757312055, 0.1101727350020144, 0.16476295340427619, 0.1472367578102265, 0.12207216647717171, 0.0727436292239588, 0.09278087806065294, 0.060515294978177606, 0.06010890290252827, 0.10496647366197354, 0.0770227599514923, 0.11345329831516464, 0.10091233450555553, 0.05781162755349912, 0.1571990536356692, 0.1171560981739302, 0.13614718482029609, 0.11507455085916635, 0.12244165137424425, 0.07294848384893979, 0.08736103258286611, 0.05543750244614929, 0.08395897300653994, 0.1653655435582379, 0.06903493167357434, 0.05996980807279429, 0.06824342206667881, 0.044002352423150606, 0.06541805141983005, 0.0858523048296742, 0.08076236660203634, 0.14385433043438867, 0.03568033299812113, 0.0677570392848201, 0.08496220544119447, 0.07556514986804735, 0.09584662366885985, 0.03469001798278825, 0.3044930059070369, 0.07887772498578446, 0.03785785122558446, 0.0999464040485132, 0.12102450128395452, 0.03692371069273545, 0.09166533268282863, 0.1514942465796609, 0.05650634942907687, 0.07646938849015814, 0.08335505772408351, 0.03841924844811651, 0.11531807806212517, 0.03336860878900658, 0.14326532790697336, 0.17542905996768107, 0.12608285160605054, 0.2620383300388906, 0.16868243749549514, 0.13720530971742997, 0.29382253249080575, 0.3143253585093694, 0.4105955696366622, 0.31761355241033873], [0.5157457476726115, 0.5333338755424035, 0.43975975933190337, 0.48045786513068683, 0.5335174853165361, 0.5576114443233672, 0.5105398120730092, 0.503384566077176, 0.4697323804589638, 0.5276146689185843, 0.3670296989674599, 0.4438839835388334, 0.3435034592012833, 0.33588779919027556, 0.27165931753460176, 0.2987783928410061, 0.27653620118444494, 0.3944723020343037, 0.3504792191458562, 0.35812049154556436, 0.3250009137871503, 0.33931609926474826, 0.3088850906777612, 0.34160081717102536, 0.3550214471519402, 0.33344783375967674, 0.25933580014441193, 0.2555334011180782, 0.2987326445368998, 0.3483321720021366, 0.2571616016136877, 0.315932674925418, 0.2974863698207895, 0.35300154985552734, 0.33525169800595406, 0.30924712544409, 0.283269749715451, 0.3003768254097304, 0.2913311893679568, 0.30043088447911986, 0.2962266679431111, 0.3480827119923605, 0.29652650824794885, 0.22503515118947146, 0.20607216877618825, 0.30381430116840286, 0.189105586057334, 0.2078675532862837, 0.2166431039587301, 0.23913807986987784, 0.29024145199430135, 0.09841125434786514, 0.15537833648013197, 0.23293504784564337, 0.17416586641447498, 0.2528998053274378, 0.144550467975627, 0.19385776592176687, 0.1383092773026036, 0.1679937007275578, 0.1463605776337952, 0.13011986326674116, 0.198054822020989, 0.15435378125763116, 0.1829607163606922, 0.23919424894021168, 0.1769621424402395, 0.13271130037123607, 0.13188358334861, 0.18385517610301297, 0.12523418618297638, 0.18549001601970092], [0.10635167798842037, 0.117132561085879, 0.17018269160232533, 0.1036506033756425, 0.06721835487588772, 0.18186964246302162, 0.05482544115659593, 0.09594837609303233, 0.09978315068427214, 0.1653711378190416, 0.0907714582765082, 0.12248689410911952, 0.10178055645027655, 0.1639241250773875, 0.16879287756322137, 0.11759172452420007, 0.1357293330856206, 0.16308511010729704, 0.24825577008103414, 0.09997907700569625, 0.11370888320704976, 0.10853048713546255, 0.12828750560771682, 0.06420643815610778, 0.12029589809767169, 0.17014415112964779, 0.019673472130694772, 0.09426520939258892, 0.12910242438822883, 0.051814461897957506, 0.09568826659800926, 0.18876160143919246, 0.1266065710928726, 0.055671158909567565, 0.06384748960728562, 0.13029257132823144, 0.10250273426481404, 0.025639683293695727, 0.11680061893294412, 0.14068652408999355, 0.08363456963951123, 0.10082250819381766, 0.13839557697792187, 0.09324054077731976, 0.1199594245392321, 0.10198008438684218, 0.12076709775793047, 0.03558166991389278, 0.17366781578626747, 0.11717527911263052, 0.18577109035279965, 0.12396318546641143, 0.06986079853882517, 0.1971045186112569, 0.04452997762976299, 0.10883435263306249, 0.12884172534151905, 0.23219724005610046, 0.23752606479736516, 0.19415396101751456, 0.05943156241441051, 0.15951106272759724, 0.29466851106137004, 0.24236000158688797, 0.18693646378305398, 0.10772654332828707, 0.09277296254511987, 0.07513413263873052, 0.08117335411699096, 0.0443758015079678, 0.06505564140419862, 0.09193382558933111, 0.05465534458553263, 0.1209281117795965, 0.04103270952427372, 0.055872091660111395, 0.10090543904940134, 0.05402231627863228, 0.034402308103319276, 0.003372282681414569, 0.10931716529906767, 0.07364426809553806, 0.15043557241831967, 0.08785744377820008, 0.1480040484736454, 0.07031129365004231], [0.2976084172675485, 0.25284696287140845, 0.1970529336949798, 0.2646834642207992, 0.29630706085439446, 0.32495797674689236, 0.23748131656495156, 0.07602640529282201, 0.2673992875466712, 0.27944671615074895, 0.365623559212615, 0.25351740533698425, 0.1744521704308539, 0.3223612841083587, 0.42954912270156326, 0.306165023083493, 0.1648681091542729, 0.2655598407014961, 0.4016555552627686, 0.48578953853286033, 0.4133081822834182, 0.4546527128414857, 0.3663497953190101, 0.24854199141823902, 0.32391531781410143, 0.26454060756444453, 0.2387150498702524, 0.309931881255253, 0.2550735363726478, 0.1668444073457076, 0.2464354377416972, 0.09648974165490569, 0.3905436538682892, 0.43158163762377555, 0.4375661531340579, 0.42779108753066714, 0.39818694518554293, 0.45161346886028114, 0.4274477644291026, 0.5161641422865318, 0.4893197844210668, 0.455233866611096, 0.48175879420645895, 0.4429006782184732, 0.4143481243197102, 0.4330449754676823, 0.30491547841167144, 0.4948487135214358, 0.47335499352989696, 0.5231536133133637, 0.326950965073669, 0.37204976897794834, 0.4728385380267919, 0.3580544378879659, 0.316878272741791, 0.36466624420506377, 0.4320839212538988, 0.3698172418605027, 0.4619498777060476, 0.31963873060738646, 0.3917928013494041, 0.42655324823160956, 0.5234774015783061, 0.41343727840816935, 0.4332216202106545, 0.4070670603374886, 0.2968153300106759, 0.3859272871794755, 0.48163938448035065, 0.4394590853296897, 0.3522001474413741, 0.43570875759307515, 0.33192773918092605, 0.572303214389681, 0.5295519528753058, 0.4148386415891315, 0.46684573799725093, 0.48493632290727573, 0.5436576983532024, 0.652554789481466, 0.683074683392511, 0.6722590391912024, 0.4643546000084971, 0.2888399754653919, 0.3572027281599961, 0.3058565911300869, 0.3209299435244638, 0.3732707764796212, 0.3851283933324573, 0.5096158525238625, 0.41539243349833876, 0.5258137301488409, 0.4789671117607613, 0.4904773705358403, 0.34126975485839967, 0.44116187698396037, 0.44264523389929356], [0.3800875381693034, 0.3307320061497323, 0.4359068604918551, 0.3768999137234689, 0.3318409863225617, 0.2692605427611077, 0.3128759619168565, 0.3683426805127543, 0.23430307372182332, 0.11923580313325796, 0.14854165538401973, 0.12791098456411637, 0.20459093098545594, 0.2868774428712502, 0.25253285241156903, 0.17383408311994145, 0.23383071692226806, 0.17625926989583143, 0.34770931341639344, 0.34608998574842526, 0.292873905420439, 0.11825902338869418, 0.3940817103037146, 0.4525518197853804, 0.5087161455522811, 0.5685770947892426, 0.42047611628641834, 0.05992928788917587, 0.1925755454002572, 0.29771798420664064, 0.2645273708747758, 0.5261356247733417, 0.48728837763644817, 0.3770871777301495, 0.3994521957448318, 0.4751764776172296, 0.486069861949387, 0.47809472846693074, 0.35901939592837695, 0.20342637165990166, 0.2770038920958708, 0.2656895973711042, 0.14875993989328934, 0.31091557793673485, 0.39350284261451407, 0.3108982836090272, 0.18291519240912507, 0.20065596715141978, 0.3709426835370861, 0.24883842800157216, 0.3068742354074277, 0.3834406699320651, 0.5501959014197506, 0.4757659859205015, 0.5275414568752038, 0.48104557370508927, 0.41569799844430505, 0.3578058831835605, 0.5486906475591438, 0.43317961028544194, 0.37720861981625475, 0.367779075748431, 0.5257533908642262, 0.4593038573764557, 0.4968919818961832, 0.5176271398679563, 0.28306819714912335, 0.2436139338045047, 0.19627683488814898, 0.22613209342510351, 0.14338995192383705, 0.171618442065379, 0.08513655290905801, 0.15911685802433356, 0.13793400034227646, 0.15877970008832784, 0.3776941297521339, 0.35792930915568144, 0.7208274433989674, 0.43061566685666564, 0.6917128798071274, 0.45181108611305376, 0.5091566439783699, 0.6063660483158383, 0.6787505830035773, 0.39469419651750787, 0.6690109665414727, 0.31708118301392996, 0.3292615852183188, 0.45766084639099086, 0.7327544594493077, 0.762883842034327, 0.30548961207480846, 0.506430085307728, 0.4357855783722363, 0.5280986502332593, 0.2300208863378836, 0.34245324032270413, 0.4864288859888252, 0.39484898005978863, 0.43135317250843036, 0.7492935884665339], [0.08923617717728415, 0.08953195814341236, 0.115356858366066, 0.11200038963874635, 0.13345204464839314, 0.10838430670305114, 0.09730949392819956, 0.09740162093062535, 0.18998508292632493, 0.2215997989381003, 0.20145471172557056, 0.17032447055880612, 0.20234325965550456, 0.15486697808015845, 0.16519543869734662, 0.20576004662391928, 0.12251158050685704, 0.16951513333720694, 0.14342184898070595, 0.18635645531945114, 0.20963031624244477, 0.04786783739382242, 0.09408630616972344, 0.0971308061249365, 0.04683595484778363, 0.11524740556475614, 0.11590633574526346, 0.11172184808185454, 0.15419295781864042, 0.21457896538828267, 0.1750659749924225, 0.07499492701989535, 0.1180124546892711, 0.17985732952254493, 0.13695834729961626, 0.16995296745618813, 0.0976576276524883, 0.15081279654221913, 0.1144269580471588, 0.18755847446855106, 0.14520986088775467, 0.16052745137663477, 0.1660586045783388, 0.10398431179567881, 0.11078478407351162, 0.1987558609788534, 0.1695881152102341, 0.16512907804678414, 0.17238331327726666, 0.11691992956345364, 0.18120743019752064, 0.14853792017671733, 0.10475383422399667, 0.13393194746750056, 0.1564574877933051, 0.16844183990142128, 0.08398022391902403, 0.1674125464955328, 0.18841375602801894, 0.08800053751332175, 0.10874470279195594, 0.1370400172969155, 0.11001118478952944, 0.12546794624288715, 0.12175093209710094, 0.15754430341115, 0.09703264267244645, 0.093399821603545, 0.008577102049046341, 0.04093425679923457, 0.07490302928615473, 0.05093435839820728, 0.06642923645623539, 0.04910740370216326, 0.016385007356047747, 0.0820829698732665, 0.15291035228868521, 0.05921437006834715, 0.027386331371222268, 0.07036832479512468, 0.09792689178104286, 0.0515890071642277, 0.05961116510932885, 0.045749027001575106, 0.04882174466079986, 0.012250162706932287, 0.09056695010801832, 0.0746678765486683, 0.06935999517869351, 0.11008105257814915, 0.14360444355559643, 0.11199179890473059, 0.06455956984906933, 0.06869244911096821, 0.1098120564557922, 0.07870721341596719]]}, "dynamics": {"D": [{"mean": 0.0031016659064979, "stdDev": 0.0018049725516568582, "min": 0.0006390885034003818, "max": 0.005473093078751465, "median": 0.0032449883757341307, "quartile": 0.0016684935573342816, "data": [0.005473093078751465, 0.004653731890633902, 0.00380193200667916, 0.002547348982956224, 0.001814313244149877, 0.0032449883757341307, 0.004614087313520947, 0.0013167447759653388, 0.0010294323372957383, 0.0009516382428629225, 0.005164758432253277, 0.005070499600269343, 0.0006390885034003818]}, {"mean": 0.0018212564834191455, "stdDev": 0.0011344406995086214, "min": 0.00031910749598844845, "max": 0.0037567253984218583, "median": 0.0014943211274248602, "quartile": 0.0005705051512235706, "data": [0.0036113816916661223, 0.0033798020500462145, 0.0014943211274248602, 0.0022107404463384034, 0.0012513578173223257, 0.0010697301438912623, 0.0016889688182029033, 0.0020845177829535433, 0.0007257719215519575, 0.0013227468393261419, 0.0007611627513148547, 0.0037567253984218583, 0.00031910749598844845]}, {"mean": 0.00038065210685529955, "stdDev": 0.00022897798373896418, "min": 0.00010254413626311966, "max": 0.0008143407916830667, "median": 0.00032762227918854323, "quartile": 0.00015725553042258587, "data": [0.0004321746222364971, 0.0007743519640272668, 0.00016904462849489337, 0.00024002957500019476, 0.00013806941723207882, 0.0003018967665387903, 0.000534637187256984, 0.00032762227918854323, 0.00010254413626311966, 0.0005346755906878009, 0.0008143407916830667, 0.00022012612641181232, 0.00035896430409784535]}], "A": [{"mean": 0.4293010977864104, "stdDev": 0.1636199468591027, "min": 0.19397045419435785, "max": 0.7137014933218231, "median": 0.4242346097659842, "quartile": 0.14916758833466576, "data": [0.48814697102046634, 0.5773792404282876, 0.2659410403409429, 0.4242346097659842, 0.5100898128731378, 0.7137014933218231, 0.2790440637589561, 0.19397045419435785, 0.6157722610823827, 0.31973595615977846, 0.27616486010916824, 0.5846031528184866, 0.3321303553495632]}, {"mean": 0.28970810717900863, "stdDev": 0.11312256347791538, "min": 0.11407727057406172, "max": 0.48043154540060234, "median": 0.2708408910594731, "quartile": 0.08237899918515272, "data": [0.17422995548914974, 0.314454399238009, 0.3193979376448163, 0.17320517595601462, 0.40493531255394216, 0.2358408838610673, 0.38764295296311246, 0.48043154540060234, 0.22596910255013686, 0.2708408910594731, 0.4422950114439199, 0.11407727057406172, 0.22288495459280702]}, {"mean": 1.1602653704619201, "stdDev": 0.24009443340894465, "min": 0.7990784195225129, "max": 1.6421832566391752, "median": 1.137971142543461, "quartile": 0.0882169125609954, "data": [1.1302048349489913, 1.1296828583723373, 1.1597577687917513, 1.0391450441293777, 1.1864473994042746, 1.5033939466814192, 1.3541424986958257, 0.8221088422984032, 1.6421832566391752, 0.9637549347260629, 0.7990784195225129, 1.2155788692513685, 1.137971142543461]}]}}, "control": {"numMovies": 51, "movies": ["T2T3 F19 OR1GFP OR3IRFP J2 wLif_", "T2T3 F19 OR1GFP OR3IRFP J2 wLif_1", "T2T3 F19 OR1GFP OR3IRFP J2 wLif_10", "T2T3 F19 OR1GFP OR3IRFP J2 wLif_11", "T2T3 F19 OR1GFP OR3IRFP J2 wLif_13", "T2T3 F19 OR1GFP OR3IRFP J2 wLif_14", "T2T3 F19 OR1GFP OR3IRFP J2 wLif_15", "T2T3 F19 OR1GFP OR3IRFP J2 wLif_16", "T2T3 F19 OR1GFP OR3IRFP J2 wLif_17", "T2T3 F19 OR1GFP OR3IRFP J2 wLif_18", "T2T3 F19 OR1GFP OR3IRFP J2 wLif_20", "T2T3 F19 OR1GFP OR3IRFP J2 wLif_21", "T2T3 F19 OR1GFP OR3IRFP J2 wLif_22", "T2T3 F19 OR1GFP OR3IRFP J2 wLif_24", "T2T3 F19 OR1GFP OR3IRFP J2 wLif_25", "T2T3 F19 OR1GFP OR3IRFP J2 wLif_26", "T2T3 F19 OR1GFP OR3IRFP J2 wLif_27", "T2T3 F19 OR1GFP OR3IRFP J2 wLif_29", "T2T3 F19 OR1GFP OR3IRFP J2 wLif_3", "T2T3 F19 OR1GFP OR3IRFP J2 wLif_30", "T2T3 F19 OR1GFP OR3IRFP J2 wLif_33", "T2T3 F19 OR1GFP OR3IRFP J2 wLif_34", "T2T3 F19 OR1GFP OR3IRFP J2 wLif_37", "T2T3 F19 OR1GFP OR3IRFP J2 wLif_39", "T2T3 F19 OR1GFP OR3IRFP J2 wLif_4", "T2T3 F19 OR1GFP OR3IRFP J2 wLif_40", "T2T3 F19 OR1GFP OR3IRFP J2 wLif_43", "T2T3 F19 OR1GFP OR3IRFP J2 wLif_44", "T2T3 F19 OR1GFP OR3IRFP J2 wLif_45", "T2T3 F19 OR1GFP OR3IRFP J2 wLif_46", "T2T3 F19 OR1GFP OR3IRFP J2 wLif_47", "T2T3 F19 OR1GFP OR3IRFP J2 wLif_48", "T2T3 F19 OR1GFP OR3IRFP J2 wLif_49", "T2T3 F19 OR1GFP OR3IRFP J2 wLif_5", "T2T3 F19 OR1GFP OR3IRFP J2 wLif_50", "T2T3 F19 OR1GFP OR3IRFP J2 wLif_51", "T2T3 F19 OR1GFP OR3IRFP J2 wLif_53", "T2T3 F19 OR1GFP OR3IRFP J2 wLif_54", "T2T3 F19 OR1GFP OR3IRFP J2 wLif_55", "T2T3 F19 OR1GFP OR3IRFP J2 wLif_56", "T2T3 F19 OR1GFP OR3IRFP J2 wLif_57", "T2T3 F19 OR1GFP OR3IRFP J2 wLif_58", "T2T3 F19 OR1GFP OR3IRFP J2 wLif_6", "T2T3 F19 OR1GFP OR3IRFP J2 wLif_61", "T2T3 F19 OR1GFP OR3IRFP J2 wLif_62", "T2T3 F19 OR1GFP OR3IRFP J2 wLif_63", "T2T3 F19 OR1GFP OR3IRFP J2 wLif_66", "T2T3 F19 OR1GFP OR3IRFP J2 wLif_67", "T2T3 F19 OR1GFP OR3IRFP J2 wLif_68", "T2T3 F19 OR1GFP OR3IRFP J2 wLif_7", "T2T3 F19 OR1GFP OR3IRFP J2 wLif_9"], "distance": {"mean": 0.2545421985574487, "stdDev": 0.1280442044796287, "min": 0.003257035124559606, "max": 0.9446246204238052, "median": 0.2483304823797475, "quartile": 0.0877972107932758, "data": [[0.3662354253372494, 0.4209718649296289, 0.4510404016822456, 0.4095106670116946, 0.42578644979309244, 0.4458440550567571, 0.4849307111262847, 0.36111961796562553, 0.36475703460905307, 0.45434891962884455, 0.26641508515268136, 0.23380089890984723, 0.285933884083748, 0.4922411349344185, 0.4462939315053073, 0.4298938608323236, 0.3648159456486095, 0.3544824339201575, 0.3698421430649685, 0.4358530769684339, 0.32967632528534435, 0.35526468685018, 0.430282802664262, 0.3735194827207034, 0.4252821812152095, 0.4519769268273716, 0.4161251702332827, 0.48091224631647894, 0.436518405794318, 0.4288190305711075, 0.3902069597662798, 0.3509529013483188, 0.24869609454585526, 0.3723094337325797, 0.44271852148977264, 0.3978415471987062, 0.32200665988884974, 0.3127337854729609, 0.36521947681382555, 0.3905100531546942, 0.28554103812403325, 0.35778077178953777, 0.4064918880623638, 0.4114919967791259, 0.377780949862735, 0.36364853775951406, 0.36949457228616606, 0.41310406103929237, 0.41677171824086884, 0.4679562825981555, 0.45378150509565984, 0.3877324174287774, 0.35426665037625926, 0.35509182657994415, 0.4232448775417328, 0.34905922726621075, 0.3775326304174569, 0.4282946087132521, 0.38820738188701975, 0.38472117462790145, 0.3501097855808799, 0.40865862895418054, 0.4099844421089215, 0.38870499122677304, 0.32006849761525846, 0.32345407709164603, 0.32905980047385414, 0.34831985263345905, 0.42808056972728104, 0.34620757193973395, 0.28068006587984884, 0.31242806682691304, 0.3466154532837879, 0.3181658198182916, 0.36471028388884347, 0.38088526971237796, 0.3674067352653382, 0.40662779433110025, 0.3709912395947659, 0.33971927769802507, 0.3710452286729262, 0.29099556190124, 0.3205630184782344, 0.3003749782913175, 0.2547575604383633, 0.3778745199600653, 0.36557905552150344, 0.38995912843794833, 0.37130562571730513, 0.3270384990184139, 0.3113520097952351], [0.38396516743900155, 0.31889758829111065, 0.2961300767925674, 0.34013010201537236, 0.2916385358167634, 0.3702411620968535, 0.2931570796709485, 0.2614168235261975, 0.27206838184264315, 0.3548889334986544, 0.28758936435939797, 0.2716046032202135, 0.29112260511553545, 0.2833618322741192, 0.37101582232018016, 0.41077368861702357, 0.3905061208736843, 0.311261687084623, 0.31054176213784024, 0.35592790889330705, 0.3235724268113027, 0.3079147054034148, 0.32147028572496483, 0.3225038064026375, 0.3241891816951993, 0.3347770882154512, 0.31741273041758616, 0.4175776570544931, 0.3731659155950228, 0.3060270059056447, 0.3484861244361433, 0.34154948467155594, 0.3131976177853688, 0.38255784627152734, 0.25863497100675553, 0.3145183678862471, 0.28627742964047176, 0.2692139312984123, 0.3114360200112247, 0.29752829783782414, 0.38775277511732104, 0.36709113309567293, 0.3496145211597205, 0.28817570796852426, 0.24822956139022165, 0.23673418234469534, 0.20505172340114663, 0.2565861747494263, 0.26948045843775664, 0.27694216394291193, 0.25945872973491824, 0.25657728511151007, 0.3123413145370592, 0.24197397237156634, 0.2749428530853816, 0.19445211200585544, 0.21720324167414218, 0.2853357537695612, 0.33669172672105474, 0.2680755191348628, 0.28221243236570537, 0.2913330306268932, 0.26114653204529575, 0.28521043087094416, 0.24914622581021467, 0.19639050121782262, 0.24691738845080433, 0.186020866251394, 0.24459615804747167, 0.23158246683504113, 0.2777847281643684, 0.25844781347598433, 0.2757953069409279, 0.3010356408126846, 0.2763536069144141, 0.2548213435560704, 0.19507873373272266, 0.21395232671498896, 0.13987012702857857, 0.0889882330684266, 0.27936475276152345, 0.21731984336219148, 0.29698066010631996, 0.2903519590466761, 0.2693195881998292, 0.32541142741608114, 0.27901581843513856, 0.32525590717632796, 0.23570316809534197, 0.28424810933978, 0.27435511881996827, 0.23598642399857434, 0.2728568652304504, 0.3000681912749444, 0.23741587316643542, 0.21194530971411515, 0.22021613054713368, 0.20591082534279015, 0.2284580700654752, 0.19050484297505338], [0.7296060377012817, 0.666372200898053, 0.5202970675439074, 0.5967439046309378, 0.439148369646754, 0.579880269769169, 0.551194826530176, 0.4455879776890736, 0.5024225168061676, 0.522839656545456, 0.6490351179803077, 0.443614952680741, 0.3884787507802131, 0.3486976362624768, 0.3704547165525287, 0.47490975104681776, 0.5366561852729536, 0.38714490966776305, 0.43717471812531417, 0.3062889619263292, 0.13766999456668264, 0.10385780169605537, 0.291399542988893, 0.46949316598613955, 0.4032087266780596, 0.37853460946317385, 0.11021438558698146, 0.16939801061647958, 0.20769456047713392, 0.11142834952085881, 0.17170963840119352, 0.27391601690647593, 0.23201007776492386, 0.28416141910260195, 0.10293600224867935, 0.22095433697747535, 0.13265487439540005, 0.22847383371093258, 0.23220671304703616, 0.13591068546600976, 0.20074598691490336, 0.3396175317836472, 0.11370504741032839, 0.009740775640403283, 0.21480435339414683, 0.2229399288283918, 0.23069747921577838, 0.264908898019516, 0.20619423809496498, 0.31427917962847707, 0.3847198623282136, 0.343789177031588, 0.3776562328272528, 0.2527271736621598, 0.1099355693621391, 0.15314285405206451, 0.1135676966897379, 0.20304569253983604, 0.08893703307851623, 0.24400236038985637, 0.27891407782493516, 0.3070387059124799, 0.27767978680575767, 0.3277545873641894, 0.2812351935591857, 0.26433473584330514, 0.6970504297565173, 0.7982209292941951, 0.6437796742623059, 0.8921924189091749, 0.9446246204238052, 0.9048315537305873, 0.8987096961440545, 0.8392244982023136, 0.8222142321690832, 0.9155236796650998, 0.9175481013301713, 0.5955757225035422, 0.7613560540640903, 0.5379492376850331, 0.8688442180929966, 0.829154455942099, 0.894708531642112, 0.747549062965438, 0.7356484017209448, 0.7320806256923236, 0.5452659146761624], [0.13038922531158795, 0.25313123783190894, 0.21163789257402515, 0.25974318079925657, 0.3984249227331911, 0.13807771158096002, 0.26392193919861395, 0.2746382251041145, 0.30783486513363406, 0.20853979627753172, 0.28982145881044996, 0.18222851162319165, 0.23496182849952799, 0.09303428662759602, 0.325277526207147, 0.3136152064368183, 0.3959480499871081, 0.28235123242616555, 0.3379980355431331, 0.22875619258392066, 0.08027790850410362, 0.14951536970504276, 0.10360318282806673, 0.1058887547309993, 0.11548054384455067, 0.17807678802552643, 0.12657670111889877, 0.22096441350470872, 0.18230734517579314, 0.21469538202459634, 0.17886064993948944, 0.16629395166102828, 0.1385774741623462, 0.2189011445526074, 0.31682395025803545, 0.1978999009241758, 0.3068614862599289, 0.2217677344987333, 0.17554254250002424, 0.23676210256755428, 0.28191089966240385, 0.28964702609201354, 0.2721442381486329, 0.14383606592790654, 0.13913825072799899, 0.18565786714463917, 0.24175840060576467, 0.22510076673018786, 0.1014414865783943, 0.12266458565755826, 0.11426332365776483, 0.23043726999853512, 0.2506465764470833, 0.3032516180719333, 0.16317538621538022, 0.19130253655158486, 0.17727200464999937, 0.1561635616844569, 0.18839426111461374, 0.0734260209891679, 0.20279073603529832, 0.2891352922268716, 0.3700311476790617], [0.2669661199354482, 0.27838074306214095, 0.19925103969762176, 0.2652115292726004, 0.14217016795988266, 0.16558250340615124, 0.1507485453291161, 0.21777211058467433, 0.23120251144109713, 0.29054755315708897, 0.25307998214793176, 0.27240431318747027, 0.2648229662092589, 0.3408714943560166, 0.22214012198368677, 0.2345737563917991, 0.291003140550652, 0.26850630857367896, 0.2774415239848897, 0.30526963410358804, 0.29981645632639403, 0.3997606540607484, 0.40211059282467476, 0.3742064085555084, 0.3288006463940867, 0.3249095864284768, 0.2889824003148314, 0.2803673995100141, 0.33966459312470176, 0.35036980993358613, 0.4484960020307277, 0.2481079277928825, 0.28182109607267736, 0.20443129876936927, 0.2602748290161963, 0.23343531734736875, 0.25523590455056533, 0.25194302239074073, 0.24198694132238757, 0.27776998261735736, 0.2961257579786967, 0.21283462592838728, 0.20691511058709436, 0.15456091909544276, 0.2180966685498796, 0.28675397116379464, 0.2833744496654103, 0.2758169470757163, 0.3326192769366412, 0.28936333701533584, 0.38840937102096607, 0.1712163239641112, 0.17591391917710922, 0.17735568075710514, 0.2205681963543811, 0.15751248030832538, 0.18209392202996866, 0.3014491978037595, 0.16744069158746663, 0.19929875499287342, 0.2365023722954266, 0.1379306550997135, 0.1700894771578087, 0.23944728117690897, 0.24355696242313873, 0.3056437165253407, 0.31982509804677106, 0.35097788842004074, 0.27313465933393705, 0.20600504742958994, 0.24144530492106936, 0.2113463362611647, 0.3322927235301524, 0.21393012315686402, 0.23527637047487798, 0.22233536415646765, 0.32917777962126155, 0.30319650111858065, 0.18238344368831141, 0.17069515771849528, 0.20180532597171488, 0.27941430616354734, 0.19858263350682945, 0.22942167555811616, 0.27754143449178975, 0.12213172796673279, 0.12020294650887861, 0.09934225781246, 0.19976485357945095, 0.10580004938613606, 0.20425957595187597], [0.08395149243316241, 0.09714285748994092, 0.08789336836988945, 0.04145401594440263, 0.0615707327154106, 0.05385371002526015, 0.04775036354441248, 0.06526881717010596, 0.07036598128641228, 0.024548084498613697, 0.06172302797976416, 0.06559262314457169, 0.07200970322816372, 0.08343103697395628, 0.042963069083592605, 0.06907282316617347, 0.03925123775581601, 0.07939479374227813, 0.05498871517634493, 0.08230290189506738, 0.08580401142109041, 0.05680963991132407, 0.047109019859921004, 0.06281016672412568, 0.016073967156073614, 0.05922835199306884, 0.06544771511098402, 0.051358518303912665, 0.0821351141400686, 0.07511452184768384, 0.07327806738501255, 0.0968383010097301, 0.029149601102610497, 0.05386998939801079, 0.04695089529397764, 0.032138713480020335, 0.05070847686639422, 0.06464320003071487, 0.07908656827887563, 0.04586757241667019, 0.021726912764212875, 0.057095076587715746, 0.09229280555038252, 0.05974214129074076, 0.08981563162611032, 0.11940406630332118, 0.07374553553235104, 0.022832880190060193, 0.07388324356825507, 0.09020907475462261, 0.06426975327951466, 0.08852963696814208, 0.05341882039143306, 0.11483834536684712, 0.1184095045439706, 0.08605581654339929, 0.0142202900910395, 0.08613619494502614, 0.03992103299465297, 0.07388717345186797, 0.039571568916558233, 0.1335373787364046, 0.11964453451073893, 0.05991617724749994, 0.12779960657820452, 0.08225477530844559, 0.116977914712014, 0.09910998132926756, 0.09375930509871408, 0.08004515190573078, 0.033081502978512714, 0.13501942479841453, 0.14377508948964374, 0.13172680857491012, 0.11882971400014045, 0.12112695945309879, 0.10814189291803386, 0.10458991428038923, 0.14151329519237324, 0.0833775636397638, 0.10286639513764573, 0.1296685232069499, 0.09253860412242668, 0.10926492195058768, 0.05565071143073703, 0.09292075411336083, 0.10104103723625496, 0.16444585314959584, 0.1613733034120611, 0.11700898898275441, 0.10913311565166696, 0.10876381840414018, 0.12397916523918992, 0.08567824725618699, 0.09314545481760837, 0.13672181461425617, 0.1056762094916856, 0.1677822544124535], [0.17243232324600216, 0.08597249986986745, 0.13243865144053782, 0.12153293374106451, 0.17735513900222422, 0.1822755103800147, 0.12955290152300003, 0.11401992454238107, 0.1867280381089505, 0.1647312905259695, 0.2709773140130371, 0.1707959658195507, 0.1194884771998178, 0.06909008067537682, 0.05971489707001459, 0.07353882563969844, 0.19282796591090504, 0.14904360398193484, 0.28544803850122363, 0.24157350384788565, 0.17870552238133572, 0.17047578410534192, 0.214091979839191, 0.021214466687440342, 0.16134829354233665, 0.02660465610517195, 0.24994790034399833, 0.18330197898469416, 0.13931681798414863, 0.3144411458600524, 0.14896341477759814, 0.07067958507901188, 0.13109060932527108, 0.1148414189313496, 0.2930656982589477, 0.17294311888550004, 0.10147112841160062, 0.1949647940180373, 0.2425425913013872, 0.08271793920397666, 0.1079404219640903, 0.23151964654623222, 0.22091433106693473, 0.18284339315721307, 0.1898247351886704, 0.20322343863500394, 0.2207049362668174, 0.25883408263960195, 0.2281552179910756, 0.2530655423238918, 0.3851606834622004], [0.2768513046442095, 0.14380670734286655, 0.1015775266781191, 0.08905796955662809, 0.13127801923450616, 0.12631021080360647, 0.08597216686465861, 0.15133643916522796, 0.07262077138097207, 0.09465070831716357, 0.0395716324801928, 0.1234808157253132, 0.17636494426604812, 0.18264398114828395, 0.25275162907887583, 0.19435236791330263, 0.21047112448738797, 0.1864669020990889, 0.10488324896190672, 0.18397671728554282, 0.11690718333795036, 0.16486175935611536, 0.09587349907628016, 0.1336140263798638, 0.11312880046817808, 0.01997629839118532, 0.07138130307785154, 0.08734641746592947, 0.14526859301752293, 0.08567108266577321, 0.04808005043480448, 0.04177156995235581, 0.0962394516550236, 0.07686015283380475, 0.12537169031053777, 0.011600723550649087, 0.051832750890075184, 0.09087278952429653, 0.0998200103861573, 0.02984512865237505, 0.0654095813625214, 0.1433387426970175, 0.0740869057770003, 0.032287095221757614, 0.14895209981578, 0.13461994040482292, 0.08781990229690877, 0.0918763098646673, 0.11511985577619649, 0.11578840815894124, 0.1730196857427912, 0.090165075670297, 0.09246547852321024, 0.1497404493634005, 0.010163084855995545, 0.06878198270309609, 0.037255499134451954, 0.05716968106536261, 0.1452941353143671, 0.06656180979376594, 0.08518965594919141, 0.08815306261048955, 0.17849066463894067, 0.06116625637813782, 0.17828289679563714, 0.15506177701153603, 0.08748222232190017, 0.1063166542012062, 0.14593226961250938, 0.1528810336187426, 0.07863521236149545, 0.17924891649288385, 0.2754318800084801, 0.3069716256521485, 0.1563337573975879, 0.25005942492738065, 0.22030761049609537, 0.20809204385286698, 0.15421298687881688, 0.15555883353390573, 0.09353281339338151, 0.18973737919065736, 0.21964642749664542, 0.18272866123999681, 0.12858051667773332, 0.16175253553415941, 0.120170778398672, 0.1072628211531425, 0.07568268701551929, 0.06821540051047055, 0.19910229141561397, 0.22130455822755218, 0.17111548427593556, 0.2610556836057886, 0.21662378405763022, 0.21408283355592211, 0.22252428330250074, 0.18477723971373772, 0.17080438213415985, 0.2775773240163126, 0.1568167361060814], [0.6352176135782677, 0.5035862747790871, 0.4253459348593142, 0.4856295183214309, 0.508716199956368, 0.5426080693592935, 0.5046220898024975, 0.4835046051930921, 0.4652156584665724, 0.5436662427298291, 0.46436380620394485, 0.4863747315145812, 0.4484561058845453, 0.42068665575380176, 0.3359840582860722, 0.34389260196476884, 0.3578535526881882, 0.39093222757166185, 0.39670905028699927, 0.39022590844264665, 0.47554150944271995, 0.5714049763930777, 0.5006287149120393, 0.4739606158393994, 0.47782470902200036, 0.4155767796900811, 0.457701870782055, 0.48692937257184743, 0.39568836846219807, 0.4052325856031762, 0.3850095206053637, 0.36209719661934353, 0.4322693847630195, 0.414702063425414, 0.34765414544449835, 0.29331335002275316, 0.6219949014569712, 0.4506950955975878, 0.30696488122684146, 0.3208642758830186, 0.36901720284275696, 0.2660707786732675, 0.10275837349362374, 0.19042893626294274, 0.1847396837237891, 0.20062822828652566, 0.17397064830129094, 0.13118843063685404, 0.1858218670736302, 0.17992296742572614, 0.2074105476673863, 0.29815793999049856, 0.20245588723352204, 0.2684272474226704, 0.2595527293756853, 0.30535803840384707, 0.2538623248737992, 0.3415298265152414, 0.27817134262856114, 0.260609971455983, 0.3184089944467885, 0.21842238106457323, 0.32343285949082257, 0.39073069381211767, 0.2927968122171422, 0.26654203558162776, 0.2193317011117161, 0.4463820491934972, 0.15117593048930925, 0.35058519273774014, 0.5241681963350618, 0.38297559440264756, 0.33225843423236656, 0.23153098505623773, 0.3086622495914014, 0.20495868434955716, 0.144140706846416, 0.30077644591902475, 0.2631724377326791, 0.29606954797126134, 0.21079504019039116, 0.2191909672048568, 0.2574400161571489, 0.2914363729064066, 0.31162514860862417, 0.3508573067462778, 0.34980808980198663, 0.22908463706987361, 0.21440421230341936, 0.17392341999409316, 0.2582933558126855, 0.24666727137570738, 0.25621592138209354, 0.3133029121972462, 0.36539977933415657, 0.4243415718810739, 0.3695609802392085, 0.3018609494210562, 0.22795017452367897, 0.29189325584987, 0.2921801980234015, 0.2522632834932047], [0.27812724795744054, 0.3186715265490468, 0.4226328154464952, 0.4210521390405464, 0.4296035232007028, 0.3304336451593839, 0.2390980743081709, 0.28602350400453286, 0.3618439280291637, 0.3586755628792174, 0.21838238628337858, 0.2653592470898318, 0.2956131380009667, 0.21878844774600537, 0.20124199319220812, 0.37236330296709846, 0.4389868085344804, 0.4376503030156699, 0.5396921349233135, 0.49004865731877256, 0.5065795407456806, 0.5517802786456009, 0.5208683340952203, 0.5354551981669949, 0.4441420465805433, 0.42263479862219844, 0.40393563695523155, 0.367943704567806, 0.5380601504007396, 0.37155861149172104, 0.4753156037548144, 0.5480484496739546, 0.466836890196334, 0.4027665622094536, 0.4641314989894446, 0.47049190751216124, 0.3700390386802026, 0.3688696239195616, 0.460644001407355, 0.42652627884315775, 0.46604782752654755, 0.3356325499101698, 0.5328687518364708, 0.5112545033277875, 0.6127752927528705, 0.4896303673425778, 0.5129357696053908, 0.4347215274041188, 0.26716935010066123, 0.45772882820260075, 0.4139358316975201, 0.44523512255772285, 0.4639468483715757, 0.47261611696165284, 0.4647946557111032, 0.44719853966152334, 0.39839822489986026, 0.09595770457867607, 0.2221677757175334, 0.09493808107373707, 0.08852718942377096, 0.07008685520819234, 0.06375512670600501, 0.03137637661491277, 0.10726073620037703, 0.05403246861092042, 0.07224884627700714, 0.24464117783593373, 0.2800259979563909, 0.13451221564016855, 0.2479211941367481, 0.2563454149130773, 0.23872230394982463, 0.2673154609902995, 0.2634003277780213, 0.25680249388676224, 0.2924732082437769, 0.31654604436033335, 0.21366676763388887, 0.2970831438762643, 0.4883732229996149, 0.34555525582120183, 0.4413593714081372, 0.45220370794927534, 0.25757327072472436, 0.26779398523757, 0.4470081682259746, 0.38920495442919606, 0.40129823865998526, 0.5481622354698732, 0.49750690158408245, 0.46050220211052545, 0.22795452549231754], [0.3137792011826109, 0.28029821439494507, 0.327759173301962, 0.2483420776493671, 0.13788422362466446, 0.11982503663510584, 0.16806253152021974, 0.2526553296342138, 0.32291268005509144, 0.2413679690497947, 0.26111141654088366, 0.25489621734432444, 0.25682365589191414, 0.23404902367464742, 0.24664396960477925, 0.30909418616979256, 0.3040188529115938, 0.3225837204188065, 0.23107561970438473, 0.34920657865560895, 0.2543996078497989, 0.3293425646138746, 0.43766522569227717, 0.4305897571305106, 0.48078689272317804, 0.4486523005781214, 0.3733136483838396, 0.45547078910604905, 0.39714188663443134, 0.3930532187159738, 0.44637680607807273, 0.4197647208341942, 0.391178310312187, 0.3420927987466022, 0.33060366845007577, 0.26854614288178785, 0.31495099098609497, 0.2484387043446085, 0.3667891424233935, 0.4564630475265604, 0.38772198889750137, 0.4646780117971323, 0.3980367501179792, 0.40892003890889905, 0.4047299837843648, 0.36194041370571783, 0.3877194681861737, 0.32031836778116946, 0.31165495354659034, 0.3968705337735804, 0.35959075616283687, 0.3256039018858466, 0.34692823500221426, 0.2764966047572247, 0.3120589504199584, 0.26562641389930935, 0.36950881899511, 0.35645209138028794, 0.321429768284376, 0.400315399513382, 0.3465897366706211, 0.4584382179935708, 0.2448675499565318, 0.33707501803920725, 0.3559021215567662, 0.3110028134634068, 0.5363349717273395, 0.42845557857270833, 0.3599065242864867, 0.4332151997365389, 0.3616081206920374, 0.36480694968925614, 0.33901321966590364, 0.3420466057980442, 0.43792959048213764, 0.35702219487363523, 0.3553242953510663, 0.33671707561046865, 0.4046468255153791, 0.4685344334944292, 0.505025640816987, 0.42135091288332166, 0.43025998298154733, 0.45716908493047287, 0.4986166806330246, 0.43055746725110006, 0.4000619320170239, 0.41408936042476646, 0.3130892998439819, 0.4267939952783777, 0.5278664359186677, 0.6043899576884891, 0.618474027981543, 0.41888115901168965, 0.44300715990467227, 0.3992597819842651, 0.5125475391067065, 0.3331988856532867, 0.4747158403536084, 0.49472994439472234, 0.46286529650026337, 0.4403353670008486, 0.5844925120622827], [0.3535865020797914, 0.29478595004570696, 0.25383047168110284, 0.2887017505712957, 0.26084343200940896, 0.29169037010104176, 0.2028161809456741, 0.21412626030854057, 0.20034959085390472, 0.3032138076466539, 0.3917319257635824, 0.3446872394649823, 0.32605933043402024, 0.3680103740425212, 0.42403704014862365, 0.48194790439292473, 0.4499142699228691, 0.3754524710298469, 0.36279057778396184, 0.45028787089138567, 0.4663938126700306, 0.42396374250463487, 0.3299909326471887, 0.2785749312441596, 0.4666347819368385, 0.43448378892484835, 0.3365584040722453, 0.3540294660201285, 0.3539800394569758, 0.31000679475868903, 0.3395327784258583, 0.34926337805942614, 0.22966949589722188, 0.20445215745274878, 0.279971809140551, 0.21662699365701601, 0.1901662451588345, 0.09781780330921915, 0.3354019120264882, 0.3747330759707755, 0.14995215270688236, 0.2107576205186072, 0.23082530930292372, 0.21134384391705052, 0.13467249938767606, 0.13004565459817607, 0.13511205142055907, 0.2615579526641144, 0.2409736637642779, 0.13512816040180026, 0.173396593283236, 0.21379497786245366, 0.19172003596597795, 0.13383032678847975, 0.23302642497527645, 0.2615330984081205, 0.27851920995426926, 0.24947798131528826, 0.1644139314916986, 0.10793368202426243, 0.3532682591797204, 0.4527259820813595, 0.339554628240045, 0.39723888649460976, 0.3615373935730009, 0.3587227972799387, 0.3197270576483031, 0.36384711769024636, 0.2608308618788949, 0.21443891101870377, 0.26188058820979565, 0.4051726104301493, 0.2856411925444997, 0.3109406844602544, 0.37005382025317846, 0.3981170501072605, 0.18668679123779217, 0.29842749761175674, 0.38515372323018043, 0.3562952669377386, 0.3923438523609629, 0.3534742398366355, 0.2967490325832363, 0.4957073045499012, 0.41279699047828056, 0.36545143755133075, 0.424983257104567, 0.2736567744721644, 0.3189305066929012, 0.32125968421374523, 0.21108758179829637, 0.20890861322248294, 0.23126370063338084, 0.32282114876175294, 0.28447740979499986, 0.32616427462509145, 0.22011085163523672, 0.13094608472425007, 0.19310217404022845, 0.34668593877289405, 0.31438231105164116, 0.2692455812679342, 0.2814235642515333], [0.43932471490742797, 0.35890245997444004, 0.3789642398157352, 0.380315324712265, 0.42263131178498414, 0.39741810755382856, 0.34773056656878604, 0.3030711222762738, 0.24421505728441872, 0.2760047559721241, 0.23577600568799306, 0.3305325147130696, 0.2625356407061631, 0.33537699254171316, 0.26495319794575317, 0.259705055544287, 0.29812390983136294, 0.3034865910958652, 0.37011948549604906, 0.32925019521032145, 0.32381816924961415, 0.3259004536003869, 0.23080194681011013, 0.22416875084902468, 0.18375247504186804, 0.21948454747195126, 0.24170744338252353, 0.1740254518362042, 0.2084011082579516, 0.17859446857305594, 0.09226342875918202, 0.14466015861319625, 0.2090043483790848, 0.2290764749773104, 0.2814260203200154, 0.48669297691322727, 0.4479794369133992, 0.35746337132211675, 0.3348577821196042, 0.3694231568540903, 0.3812044243194636, 0.33601848549756524, 0.35067596408420393, 0.44523270841316925, 0.3785876232238039, 0.34385631921397936, 0.3399152133252732, 0.26816189701018245, 0.3180439320110724, 0.29915425266133117, 0.40447342815349935, 0.3772999287998571, 0.5414973362564864, 0.44630764449953086, 0.350440400206601, 0.2357918861869363, 0.32271265385383846, 0.35536046969219254, 0.3459286828983809, 0.2165343798085001, 0.21682111523441983, 0.18424812249087508, 0.39293849416020443, 0.17459706931630103, 0.20327424666744323, 0.16113591996299384, 0.20464190266680843, 0.0628966610490985, 0.11926602747430004, 0.123792212636685, 0.13025861511800926, 0.19469138223531268, 0.2896037609148676, 0.17368100359285263, 0.03225858235655905, 0.18198336485589445, 0.1932758535967899, 0.21057087238295183, 0.2764018673867422, 0.19817652078801196, 0.17554019531214898, 0.12545140607139352, 0.16556081227641326, 0.15397459079712167, 0.1449962408682375, 0.2582890862713475, 0.17772442960221643, 0.13595667770684738, 0.2904026421784106, 0.07029555011102062, 0.223955381674185, 0.18438379483620748, 0.08358903523249968, 0.02581505021605347, 0.012779888276666342, 0.1396828437728327, 0.12016717373505754, 0.12304334406603194, 0.20913604694732552, 0.23450293451122675, 0.23374004058667258, 0.10137837171021465, 0.27575510280708704, 0.11724541837625274, 0.04826174912025869, 0.10190745919125994, 0.052511327794717746, 0.06838282988398342, 0.08411835069202508, 0.045878879752405205], [0.2381400448540315, 0.3341615218984913, 0.29316713938227384, 0.07941491716048074, 0.111086385581927, 0.10283652331241644, 0.15822459059404634, 0.15509675075231577, 0.2172176585131284, 0.18135700396927243, 0.15197302646521454, 0.2102045884855482, 0.24712427910255502, 0.19288467495442865, 0.18694340865606687, 0.11521948497215155, 0.24359291072775968, 0.10867679028187738, 0.15321721270285787, 0.06564178515821277, 0.18848891722932404, 0.1659675873243729, 0.24378909686629205, 0.2656417470695288, 0.15834415610689498, 0.18096257096022805, 0.1354781593220882, 0.12510828730858883, 0.21367575421148524, 0.12331491749672593, 0.13023990770243568, 0.1436089659601811, 0.20590609530796247, 0.1934227055895103, 0.22705643114720592, 0.2587571478686045, 0.2693031122956378, 0.3136155285584113, 0.231138195082579, 0.23834839083088682, 0.1743614774504186, 0.2637609404608286, 0.26711726417786724, 0.2788551404624836, 0.2316638569779273, 0.2660471071507968, 0.3020228871283651, 0.2327008120649047, 0.22267236693876502, 0.21374884925076937, 0.17671469507506077, 0.1622794181169772, 0.12600057117558652, 0.15682558955647855, 0.22353050420578435, 0.15788627228700172, 0.07473788178260013, 0.07074294405037185, 0.07424871393824202, 0.18340071127337046, 0.11844700791223123, 0.09615034435655807, 0.05363563371289852, 0.15681100334406073, 0.1489964494484972, 0.11419148680418557, 0.1082784457134905, 0.17484821230196662, 0.1573628363416501, 0.18275732977018305, 0.19294032253125665, 0.18747273484410856, 0.1233636170281962, 0.16924112259512938, 0.1815216042282631, 0.270962058243286, 0.2337072892895332, 0.17945634001923164, 0.2059094589380403, 0.0854927842097063, 0.15149280904848167, 0.22452101889752143, 0.19982641257591893, 0.17167119304266365, 0.1725640233439925, 0.24460294940289729, 0.306967404556632, 0.3039030418333998, 0.273212578924503, 0.3262569018815604, 0.29287076481441054, 0.2381708383876443, 0.1894288497879758, 0.20115478451256064, 0.32856923265256816, 0.3707798099009086, 0.2667246934405805, 0.243180994900505, 0.2617884409436366, 0.22070589009652203, 0.22397434469065639, 0.2644629240827777], [0.2954670316450579, 0.45211149704886583, 0.5449967526715436, 0.4643987997244998, 0.22910732412164087, 0.35101727654020065, 0.45439816394619514, 0.32221433084823237, 0.22685684735089973, 0.3164028203865334, 0.34547849186727647, 0.42814715531424147, 0.4357288195618067, 0.2689589655378813, 0.3099704669121801, 0.29404191689582176, 0.21629735865266372, 0.11321518235967687, 0.05325296750310952, 0.21083652817300272, 0.12922459778831477, 0.09423755228548343, 0.22606589852481973, 0.21136675840226443, 0.2561386016458213, 0.3271321488776979, 0.3260775679834439, 0.43318004554471207, 0.3959299384674602, 0.34666638520631554, 0.3704986193402853, 0.35862773704175127, 0.2778021535363379, 0.30364777132717147, 0.34323529848617257, 0.27355733384707953, 0.19983092908487798, 0.24191735259636007, 0.29986656873503187, 0.34177422762935156, 0.3472866832636972, 0.3316150010890175, 0.32763851884167267, 0.32187398267621375, 0.32781006582305955, 0.23806540983539648, 0.2832448128583467, 0.30863046101713126, 0.3550636074789541, 0.30797849410621636, 0.3280754103164126, 0.40235528736152354, 0.3895790327136393, 0.41893371636983945, 0.3611166362883237, 0.4066023428012576, 0.3456796014714192, 0.45053610489552126, 0.2570382074984443, 0.3901372030349284, 0.41262412955606165, 0.3691316915334116, 0.42284548185303733, 0.3724828787867485, 0.4331583999059814, 0.4183971603526199, 0.30529610046079436, 0.30518972582370163, 0.39388188390684353, 0.34718454512674335, 0.42445334245076877, 0.3942611867230766, 0.3528480173623911, 0.40130829584195604, 0.29780107699586417, 0.256398536786487, 0.3411262065173703, 0.24631075011336115, 0.34720573494990525, 0.19196311192394275, 0.31897810273609895, 0.3016588619795083, 0.3230900797540034, 0.32165118343048893, 0.32309152778096406, 0.2726800009326224, 0.3619157678437862, 0.2824870634114036, 0.3330573874752411, 0.1154090426028905, 0.3016704382556978, 0.28021412776141996, 0.3589119586356854, 0.39537074530921135, 0.4218257471938972], [0.28537898236872594, 0.32462336358246796, 0.3597200407967205, 0.326482812340265, 0.35211438765093306, 0.2854838247591186, 0.3059366255832639, 0.3487481334241758, 0.3269612618588045, 0.3243149266325881, 0.3839435862583292, 0.32821800612171786, 0.3291598546742886, 0.2933988574137847, 0.3154145363016442, 0.2542661655793419, 0.2804609057669718, 0.2960869270010008, 0.24644556215654415, 0.31922848461439696, 0.2358539112137104, 0.23135928536928532, 0.2688614047243283, 0.23408332398154183, 0.2846979137817651, 0.21902310461151842, 0.26119424958216597, 0.28681256354057527, 0.3058936096618162, 0.32598678130559167, 0.2995599730176245, 0.2818939840751789, 0.34757875993216764, 0.3893055832238537, 0.36037967353087286, 0.4110873910243182, 0.40395895051607156, 0.316439001750395, 0.38544549242642706, 0.35831111925919407, 0.2608808400551836, 0.408852263563313, 0.4283609513008643, 0.391499969088815, 0.3592373696014908, 0.4360299182959254, 0.3498906997915088, 0.2830710601597251, 0.4299693290457166, 0.49547540506752036, 0.4375264592928928, 0.3858913128650994, 0.4176393239349529, 0.3524970668056398, 0.2855198785138442, 0.3948485929465741, 0.44916201601544864, 0.44893879195447634, 0.4485137838049295, 0.32960229624882825, 0.36703008265935044, 0.3936858832096221, 0.3773489652416236, 0.43745614445510694, 0.37977092691808295, 0.43383346013280505, 0.39907844329069714, 0.4451863129628155, 0.4079981981278736, 0.3040839460185969, 0.29729885347077983, 0.38920618365563453, 0.47090138933731635, 0.3610434918993659, 0.43306036424232186, 0.4735479333299663, 0.45204028403768043, 0.41549727532341185, 0.4747404501806697, 0.4997883270198574, 0.4147616805666296, 0.4549096196744264, 0.49067801111906467, 0.41562513762429115, 0.3982822107042257, 0.39164282570280784, 0.3407177049787648, 0.2507016478899302, 0.35562187016679603, 0.46500873511320345, 0.4243969612340295, 0.42724281555606375, 0.41538466896473586, 0.35536218961920835, 0.37183197077559366, 0.3751689508853193, 0.33028042615860137, 0.3279995381269484, 0.37004684304407937, 0.36605069045789673], [0.2788438848022248, 0.33688329000418826, 0.3048750081117522, 0.2870800420203374, 0.3621549110098694, 0.3500944188917312, 0.34898451970148325, 0.316058685726154, 0.36058633886655445, 0.35839651404113476, 0.29568263190742256, 0.4096198573857058, 0.3782998768985153, 0.3326561028649785, 0.3297089858849583, 0.21204997789399332, 0.25013129289555613, 0.24955458477070677, 0.13557287423415426, 0.28229041228401114, 0.24680787776528515, 0.19233896635890937, 0.11227264682637572, 0.22908443169122922, 0.1791438400481691, 0.30111718517077685, 0.3269098891017666, 0.2567206728864167, 0.2618061149766239, 0.2514718995918725, 0.25004399779017694, 0.2234327620212937, 0.31085265896371417, 0.40463853052632387, 0.21940988521619167, 0.21107732033471271, 0.279449656601534, 0.27378031718852563, 0.3310842136688513, 0.22751113262410058, 0.28184536329178694, 0.2917693466224893, 0.27984425419229847, 0.2973592509870246, 0.2587890013291075, 0.21789363641200432, 0.15533648253885018, 0.2808845508999582, 0.25042390572705275, 0.2810235598626682, 0.1879819229496042, 0.16865734820548953, 0.266717869608925, 0.25440903424392924, 0.29967743734829405, 0.3184917613648429, 0.27019563085294174, 0.29861759146215106, 0.09665944281456222, 0.1611081187834356, 0.21753781211439138, 0.13189361195931742, 0.13608145580514908, 0.13013569662140567, 0.054016941934629574, 0.0932245273880327, 0.20434172589147614, 0.13783796127344453, 0.2251886948657519, 0.33977884990394525, 0.318053486832204, 0.29001482018087227, 0.3328389127235019, 0.406819551188754, 0.4019614034254519, 0.4449669794774149, 0.40583886432178207, 0.34771723040099484, 0.37579015477258654, 0.38067537182962985, 0.38977968770029553], [0.37675736093008905, 0.3685911739422158, 0.32019238324232235, 0.3186010568764065, 0.22330127152479187, 0.2477257242117765, 0.1208679374065047, 0.20701548391081154, 0.2008948252721224, 0.3568678899555419, 0.29397953595964543, 0.18975246211348018, 0.14266768692665166, 0.15572716983380583, 0.050944087307915276, 0.18901255850760912, 0.07137559427706933, 0.3041069969717642, 0.07594479158312144, 0.16730650251192825, 0.051107781118104524, 0.06328337906815272, 0.17337688042355617, 0.31207650256694075, 0.13268945681073896, 0.21211837941313774, 0.06938220205702292, 0.0878134641569178, 0.18237432917660562, 0.19053467913187652, 0.5052197304467275, 0.22571442314759435, 0.24436038351487702, 0.2660240626983176, 0.3328650748474022, 0.3452396605562, 0.33687154224651056, 0.30217388219499824, 0.21512172115336006, 0.17927686481279143, 0.18656278985121286, 0.20795769836493377, 0.09227640668035922, 0.28001987314076504, 0.32255768993245537, 0.25255062795252337, 0.10456726495703217, 0.04290902162965284, 0.05771422049057997, 0.042682592746080855, 0.17868210556473804, 0.297903448951866, 0.22764125323472637, 0.23016516512222682, 0.25157383946943557, 0.1401932673869252, 0.19545649835816736, 0.22650356874286837], [0.14015369131636, 0.07968155893496708, 0.08038382176385307, 0.038282097608315385, 0.08167219835018931, 0.08498939579750103, 0.08439772961890266, 0.06295052449366173, 0.05989398568257023, 0.039710617083466924, 0.11999091943755232, 0.07772504377468652, 0.04695547231403294, 0.09262786667289043, 0.11399051206123624, 0.0937768476227078, 0.06983988800753475, 0.07506693437108886, 0.03877923868393199, 0.12463585150553665, 0.15519448227482574, 0.10367860192850416, 0.05371916833037161, 0.07906794047159378, 0.123528862870024, 0.04827549883896728, 0.05232794473366178, 0.019056618913608964, 0.07430508659285785, 0.05026633664023771, 0.08397392477388554, 0.07976273208309785, 0.10320159216756106, 0.06925073689147453, 0.03225125933280774, 0.15012151965986376, 0.10849910344204625, 0.07192880364762531, 0.09796076370066381, 0.10530550920454629, 0.1138107952062745, 0.15491708195136328, 0.1435274311341902, 0.12545072914753716, 0.16148018509728546, 0.11787138513491502, 0.12632533575641275, 0.13543400865274569, 0.11170942569943695, 0.08272619351044302, 0.02125481972612038, 0.20476868487784367, 0.037978052640706424, 0.14181949589426218, 0.07664313055019378, 0.08560936031196802, 0.09759107836848677, 0.1332195979568249, 0.12139559171304475, 0.1367401931219259, 0.09215622422957281, 0.05814802853174823, 0.035392228985878495, 0.04365365500429216, 0.18078914574026317, 0.1542322926712047, 0.13896814219245315, 0.2009662152128241, 0.10575861181279703, 0.14382482530477977, 0.028705060465479, 0.12784934785304733, 0.06710623409992458, 0.11746141128737254, 0.19835225137863388, 0.1713688336166028, 0.08091631832112715, 0.03097994277807839, 0.10666391855426023, 0.07730737441440365, 0.09456385751350417, 0.053208388757318315, 0.09984503583997037, 0.11748795765454452, 0.10786827987005614, 0.22088121317550236, 0.1110076500183416, 0.21450972898236925, 0.1094174304497098, 0.04110656218463918, 0.09022182266989667, 0.06332234439209186, 0.052474397559109896, 0.10986074890065321, 0.06883697291743049, 0.02637069287141614, 0.14266801519754158, 0.08328611579771768, 0.1514421145279, 0.17255210406577667], [0.3410799115038725, 0.31858125477535715, 0.35590651564092, 0.3453109047937522, 0.30521231859937314, 0.30188266353425697, 0.23015172359168884, 0.174870756751787, 0.2245175507874955, 0.10659429953090765, 0.17555359469356466, 0.15361012320484912, 0.29003559675550095, 0.1696119594817637, 0.19273624912024556, 0.30328786850581946, 0.19511849074786594, 0.24060925693234667, 0.31671589607697603, 0.309607316193468, 0.30273969800084866, 0.29991392897884445, 0.30405467608546777, 0.3071884518867163, 0.3564722099678921, 0.39044919281711254, 0.4085150464315603, 0.3508074705540752, 0.32116758168647536, 0.24256425462810252, 0.29869452279727854, 0.3432158766039613, 0.22638737529496206, 0.1968305902916508, 0.17383211906678078, 0.18202500082075787, 0.16423169419309322, 0.17394843732890833, 0.14321693484892395, 0.1549454625636955, 0.26269259092494013, 0.4213692986794793, 0.32766560127473265, 0.31198503522446375, 0.3205050171458097, 0.2892261863914592, 0.31219000661334784, 0.29508820734832203, 0.2471892819748634, 0.2849462205490407, 0.19478821530687426, 0.25004538218117006, 0.1825034341181656, 0.18184281033658456, 0.20047571450385554, 0.2015070274961376, 0.20011723802495826, 0.22562864832494575, 0.2507701210063688, 0.2630456557646929, 0.15465627919391214, 0.17661613290146205, 0.29607114510877536, 0.26817222296285276, 0.24880144745266056, 0.23306103814997609, 0.1787769839172695, 0.17048348179629197, 0.26499194721115477, 0.2826225975100417, 0.2588636602945776, 0.18931380789427069, 0.17254273091510902, 0.26219466314167367, 0.2921714388152988, 0.2644230464249953, 0.24055541217366927, 0.2217805995984017, 0.24476755987990975, 0.22181534491379762, 0.20219932513546388, 0.24983075371200486, 0.17059749312403774, 0.26631220686792595, 0.27457121150040353, 0.23204572033104065, 0.14372416491222906, 0.19843142065227612, 0.27094716507377603, 0.242319503322722, 0.21064818113410655, 0.26910429710716804, 0.22106876723271227, 0.24013038922877777, 0.27076054968149504, 0.21188245937130917, 0.20758147973513094, 0.186218241204597, 0.23131001209843982, 0.2859053048357291, 0.2667111742500023], [0.25031539897799665, 0.20073912548013534, 0.21461362527987468, 0.20037045597384895, 0.1915089086918256, 0.14138010620136074, 0.18819170941949742, 0.11219371497058189, 0.21036114376818435, 0.14421351664925472, 0.1302045397936191, 0.2289681597799059, 0.12790417024182751, 0.22776226252540246, 0.21733556524880382, 0.2302373416406623, 0.14802492381306823, 0.18223194734762366, 0.21039185230088978, 0.17069510074634883, 0.2672425689296024, 0.26663452056734405, 0.2957538356817981, 0.31349601322075393, 0.21232479672852342, 0.3077180073293552, 0.3067549930352667, 0.2866301524517076, 0.25878210908504734, 0.16616368223350983, 0.15780626503799894, 0.2272168953605212, 0.21408542645589135, 0.2204662138852325, 0.2587808530835072, 0.21877806128109853, 0.18314516019390645, 0.23230409307946595, 0.16718862609238816, 0.1775576883382272, 0.15903888546735023, 0.24656233221897078, 0.17013223725151244, 0.14327414971095506, 0.2012044768881967, 0.1591305966880608, 0.1773602146732562, 0.15967934357231303, 0.09527130402710349, 0.1113648056185136, 0.169831361939981, 0.08898815089667281, 0.20224191968189728, 0.19617842557419254, 0.15418876996459221, 0.07429916897990665, 0.19345763808988858, 0.10470361322190418, 0.1441162942280809, 0.07383515290044351, 0.17026804708691326, 0.08951366903894724, 0.10009095466481366, 0.22216141695726568, 0.18720800466031903, 0.22413564849810755, 0.1759874995847605, 0.10154655578182455, 0.22909983101398024, 0.17593606843910956, 0.16496759198754507, 0.2153006121490519, 0.2046888756150869, 0.09030259573571207, 0.17101728879727182, 0.21401374089260708, 0.309239659132596, 0.19359971151942865, 0.2027843827530975, 0.16428771137539486, 0.15564059749920667, 0.13395990061889843, 0.188087831410626, 0.1452667494577839, 0.06604901195432486, 0.03374419677148046, 0.12043306667412942, 0.09203472285910701, 0.04195202445010126, 0.07547960657293495, 0.05187141945425158, 0.10111447559280907, 0.13179923820061548, 0.09348501203097767, 0.06137308418586603, 0.015987673414297732, 0.08028474322833885], [0.5084952538429008, 0.34257616764538235, 0.30589532718548623, 0.2985974471672729, 0.4084368719157679, 0.3965708230802302, 0.33420159370864116, 0.4508390593770764, 0.4184403167660424, 0.47001041252822817, 0.4406554283618592, 0.3769455218212073, 0.42516919900881434, 0.47866769626586503, 0.4753568780476621, 0.36679763121581976, 0.3538163017606389, 0.2974831782043633, 0.27203501552343684, 0.22832981465503635, 0.1933816877288265, 0.2135183973769452, 0.2942711264594597, 0.33468384865599715, 0.32418506432879135, 0.3427605538850298, 0.331334707601292, 0.35283534745276957, 0.40657024017315707, 0.3963348820718974, 0.3553566200319354, 0.400130905734721, 0.43040474138160945, 0.42701301639856454, 0.37282970996952974, 0.3713354100658757, 0.30622313106402826, 0.3123436227211643, 0.4541234495537671, 0.4206473229021034, 0.46270603804052796, 0.39457114869580634, 0.4124573483443742, 0.3712043729826623, 0.429939684904254, 0.4189427197220951, 0.4218499906089255, 0.5081624381066341, 0.4632756707481211, 0.4356870617561819, 0.4479724864189286, 0.4766304641777939, 0.5257466841854351, 0.549879504073056, 0.4856803330120293, 0.4599257854847479, 0.455622308622109, 0.5029574772547672, 0.5446262675785969, 0.599518770655533, 0.45366538303663206, 0.523864002543564, 0.6026824582667578, 0.5730085277404148, 0.48696928659246447, 0.5647368560800871, 0.6336526663589105, 0.4849112444052844, 0.5158984301913176, 0.45020859382254663, 0.5457294205485534, 0.49982042344808914, 0.46387056678203376, 0.45196732761500225, 0.46623229333485555, 0.4548834445395982, 0.48228459230129056, 0.4316612016400405, 0.40928016796890043, 0.49200611546347145, 0.41201767644164333, 0.46832234969811876, 0.4922040346960497, 0.48827151598998103, 0.4775855669070008, 0.46636238452444634, 0.5089738550418055, 0.5068179183102226, 0.4653957268244824], [0.3802115234714718, 0.32037769238874464, 0.2459583810954373, 0.21285029267246658, 0.28003968902410686, 0.2527061111195213, 0.2966827422975285, 0.30661880413330894, 0.36272758183458476, 0.3779181781146449, 0.32489997610566473, 0.27922950667269314, 0.19829667183783786, 0.34673184741732493, 0.32167321336132054, 0.3001176679209264, 0.3131574103750834, 0.25743416108915423, 0.2774150994456564, 0.2576053468426281, 0.3547357954971193, 0.32259950194231374, 0.31343103083970214, 0.3621813835920852, 0.2724535862880514, 0.31556416744819066, 0.28064059019128434, 0.2746412525632301, 0.28312138839509043, 0.19346429557668313, 0.27470434687059525, 0.29702814433279967, 0.30254426708425874, 0.35211884725251114, 0.3540752992406612, 0.3865270040781474, 0.43160049049477917, 0.3871593209301519, 0.32733877278283974, 0.5345146228066312, 0.5131328852488848, 0.5172353477824823, 0.44496496876031155, 0.3994385403753897, 0.3771584049428195, 0.36567002996922165, 0.411973993987715, 0.4771134972370602, 0.39819499378645345, 0.4998529446948012, 0.45423723490311574, 0.4774068304979508, 0.5158006036814631, 0.5177425112713356, 0.4732961006102262, 0.5129536735310216, 0.4866211671492446, 0.4588810055191938, 0.4067993698237582, 0.4677288561162903, 0.35197349798018585, 0.2761437133752228, 0.39820424210004435, 0.4207433441465989, 0.3297960117571411, 0.5137380055066227, 0.37329296390578676, 0.451777020100887, 0.4351278859948366, 0.3316259888290066, 0.3930152616743808, 0.33108448459414314, 0.42458520968269703, 0.45555157793982504, 0.5063181044203215, 0.45117592372451787, 0.44391297416289155, 0.41860871268295313, 0.41922353161155795, 0.43240297466891825, 0.43556306465597355, 0.4217757015183169, 0.47313509131584175, 0.42846222939366574, 0.4842004292149002], [0.30557913836732103, 0.3139871271771485, 0.2959497794594175, 0.3172344767598841, 0.2739566251234921, 0.2840908026774598, 0.3333370510630057, 0.27452314949477646, 0.2674962766262587, 0.22481251800741145, 0.27853439817533865, 0.2709187700819776, 0.2951602785211258, 0.3004415578804309, 0.2799253194717834, 0.3205422690345305, 0.31600016444011225, 0.36854509456801915, 0.3031371027152569, 0.3329207432637861, 0.29961563477663355, 0.3291920824126574, 0.2886280802026899, 0.2709996747339043, 0.16455942214241984, 0.10795994314705688, 0.24587055230032917, 0.333460281506981, 0.22860800943824952, 0.2258282195369972, 0.22407753175957137, 0.22013310634080704, 0.293395392258041, 0.2647885044478238, 0.19561239966538949, 0.22138557739296957, 0.17214860466108856, 0.28863154836705174, 0.2467975562011481, 0.3040484287702267, 0.26120442657915394, 0.17426392937369486, 0.22471116414824102, 0.13848246461329594, 0.205617796379809, 0.26727106315230764, 0.22126418334938952, 0.2703935406455936, 0.22026053164814638, 0.18429985680058697, 0.18586078798215763, 0.18225595557745797, 0.22902338643099213, 0.20281335719693475, 0.22591153107179088, 0.3285416552421761, 0.36096050123932794, 0.3262738667635653, 0.31084741543989286, 0.46206513215693473, 0.3437845997015878, 0.342655276943808, 0.2836035894231597, 0.14912869918167732, 0.1763081332165074, 0.3017148466071542, 0.11285604904292151, 0.2401561666136376, 0.19343540972291276, 0.19611970799981876, 0.22203998004455017, 0.18909006733316175, 0.25298463759984263, 0.1427253866237243, 0.27967817157665087, 0.17852582241026962, 0.24810879715964665, 0.11919010118721407, 0.1274189691293556, 0.09715754093891076, 0.11539774532706687, 0.12114796882523761, 0.0811602120436844, 0.09976891754928664, 0.049038159466811955, 0.05452268341692103, 0.08726628422107555, 0.15011359400732766, 0.13528294926442583, 0.08928069854067279, 0.1095309789507494, 0.06503034598689524, 0.08206297906697108, 0.043138152848846575, 0.08679661386822013, 0.06554240327793873, 0.09648541106803256, 0.08617028547520843, 0.14188099680781527, 0.19752996912886747, 0.15715387498802103, 0.08607449190873934, 0.19738341794252778, 0.2244925861755218, 0.15580684789452728, 0.12845021380202895, 0.1626568668021435, 0.1475028845589413, 0.15050776606134397, 0.17927812761630812], [0.2514062591050182, 0.27921994945990075, 0.2225159162223245, 0.20253600400219873, 0.10402679814768935, 0.3194354865393875, 0.3084721505899635, 0.15262293209123665, 0.11910008909715344, 0.14669242076410063, 0.23282547579947796, 0.3442440483835315, 0.30883321340674724, 0.3408449898867585, 0.23900825039115112, 0.19641331038926796, 0.2044166369718661, 0.24375955655274587, 0.21133752554672441, 0.29829046449709423, 0.34364781784954324, 0.3373704324651876, 0.20352287610696956, 0.20576264916677672, 0.2630872144775595, 0.27443397620313587, 0.22740916384370263, 0.23215065719806308, 0.29899903933932753, 0.370869963878042, 0.4511174465964683, 0.47008295927542565, 0.377410521161987, 0.3780735303338253, 0.4068469261992734, 0.3332986131205098, 0.34235293452217364, 0.09678982486245752, 0.13492090483876773, 0.30254819838992186, 0.15680053742532546, 0.1968144235137446, 0.22080378802979966, 0.17530766493430516, 0.1556483597841456, 0.21108956135054963, 0.21734098923093073, 0.27218944818241875, 0.27173765640883324, 0.341024457978905, 0.35795828775808874, 0.17085473358164374, 0.3035234141933993, 0.34009150937344107, 0.30237297619378134, 0.3415279503752194, 0.37976926470544936, 0.2813101143003709, 0.33106233435222576, 0.31651735160367206, 0.29962373823317073, 0.3294128284981124, 0.24506428058375182, 0.20135329642464445, 0.3307145707724119, 0.39599680969262546, 0.4032074465419762, 0.3194527589182027, 0.31393908289627803, 0.1545095004145641, 0.19428399052243578, 0.16907982332761878, 0.44443876680822303, 0.6027746097215481, 0.5202057733814105, 0.47697818676191867, 0.4550107400565271, 0.5302180253300635, 0.47785229472778795, 0.44482399704413605, 0.43712035653146014, 0.5052216866292282, 0.5914077091089951, 0.6262123369709756, 0.7700670295077874, 0.5906586900265778, 0.5563284556166197, 0.5019065662621495], [0.1964272203253905, 0.22547283298812082, 0.2122743391506127, 0.2180853450466903, 0.17552471585929452, 0.15567712466204559, 0.23131598006327253, 0.1884790108721107, 0.10537917848652002, 0.14152113119671747, 0.14748442924978186, 0.018775301619798908, 0.15286811985722396, 0.15788991011865047, 0.15372082900495496, 0.19049314494984174, 0.23622452686653367, 0.1299970163545176, 0.173860742574157, 0.1754700875592689, 0.17980861499830703, 0.18075027870862972, 0.1034351283911517, 0.10450373854588536, 0.20997342967797644, 0.20766681856177835, 0.18032356615710743, 0.22330910918687658, 0.23452533888021124, 0.2578952151824017, 0.22532015964246946, 0.054060503340786534, 0.09059129741112916, 0.19520255956777696, 0.23384613789727804, 0.08963197676985203, 0.18515901139242563, 0.21390828022930966, 0.12439294899249824, 0.1326269927030396, 0.07448145691443964, 0.0999560427460233, 0.1219120129449043, 0.11584611223347645, 0.0940468842911664, 0.19525259118142893, 0.17200235462704686, 0.11287278219644754, 0.10491306944989347, 0.07101336318799154, 0.07611738397811063, 0.06310562419444478, 0.046296139187897704, 0.023319137978380755, 0.1720181878075494, 0.09881623981938002, 0.15812827111849645, 0.0625567228336194, 0.12639471674211422, 0.08508136293523666, 0.09787417932430069, 0.06431457813923618, 0.09190045437466701, 0.08604531571324145, 0.05996079152383008, 0.1826815735077955, 0.10001616439085971, 0.1565627538659316, 0.13925022129825781, 0.10973735935054495, 0.22820008909803846, 0.1996615980323331, 0.06605946568821544, 0.14264726010413073, 0.1031764222537204, 0.05235371083676367, 0.04095732152756546, 0.13172812462169406, 0.2211558667150184, 0.1982648460710995, 0.30094886330930454, 0.24118108655661524, 0.20180192540936426, 0.26529705660231956, 0.29601522174277634, 0.16455564165980355, 0.24750467353601743, 0.17308775378078328, 0.1794958212237579, 0.22825992442172605, 0.19393940902249424, 0.14659818503315195, 0.21250020401665137, 0.20798181464299373, 0.12186706033423146, 0.1085906290885376, 0.11492226161795485, 0.18823824425898886, 0.18737848787853167, 0.19395889664638835, 0.21668011192896883, 0.20617861437065851, 0.2645472345651186, 0.04949326823303684], [0.2607298376443188, 0.3280569528683791, 0.38629209770196726, 0.28649386985861036, 0.30537658699494014, 0.25436684128960463, 0.3149043962117078, 0.3352287221976335, 0.3311583752432423, 0.2817787430450991, 0.3784538057105925, 0.3609853493622729, 0.31927556300036536, 0.3129021598301052, 0.282856928861563, 0.22670307909364326, 0.30895197054256224, 0.24440732291105746, 0.3401928184003697, 0.26323647731611655, 0.2817724239776612, 0.2226342283254606, 0.26257844216384485, 0.2109814239046351, 0.2703540366227599, 0.3397951891955524, 0.3692835027602774, 0.344074651351425, 0.2608031457629571, 0.31074306437635196, 0.34849740545398833, 0.26942890202495245, 0.24734931264273127, 0.29724289581024455, 0.33238342408609656, 0.32038617624648197, 0.3204137211337777, 0.39265182659525916, 0.1431634334715959, 0.4078234674540322, 0.3921412843312496, 0.41357985797633506, 0.3443680682968523, 0.3743230977297167, 0.3598432013366677, 0.2776983333453195, 0.3365132105364699, 0.3349305750632636, 0.3064769040590416, 0.3169575227275849, 0.3018021411665621, 0.3462411616506803, 0.34837748618535636, 0.31447849547117057, 0.2714208239569165, 0.3749733599414865, 0.32461751079818213, 0.2818471391122397, 0.3379898807311036, 0.3461023952137921, 0.18129771725305044, 0.24688051559764257, 0.23157378466058956, 0.24005320510641653, 0.26247990189083364, 0.19816149980728456, 0.30586271523116376, 0.28496178303902725, 0.30145397896011233, 0.3003073097790065, 0.21366681824665318, 0.1743445356467917, 0.13050899629154916, 0.1618328306385597, 0.22188659324955057, 0.21609384647774366, 0.19665295320370252, 0.2420742049382002, 0.14163070401572736, 0.23828799573739742, 0.3133648592672068, 0.22592708740004644, 0.2091647417315832, 0.16548969207162798, 0.28167817144232393, 0.20084896526228938, 0.325413399084872, 0.28565594855737064, 0.32682973756274264, 0.3616671089211142, 0.2659391285769877, 0.17703408124315914, 0.28723643216888617, 0.26393767223269704], [0.3640058442538207, 0.40973160699701916, 0.33440666173059486, 0.3406134087314978, 0.33334512881556866, 0.24750137288226473, 0.20237750385848596, 0.2856334127275244, 0.3330275354235922, 0.36459165996350457, 0.34257893137198697, 0.29329041825426244, 0.1968927303950079, 0.3052431655928962, 0.3555699779601269, 0.2947178211611117, 0.3468908173996944, 0.37954024218900084, 0.20292653462146437, 0.21355280989717407, 0.23574446342925037, 0.0941813383014597, 0.07363370059015283, 0.15963141247993867, 0.1193157663128654, 0.13939679760842305, 0.2226203396042862, 0.11426511796825016, 0.1848143850558598, 0.1841286995734953, 0.15147258686766218, 0.12281340417439544, 0.1522341044818444, 0.054631456957854076, 0.1706037231830102, 0.08203089646774844, 0.20008440856301377, 0.21374680141874117, 0.19457011432931712, 0.16599434926561746, 0.14623410080492005, 0.08283892889897673, 0.05447438156639539, 0.10487503884851725, 0.09842086308054804, 0.15024848645662808, 0.1698470436744031, 0.16254032432408208, 0.16238573123689626, 0.18943386087268452, 0.04774657745765457, 0.13935140260137646, 0.19986552855482445, 0.2577323744428845, 0.29576516932425817, 0.39057096085391924, 0.3014118790630974, 0.3451382346559577, 0.295338572204389, 0.24604706755089498, 0.31917249375825885, 0.3318960068640733, 0.2455384892058277, 0.24066103384774662, 0.19431061931571725, 0.21774630281454055, 0.22787669228564464, 0.17045674079543063, 0.269831939016383, 0.2792277784461085, 0.29568041843337023, 0.41115386308644164, 0.30307948903205517, 0.3090233641350054, 0.3332290569544136, 0.3657398395906742, 0.26043629407343216, 0.3280525916300697, 0.31509475666220194, 0.25501679389210763, 0.2829344011841848, 0.32794223288997054, 0.3210842417604016, 0.3785030321901772, 0.3484868364630455, 0.31500173584271407, 0.29987130815883106, 0.3237588788071768], [0.021764368948426677, 0.01234238043085568, 0.20687567808003035, 0.1892002006519753, 0.21831584177396499, 0.18175106208197192, 0.15651572918392503, 0.13149925856421477, 0.15116966270874577, 0.18374087712074216, 0.06235069888608284, 0.1323987060265446, 0.21859369044893737, 0.12562039285768753, 0.025648576413821875, 0.05529267114748186, 0.049495023005507816, 0.09446861558818823, 0.1335426949997631, 0.08460671790683148, 0.07107517080957228, 0.09510804847014345, 0.2145807294788172, 0.16907584386875976, 0.19851859927645724, 0.06457760750015439, 0.08010861363700074, 0.10006979817945981, 0.1304659165626145, 0.1697380182090779, 0.17840363151531408, 0.14166844755764854, 0.15167910911237517, 0.12775340003170702, 0.22316383576358334, 0.20676138592325022, 0.2767866243548317, 0.1699559006618841, 0.23901562647356472, 0.20261424011813944, 0.1575466423224139, 0.15971659137660546, 0.18550035595950942, 0.16923251689075666, 0.13107180458764583, 0.19279632863881513, 0.2399689092678095, 0.13189346934774107, 0.1726235564919207, 0.22649684838347106, 0.1858596642101372, 0.18748552501521182, 0.16328097012052079, 0.2711001357127592, 0.24986659050387725, 0.2407846171108896, 0.18858365551912637, 0.24205205214065975, 0.19814079873574858, 0.2564831637456658, 0.19694900651526842, 0.2853982813817076, 0.2609527054795387, 0.22271021702480243, 0.2903427777537462, 0.24044770655214812, 0.22500223495589142, 0.28695572410935904, 0.2603916028953919, 0.30734081041451206, 0.20124174828960678, 0.2475258680426418, 0.1769318459323497, 0.23526703837573026, 0.20140139978454707, 0.31520198407299316, 0.2424465084341359, 0.25525934451940857, 0.17325744817624786, 0.18111177179312507, 0.2151986907654571, 0.2714909975464005, 0.2327565061320194, 0.2858269770314443, 0.2997109670372925, 0.31476454082574634, 0.2765541785793887, 0.23331256568544775, 0.26626445249703246, 0.2066447355027283, 0.2813278327397063, 0.252411394981021, 0.2302391458167053, 0.1982024550546898, 0.20830269530939072], [0.3586177646321795, 0.30906032955230645, 0.35055340630038406, 0.281668420966385, 0.33573125436745876, 0.2771258787852502, 0.33584165258064835, 0.28579182990754975, 0.2555281771157767, 0.3239198029451267, 0.26007361662945244, 0.2987546116381961, 0.2671089736733483, 0.3081699683719404, 0.2202174032814435, 0.2343383817409225, 0.24008213994976516, 0.22801972583984945, 0.28648723216016114, 0.23975089862721366, 0.27649885858121026, 0.2957183036571761, 0.1575400122804289, 0.23176734097749946, 0.18836746639779053, 0.04246293433437187, 0.043603277181820436, 0.042584600559801476, 0.16277347387862812, 0.055661171708587094, 0.1739296791651595, 0.21406687789322465, 0.18969170802276888, 0.2192997862647273, 0.1620000117934831, 0.19080313200629156, 0.21000501129546092, 0.18207406805788873, 0.12100375706628634, 0.08817622700529683, 0.1234345596279844, 0.07633556439662915, 0.16099724996762144, 0.1203877212030535, 0.1354415294566692, 0.09789055350218451, 0.1462178027150939, 0.15066963000154177, 0.19182016808432945, 0.04163824173154601, 0.12608183174501333, 0.06677852211633489, 0.14422228464260228, 0.18629318268948244, 0.1518484814891156, 0.14117551061295963, 0.17244396631794648, 0.24807455816759288, 0.1823766984070228, 0.19663568184864189, 0.12340432761651399, 0.1579562419772752, 0.21322439373463645, 0.1454035598376967, 0.1661652699030463, 0.1795067431312921, 0.23041860423938862, 0.1533466162505801, 0.2483188871101279, 0.1415961728416608, 0.19418021194684595, 0.15579189881035127, 0.19906354952743197, 0.17603336795219018, 0.14249636698057422, 0.20432322226315752, 0.16707945393619517, 0.18667098254394474, 0.19513912508115797, 0.2104236630590121, 0.22490031539521516, 0.21479565063369635, 0.1604061635262108, 0.11347135797062302], [0.20315541600123282, 0.2189052077527042, 0.2031010456404384, 0.25666898859867526, 0.24848810648647643, 0.2316018676699707, 0.15788714178780852, 0.16868658382983864, 0.1753515948990223, 0.21912743678587904, 0.17781780067672723, 0.20572858882166137, 0.23984099958360264, 0.24127556543014222, 0.07835400616652484, 0.08986461216359405, 0.15513996594226065, 0.17319375195214534, 0.20189665364297904, 0.170321790256574, 0.08677597370605858, 0.15197980619959087, 0.1554124188382737, 0.19609470927907616, 0.1377957393057842, 0.2537565281612282, 0.17285530771497729, 0.17325521607450536, 0.1891885384659142, 0.19676976284735137, 0.1962149502948414, 0.32926284184816934, 0.26120642881295947, 0.26461478334627064, 0.23848916499908943, 0.21819534786527164, 0.2550717146419223, 0.20426571472990884, 0.2304473759986008, 0.11828296425697159, 0.16630282645419764, 0.25531681655226857, 0.3059795933374982, 0.20462343174982583, 0.2683341621730793, 0.1976641547314144, 0.1697748984362558, 0.19155073960657976, 0.2776455042247187, 0.17726213783415296, 0.17458746221554725, 0.1881726529718653, 0.18862406506658266, 0.25646157511436357, 0.17473311502147254, 0.3285706065915158, 0.34236043510795944, 0.23815616676771942, 0.22013060773448143, 0.22294769607419593, 0.3474036732629922, 0.3021859017022299, 0.14692418823569645, 0.23898886442346728, 0.23019633145016996, 0.32024765802970045, 0.352670736835138, 0.3478554961772282, 0.32964398040463827, 0.29885234571207603, 0.29818824789651854, 0.34460230615133686, 0.3301795063743141, 0.30236469737953775, 0.4120264661028175, 0.3093460378586589, 0.406840465276088, 0.3978250066065364, 0.4621925729449302, 0.533554082075078, 0.4591480542042554, 0.3498303966737888, 0.42489127505406427, 0.3023492767515765], [0.2522421938589866, 0.1613391292065364, 0.3150027809545709, 0.2851818161988927, 0.2207966880213447, 0.1873872502961171, 0.26849623072179046, 0.1568479207678098, 0.07911281762602973, 0.11588054833360803, 0.10562544858618565, 0.07979482220766076, 0.22080346670637474, 0.16557089936918037, 0.15612228137256065, 0.18405575305451125, 0.24787467873895663, 0.18648244440349854, 0.18009730341773922, 0.1836938563154816, 0.15457560117653577, 0.18954043611662555, 0.15485245804408407, 0.07149315918554877, 0.1266329381047074, 0.1669999804225477, 0.1315690329662947, 0.1994083443080522, 0.15492538931399819, 0.1579749272164385, 0.16976747768588946, 0.1781447629889071, 0.15411696322491356, 0.13543270950704683, 0.16134830280323662, 0.1528830320446387, 0.07179460365844531, 0.1965182817822242, 0.16833893759456114, 0.1223464135403723, 0.16694918519075927, 0.13621615128435113, 0.14430201511728627, 0.12899608019981268, 0.15432978058037722, 0.1601258439142755, 0.18278482273096563, 0.10712999172917922, 0.14695275354964563, 0.07195721296840518, 0.08051731253922241, 0.149317674242429, 0.17139522324104217, 0.1685812031938729, 0.18800290995372204, 0.1373994262523765, 0.040599284111778135, 0.185929705854586, 0.22541571482735479, 0.23051893853803487, 0.20743957634232346, 0.23396581691175303, 0.21115086953507894, 0.18630770046845704, 0.19972202404463085, 0.11051283036147097, 0.06123677077850871, 0.08722162596279769, 0.15426483589219647, 0.01324381580573997, 0.1050775293812013, 0.18123332788557947, 0.144416369041417, 0.1646217449165805, 0.29157781304946884, 0.3034173181301277, 0.2509835271914461, 0.21314752489472824, 0.22600542904706114, 0.33557541880061353, 0.28380857639435364, 0.23868567265841756, 0.23651848748206655, 0.19154109658166402, 0.26436422154169986, 0.17051197456250147, 0.2533425315686373, 0.21672196048350767], [0.3008651243270641, 0.37886035441098576, 0.2864228388892331, 0.2591151509852766, 0.1750436893936631, 0.1735345944369374, 0.30623519340111754, 0.2868511368077298, 0.30747957164269807, 0.3791140418246122, 0.29910276305371325, 0.32027104337783585, 0.23896376266335057, 0.3561071292945556, 0.3137317753376591, 0.3144528080250867, 0.22293815589437768, 0.11935170209303882, 0.13185327379468414, 0.1347683953345512, 0.20743605443370003, 0.2454744862681846, 0.2922511994592589, 0.2904564576020734, 0.2671615567285995, 0.27905842697503014, 0.2718359270520628, 0.2742148849690756, 0.16734290441218722, 0.22067934712398488, 0.2537077990876883, 0.29010446459249695, 0.3721452470020321, 0.42923921413359784, 0.358608981721944, 0.28673233610966553, 0.26051417915937464, 0.38795204105635933, 0.3891511940071826, 0.32468260008476385, 0.3722579359350885, 0.2985684309007812, 0.3564510603092973, 0.19603865676411153, 0.2313125309818385, 0.28985142536926795, 0.31513912456263693, 0.31945028642579426, 0.35496215564725997, 0.34568264673801197, 0.4473776102499344, 0.44492130114961626, 0.27296645652031115, 0.26958188600559757, 0.2459039405539077, 0.21737730967495839, 0.19622134001350203, 0.27841814418220284, 0.1496142385726996, 0.10025078367272267, 0.22255456943154728, 0.1953354295209226, 0.24297827293956967, 0.09545423197094817, 0.15511890632238326, 0.11448497853272649, 0.11262529283728859, 0.14136244974762613, 0.06275701935832315, 0.12718888530443503, 0.11889609269261002, 0.06926014551271163, 0.12651571339953177, 0.21690396267074816, 0.14280052684383143, 0.08673575844667011, 0.1539303802842228, 0.2057144794880007, 0.1618935645918168, 0.15599595954238887, 0.18608410069572673, 0.12711369720243343, 0.22252930032724155, 0.15769360803078097, 0.10341502282901163, 0.10976342782375673], [0.23818272489517453, 0.1934195909109668, 0.22993975000689806, 0.2139872218540019, 0.2707852270258041, 0.19044146844939708, 0.18887249956170893, 0.22171738997463372, 0.26427091611108305, 0.2292312989109876, 0.20488619333226832, 0.19600726301645013, 0.27163284710376706, 0.31589402253415966, 0.3220814770913508, 0.3680197786256345, 0.404183614458883, 0.19543482477853596, 0.32123031336314817, 0.2578372742478437, 0.28971228595756476, 0.2548285496829298, 0.24283062041137082, 0.32063452406971904, 0.31829873794253566, 0.23035866809104835, 0.2604555603649865, 0.27289668736460354, 0.3662789825594106, 0.2984565141677459, 0.3429741212013914, 0.36105311081955677, 0.38332284182477916, 0.41219525898424997, 0.2543589978293065, 0.2723156827121414, 0.22962291929491685, 0.22178065905583674, 0.21901710578392236, 0.2654410454236002, 0.2550903926881214, 0.2744750710645132, 0.34143203889368423, 0.3563879162940792, 0.34017558728660857, 0.3179779537521644, 0.2935452301691623, 0.3233721534458205, 0.3935957362688714, 0.3786279245687116, 0.28309833254398065, 0.32307481049332576, 0.353396113545185, 0.4223616375754373, 0.268883173974739, 0.2930987476301965, 0.355621494272407, 0.4171378237838801, 0.3176221728696339, 0.2885989043445284, 0.3216543827595332, 0.3054609903383573, 0.31809364334002505, 0.2640638273767925, 0.25978769482332653, 0.2755692200374024, 0.2960941200244837, 0.3288984053590234, 0.40426527874292484, 0.36956400821463714, 0.3372189926882926, 0.3479636895760478, 0.3662310808224798, 0.3199317497385887, 0.36967771395717125, 0.3436518925661059, 0.44064848990434363, 0.38862312223326495, 0.35594330833121895, 0.29299750643313877, 0.2935037462135673, 0.2538724951558038, 0.3511155756168457, 0.3416888559683547, 0.3453430697846044, 0.3705004829677786, 0.3513738919014234, 0.3560247998347453, 0.44856723467257115, 0.4241364874813768], [0.32264921831828913, 0.24126011818282192, 0.26133466998641236, 0.21245520148868757, 0.176190310906173, 0.17098861157711878, 0.1572047237278474, 0.18364604783496596, 0.27968855457355607, 0.2669611990258, 0.2591908934274482, 0.30799091573690807, 0.35256517659164743, 0.32355386282805065, 0.19310295415422887, 0.17074410531790693, 0.15426008574402622, 0.1139889115383544, 0.18105051368235814, 0.1469387129306031, 0.08315648005836279, 0.0994094445816791, 0.19042955759729752, 0.13237304998992283, 0.14722824109056729, 0.16693311304981842, 0.1452110272974903, 0.08259502774919951, 0.12770280823953772, 0.07931074926992178, 0.08999615574219867, 0.1898992774398749, 0.1493467716538348, 0.19495451227246843, 0.19687291176298607, 0.1405509737802252, 0.1093394847741427, 0.18864901826252733, 0.14218366836162435, 0.22865169360034296, 0.14319343479556115, 0.1979213227572961, 0.23351694526588276, 0.22103549464196637, 0.3128260141211317, 0.2558333541212797, 0.2266850564951548, 0.21694056712982465, 0.17306757276853382, 0.24134416791572025, 0.10964448696332704, 0.19020226338455562, 0.1994082971181686, 0.21296012179316204, 0.20631289715470502, 0.16375058191429823, 0.1711880284136016, 0.1327107529232205, 0.07336019431461596, 0.14455047506210886, 0.17009531389509058, 0.1814860680042003, 0.2504819733912387, 0.23315454591875343, 0.26514905662669674, 0.15120795501624312, 0.16872093065625995, 0.11534989218693197, 0.19236678493853562, 0.12975644487979007, 0.2708832373732369, 0.2003759691833465, 0.2048145218876208, 0.176892033322201, 0.09621946148093148, 0.09776243117661904, 0.07132301651965525, 0.11563607001698356, 0.2066020206744333, 0.2907153830942821, 0.26622709624284624, 0.18222065098963086, 0.11225022431282561, 0.14797369294664575, 0.07662448738304739, 0.122999236361375, 0.05506284416896278, 0.046468190918401715, 0.12126732729655339, 0.1060188032183572, 0.13006041000669635, 0.1699191670461088, 0.20741718625932656, 0.2400450625731575, 0.24221319356783166, 0.31767736232730587, 0.2728708902476925, 0.20759914828261522, 0.18526850868524497, 0.22979390013527898, 0.3174981655602207, 0.2804530725561246, 0.2141874341004581, 0.29910557525756487, 0.3192926265938935, 0.37066154363182835, 0.25573453992869266], [0.32036567782731673, 0.3186849174565317, 0.24636876665778798, 0.2884619341941243, 0.28366313161365875, 0.2654320169100853, 0.2893531097627429, 0.3344092323888075, 0.31035474625844317, 0.2848999216663429, 0.21948940253762514, 0.17320721880015422, 0.28900988085863305, 0.18695326314155547, 0.21436570073724467, 0.20057884476814608, 0.3323425319131195, 0.32308727272982685, 0.2985266919005531, 0.33116500287471984, 0.31935347390281615, 0.275638061342192, 0.3266016383106184, 0.2952337496910003, 0.19237544681714244, 0.2099688025166412, 0.23173181563688686, 0.303667525080235, 0.38429180158296145, 0.300482777541959, 0.359096877484187, 0.3754212552055273, 0.26336519366734823, 0.32364070249603083, 0.29412354203136587, 0.345114293069836, 0.29568768563371556, 0.33105668703489854, 0.2663575602646282, 0.2253315277409341, 0.3250935870959589, 0.32539637655091164, 0.34357940610132864, 0.32711553968611606, 0.314096065839663, 0.25298180042569546, 0.3192157888555132, 0.2814726425018568, 0.39569718096416406, 0.3120018293901484, 0.3255720166280047, 0.3119554593594994, 0.47157394162208455, 0.42651078460724184, 0.42086759300256926, 0.45190828804917427, 0.2360879919478443, 0.19493876884019143, 0.46520175483879594, 0.3681090740003278, 0.3617319974404975, 0.33766991460728385, 0.2882691591432852, 0.29762117417298506, 0.3135434805859476, 0.25728137810024265, 0.43539385381228085, 0.32355761366356917, 0.2723794573075774, 0.24722833848163017, 0.30145464778202913, 0.3291677200500514, 0.4068152281074572, 0.27665027008048504, 0.28583296629595273, 0.3620972483287732, 0.3750994159239341, 0.3432493618387776, 0.36982526860565756, 0.38763590619931, 0.35901248366595284, 0.3275968147219778], [0.3047540776357093, 0.3696459303262445, 0.25223315783763645, 0.3416674465581663, 0.2149302157291914, 0.2753542520923766, 0.3173991968681154, 0.4157136913833668, 0.4221799977468336, 0.28131622732431716, 0.28448142644597424, 0.28874891844535033, 0.2830300484594331, 0.34216227379302905, 0.4597602381067644, 0.36319601234016896, 0.3423666437727324, 0.38688820853955264, 0.3563030316759677, 0.3501609741224252, 0.3457247810776206, 0.3027133130053724, 0.4630391853692773, 0.42573751188985437, 0.5379023441830225, 0.225056063053062, 0.033397349696969454, 0.15658612978313993, 0.271654952519685, 0.2750821098945876, 0.11525644499127821, 0.20133160945961598, 0.35770592868406226, 0.18627082825118962, 0.2747162060325631, 0.2839408564554499, 0.407060126305367, 0.25772813950765266, 0.3472700911246728, 0.23371381246851616, 0.23783095437431231, 0.3712145343897673, 0.13806580702142393, 0.21599542203603475, 0.23165621705694772, 0.1297562329374249, 0.2210743792772388, 0.2670428059898501, 0.12262158335126115, 0.09926619479314451], [0.06702618359397688, 0.06322638729412511, 0.0599876951057513, 0.07025310646667458, 0.04713554203281223, 0.09305240753170907, 0.10387611721979853, 0.018540565393783213, 0.1805459776820737, 0.18220609845758076, 0.054161515307623816, 0.04332952506979139, 0.10075506241407908, 0.06381312065835636, 0.06419203481338727, 0.07381538812261068, 0.06755464302338905, 0.017847438382886865, 0.13772924357924785, 0.08682411572932242, 0.09160209143962586, 0.09830907439639307, 0.02986587874856176, 0.06750233607606441, 0.22884228124547248, 0.06340916981318691, 0.07210766765032375, 0.12284562158220935, 0.07802105149466433, 0.011707080402719615, 0.07680537540885159, 0.009376563412984736, 0.20585848838127957, 0.14229482684179734, 0.0941559502904788, 0.11213669637044918, 0.0680979918645352, 0.021858142769775206, 0.06723106230495915, 0.07143668451281096, 0.03101217798697121, 0.059682626395400076, 0.027159727466963785, 0.025142811289828235, 0.051859611777561314, 0.07674073833826128, 0.12429842143468914, 0.10012496833978694, 0.04997310815754943, 0.029844903668120183, 0.053381127506930755, 0.12158343339497026, 0.12316124398210207, 0.09437654864597708, 0.12922220653478805, 0.08356392269626407, 0.2449641604790361, 0.1254650162086086, 0.11339037763863291, 0.15860754242922384, 0.15468963826876775, 0.1877111213755592, 0.14707590021517286, 0.1774619928157703, 0.1914949037042935, 0.1551776346045085, 0.1622001869953068, 0.18544396795306348, 0.15721682400404918, 0.07240363319367922, 0.1785848138874595, 0.20575685361876359, 0.18473645441847164, 0.21962042097138545, 0.16045661188107527, 0.2434083527856158, 0.2939831044285388, 0.21977908841418464, 0.16822971126642602, 0.15537582555306598, 0.22193929671762505, 0.16608122340925638, 0.1822254427255979, 0.1607061681371852, 0.1788224470810782, 0.2746219672876269, 0.27488266642824255], [0.24853776417135892, 0.3384221684029099, 0.3667781912641811, 0.24481541476171464, 0.21239692049779343, 0.24907242765227205, 0.20124525749912078, 0.20218854686492208, 0.2552981773853515, 0.19752979121672049, 0.14972270497418222, 0.28319119383452657, 0.19531049028914937, 0.2471978784362028, 0.22709239636037537, 0.23854520814416066, 0.14804676353174576, 0.25448722693765347, 0.256220118634133, 0.16321616936418124, 0.23060336384570926, 0.20039609246865786, 0.22274346498150518, 0.2226545108547975, 0.1487347144320272, 0.21131658145716217, 0.1954417939154289, 0.17332880456484218, 0.06426376788752086, 0.16486632820841893, 0.14394856040537427, 0.15715271475921294, 0.19435823222151902, 0.27416840320670055, 0.1962202517670013, 0.18529754993047204, 0.19338691213798107, 0.17301897959393842, 0.23488374416033322, 0.18451528359241992, 0.198159668326142, 0.26870873752719104, 0.14876064758974514, 0.2552583965439312, 0.1850097586252896, 0.18553521368873757, 0.2618524716399089, 0.1858148139469473, 0.20528749884975553, 0.18076425091697548, 0.1442651533693485, 0.16843701198703354, 0.22415834975128457, 0.1676116893942029, 0.18883764649044285, 0.1936577570341762, 0.18166503435140177, 0.17089542232974964, 0.20367894718842353, 0.06567650258365998, 0.1662549805480375, 0.15938486002886465, 0.15912377269501995, 0.20025427317460748, 0.1454003077615764, 0.19195201716613716, 0.09177561854308075, 0.1624586228029274, 0.08003820057303829, 0.0898034942782071, 0.13973302514307315, 0.07952750835701422, 0.08832523157436238, 0.13211425190669634, 0.14500487171599358, 0.1621098883387689, 0.14418540363316262, 0.20030784385803263, 0.163835483361807, 0.21498830315226414, 0.13556057649075628, 0.18053938644468068, 0.18638488686488527, 0.12095905181742407, 0.11675714886775028, 0.12300435020604941, 0.16003595149599067, 0.13925089753254488, 0.12273591284947845, 0.18255857613136248, 0.1999332910802966, 0.2502261841380768, 0.2196108184141979, 0.1813317282005507, 0.20234518096282103, 0.24697007776685997, 0.0913200156027143, 0.21277501376319316, 0.20490373378074034, 0.12140741216316825, 0.22488467654668967, 0.18783598692613768, 0.2521250826235396, 0.1911587073906104, 0.21314369386402665, 0.21815915117887885, 0.21616598377747498, 0.18152353135023727, 0.2030763869653279, 0.2117842971752174, 0.19287539602710438, 0.24082425071683372, 0.10192609538795831, 0.15772804796850942, 0.1834202943299931], [0.3034466573211985, 0.31521421276125816, 0.317633942886924, 0.35770186899072764, 0.30192951430851134, 0.2834249980673708, 0.320263846608401, 0.33856876354388976, 0.3105257895405699, 0.20596875642664098, 0.24439542654690316, 0.27755582964076303, 0.29967503735636714, 0.32348378917785947, 0.3082598337678906, 0.30628188427328956, 0.21458131443032766, 0.2766038783261016, 0.3680247888416205, 0.38506590226019327, 0.3530056355810021, 0.38514491487760705, 0.3029106953592968, 0.28625239843302536, 0.32060322777247974, 0.31648177945287836, 0.31058869403023076, 0.39319163867401685, 0.37222490917684736, 0.36034456046051333, 0.369351824129264, 0.3461629483232775, 0.35029569928551346, 0.3874950534139304, 0.3031910202012634, 0.347140652866703, 0.41018760393285825, 0.37704703102214543, 0.3647869712807808, 0.3619187779482226, 0.33370859120309515, 0.39867448566809727, 0.38450972903952635, 0.3957735420978798, 0.41815413222796116, 0.4156365656994223, 0.3319069978015873, 0.32874555256638494, 0.3517378996611656, 0.3299078846051032, 0.35314718380045435, 0.3401473177903185, 0.3530188939157517, 0.35510226315879834, 0.3298387380300964, 0.3898310071792001, 0.3927371620237333, 0.46316024828633545, 0.3696329433560612, 0.43192548833963773, 0.3733643897634348, 0.36156182629117517, 0.4281257458847947, 0.38821408182452105, 0.38476925330890244, 0.4132038946259427, 0.35347962726365206, 0.3556640257515048, 0.31769099337683904, 0.37982553581366957, 0.3573790655065895, 0.33521573770508933, 0.30852438809706695, 0.3366966746964969, 0.3609941714429991, 0.39880213122109104, 0.3354446580749491, 0.35928616982539974, 0.32902701363648285, 0.31000858174479945, 0.3227246054125438, 0.36273418703099597, 0.34904917739486396, 0.34910965554777923, 0.3349907108883204, 0.3998561139508612, 0.4103612480771442, 0.39276704525864087, 0.3446065135849821, 0.34618769688926926, 0.33425480018583553, 0.423852168012539, 0.3988792860640848, 0.40754950823560926, 0.41036971795593224, 0.39467241019685084, 0.43447469436967573, 0.42246285477401224, 0.2998918748887123, 0.35479843450220194, 0.37176587790703614], [0.37807851044655116, 0.3175580255133246, 0.3153366968181362, 0.26667499130445094, 0.26116082696112247, 0.39524956655139076, 0.39573775459931976, 0.3903656916550265, 0.317173827130268, 0.34314977200997343, 0.36855194788775014, 0.3584528994615399, 0.3825400362196883, 0.23892778940928788, 0.27040758736345566, 0.20883070082964367, 0.299023288998438, 0.26985373920311795, 0.4038067324333444, 0.27968939037462187, 0.26018261201197934, 0.41577461536715643, 0.3346497690984776, 0.3217471116624876, 0.41420752262769406, 0.35073596414319574, 0.4412877707760421, 0.43117038238246524, 0.39275444604508924, 0.3540026429545529, 0.2947819555924762, 0.29392328018464575, 0.23912489822510394, 0.32019639821347, 0.27671519215202933, 0.43174714236891676, 0.32417529416685825, 0.37738280496480114, 0.2533638324182931, 0.40524992047028924, 0.23488912765525138, 0.24500832173130735, 0.32803711821633175, 0.4115734113064926, 0.39018905617796223, 0.3974880805483473, 0.3081466731418716, 0.250939531580129, 0.2870917288561944, 0.2932340925609508, 0.39477900669690835, 0.3920089222582988, 0.4495665391392027, 0.37838579160241065, 0.35433548789557306, 0.24719869733058208, 0.2720833539803988, 0.2902703972556042, 0.32320168856262943, 0.3611661637450053, 0.3308975712161562, 0.30052075362493924, 0.409503702918258, 0.3673798712142407, 0.38550342561328593, 0.380636571506291, 0.31142949590325364, 0.26979577865665016, 0.36410741487426496, 0.27396392434131284, 0.22655481128848662, 0.2935989915306992, 0.23230930995880308, 0.33574736105963343], [0.24592964204172305, 0.20882947799432586, 0.18969493285850178, 0.046655048793963094, 0.16683217466742623, 0.1332776039978285, 0.19642727872535523, 0.24864150628648848, 0.22067812634329043, 0.19065038758856326, 0.20122311399353934, 0.09848354998681964, 0.05442053690478938, 0.15298439754176535, 0.07733524721490202, 0.109117074083442, 0.20272276671455555, 0.35592770438446936, 0.18335046728636145, 0.33520590748146617, 0.3234776063792368, 0.33943851810521664, 0.26841258908171134, 0.36456416095239835, 0.32963278380795424, 0.34363754775833527, 0.4077504290890398, 0.33141185521052574, 0.3244661450793252, 0.30171563876522595, 0.17877624059969136, 0.33529236843627486, 0.3171807908848675, 0.17446870839334747, 0.20337641001108742, 0.3240366981536384, 0.07055499092592052, 0.29918049686381615, 0.2995896779968023, 0.41245640250919813, 0.2972040706095944, 0.4026667347848449, 0.3090872772230303, 0.3648828456627627, 0.20699851917063813, 0.3878676654493968, 0.477638793141663, 0.5876483037336812, 0.3177690966072048, 0.4676125173075361, 0.3410342671060191, 0.16289470284259494, 0.2258415799835103, 0.3517266856939441, 0.4029028969604056, 0.44870335284858465, 0.4148589961472812, 0.4249591176268016, 0.5735345946079212, 0.12168588065915732, 0.24399011350172192, 0.15094137361696208, 0.2788863058479651, 0.21220896153476676, 0.244039913360715, 0.236168284939961, 0.24096205013929636, 0.4322387492673179, 0.36545999709519433, 0.18448315137882051, 0.2006749872997203, 0.4502702168987887, 0.2566472420428798, 0.3035342027782239, 0.3588163197007656, 0.4178060958194091, 0.3081660188761937, 0.279501476444335, 0.3206581535987974, 0.3756048591305577, 0.3588607228033398], [0.2177812963293327, 0.22168222438252416, 0.1773815898840752, 0.19981205872668478, 0.26076334986877414, 0.17609896239878878, 0.20194812412307028, 0.17754142946997273, 0.20580295713122704, 0.16700253686335068, 0.17150856901598255, 0.13037671125522257, 0.13332894786029484, 0.12349049966321483, 0.10403951308443714, 0.23654499845624166, 0.02553167373684626, 0.06792017279394763, 0.16904264317085405, 0.15842984122640325, 0.10302569096503421, 0.06977306718673908, 0.060355741184461194, 0.11439197410304895, 0.06928971464211667, 0.1711901979607578, 0.18531337001348633, 0.2090068802536043, 0.11358666587626053, 0.1198616502841401, 0.024755283277476423, 0.13551365998724413, 0.10158448203402483, 0.2102183299482604, 0.1329293107893279, 0.0848401914476202, 0.0876634195206501, 0.13905283969318388, 0.037598200346776335, 0.1250222786434111, 0.2093051407090606, 0.22615516572826205, 0.2685358593134384, 0.20682888296766366, 0.13136777283527895, 0.14375682416901597, 0.13640795977090217, 0.2405649903965381, 0.1079329218060596, 0.1320027302062826, 0.19510249061134394, 0.2011151453223556, 0.17521973161810905, 0.17891320391156212, 0.24663513516955296, 0.21963962368504358, 0.21609983153329207, 0.2495847908068261, 0.24913042240131364, 0.17179609044231955, 0.21181752913340968, 0.18503856287418669, 0.3043412858139972, 0.10148506985302948, 0.05264766988845358, 0.15159061264368753, 0.2746437289924411, 0.2059613137385245, 0.24358723835373647, 0.24045668833610934, 0.23950555442264546, 0.15908197833620888, 0.2209104698423473, 0.26283992522980737, 0.2637801083285841, 0.214172785298619, 0.2680124495054541, 0.2549469171172387, 0.294252494345069, 0.18061160293495082, 0.26932363504129186, 0.2616529292131883, 0.24659536843689803, 0.2836693419341367, 0.31274131917940773, 0.3333640599345343, 0.36065739537298114, 0.14034989790661206, 0.27549594456008303, 0.27680027547502123, 0.3208724519499337, 0.25353642985870767, 0.3244360096179476, 0.30305730484901267, 0.19010032950625955, 0.1672396134688174, 0.051583219749651965, 0.09163550312577894, 0.12419188642852425, 0.10730464449931512, 0.07253669895996903, 0.11883215268268064, 0.16509326466971114, 0.1914382524578986], [0.029705695709351672, 0.04180357671724018, 0.06255699021782977, 0.042145715279659324, 0.05484772524613795, 0.04257980840571741, 0.0346276531763041, 0.042782550656478346, 0.05238525223487478, 0.04376400838269353, 0.015605033599810265, 0.017192941207513367, 0.05758423929895776, 0.059606507554640496, 0.03922420636581292, 0.020488017676955104, 0.07338393207890455, 0.019015586063353705, 0.048191213210096805, 0.02543131353520154, 0.025923623543129062, 0.05569305863812061, 0.036882104075184524, 0.003257035124559606, 0.02293472139181815, 0.015427810085224525, 0.015423306062403531, 0.0742427510746655, 0.008580144778179479, 0.035282714903008806, 0.042782059696380444, 0.02806432390955751, 0.04822069027333836, 0.028915448426626023, 0.03153789576464922, 0.03768228843618873, 0.009663215448157335, 0.06920570883043792, 0.013113029833843102, 0.016759450133486196, 0.047296930631375356, 0.035470469481089645, 0.034448248466363456, 0.06457531783075246, 0.016581148749781012, 0.041574511941162816, 0.03461707390627102, 0.0628125253396107, 0.04673188592252825, 0.046309294373148194, 0.041224647783451134, 0.029751791686545098, 0.014786230589461078, 0.04128136907143838, 0.03689431179046812, 0.019416911407820883, 0.02840966527766197, 0.04539050445579335, 0.010592269876470389, 0.034876796883402304, 0.014630614234739426, 0.054458352366619604, 0.038246941877291954, 0.007908670271702792, 0.0096565744774685, 0.024683507767609365, 0.015829797550875248, 0.02030129197553893, 0.024552664596982802, 0.0231178343750565, 0.00646240515985072, 0.017859713070990532, 0.03891578408664944, 0.03391441679366787, 0.027850439411170654, 0.03632953569893657, 0.007926021441708394, 0.02983921515367789, 0.016490384915182846, 0.021826705237640447, 0.03912272161477658, 0.01641713590437219, 0.03829935648590527, 0.08121615816188153, 0.04903422182154886, 0.050801214194137655, 0.026712897380247243, 0.03994788358827242, 0.017148506559780594, 0.05346476213342956, 0.054567332754941675, 0.04568904585676322, 0.06251811033886141, 0.01375664893596572, 0.029814929334132722, 0.07075453493079474, 0.08278809666301166, 0.038561942646195176, 0.0456086849928706, 0.06285342692687765, 0.07520250724153997, 0.02390010162997002, 0.08218142914022858, 0.03941258628277233, 0.039620197527581474, 0.018757056208546456, 0.04168866520483683, 0.0633831957419288, 0.05647661705894253, 0.07042618023438155, 0.07662526948396904, 0.06186341555112534, 0.057868142058065584, 0.04222609739783006, 0.07680451053808765, 0.08544992152366895, 0.050747177706501195], [0.5284160648992219, 0.4123630034495629, 0.38498548358336715, 0.41203010262166917, 0.3882021383857053, 0.34011333959779316, 0.3896565083444982, 0.452700853939929, 0.4183208628173892, 0.417118246031227, 0.48870070326527176, 0.4496094902691724, 0.3984280751154475, 0.40366484736908337, 0.4204461861518008, 0.38842601989714937, 0.37549723900748705, 0.3650363858371256, 0.36012304436164116, 0.425649864531918, 0.3211365422765498, 0.4279327841950639, 0.3660384330428255, 0.39984033997514706, 0.39277049924032825, 0.3482105645439629, 0.372287834395253, 0.28826356466420017, 0.3162097977544046, 0.3333887402130058, 0.30190274773070985, 0.20644687462759387, 0.3960407769544649, 0.34011139191782347, 0.3156597179551936, 0.3153916473218584, 0.33449285628456765, 0.4240901446511703, 0.424867029416904, 0.3898897371949489, 0.29826947796470354, 0.30736763048445404, 0.29610338865360214, 0.3729287131922336, 0.32313733935582883, 0.2782016114657774, 0.3829766080090902, 0.350666020473745, 0.27806276814198394, 0.3556043485617963, 0.2920036942132755, 0.39666784457631316, 0.3991086489789438, 0.427083043884504, 0.4535021508953261, 0.5102323618384881, 0.5114664135723169, 0.5674316219767469, 0.3657513341756309, 0.45804070838861355, 0.4376062032108826, 0.4138493030148714, 0.4180023191289203, 0.47038373859987703, 0.5195275723911065, 0.4837699015704787, 0.4590808243569888, 0.5277959594698752, 0.42936784785731247, 0.4263252611847704, 0.4780311433884196, 0.5629643853736765, 0.47286469608630793, 0.465020836735976, 0.4551447873623264, 0.4043234565147134, 0.4281151807455197, 0.42193025347040375, 0.4320231841960565, 0.43814137901516237, 0.34154963170155656, 0.323458954430827, 0.37345271822339093, 0.3967030082540883, 0.4356800817816365], [0.5275811826246808, 0.4924168254698988, 0.35750788043585946, 0.4689622183721795, 0.582989871119733, 0.42406820019349073, 0.3241096741442699, 0.39099780296193554, 0.32176876056755643, 0.4478998651031846, 0.5303428875697822, 0.4076348179999101, 0.4123216626077425, 0.3268875616274629, 0.3326305086398749, 0.3761748489240498, 0.42080796880688537, 0.3374047973651216, 0.2634432797029879, 0.3301320334458697, 0.2746866227646281, 0.4194029950119659, 0.4174084947748585, 0.45372507830362646, 0.48233269247764876, 0.5202617363799897, 0.37258269030120916, 0.49242776050758835, 0.4300263383535415, 0.42934723233946676, 0.34886412219511154, 0.37919824210933006, 0.3815503447314776, 0.3774368500733682, 0.35448402342104596, 0.3993180421833998, 0.37592381645351736, 0.4422591081737006, 0.4312518829031601, 0.43618151307234526, 0.24058670095875428, 0.275689337055149, 0.28994738489423033, 0.36846622059394024, 0.25646140083370955, 0.31769666100428506, 0.18247779887339777, 0.29295619901563874, 0.19099326794782318, 0.14527561520018542, 0.2656372085305872, 0.2152996084245894, 0.18439690716603116, 0.22168207743523458, 0.17348996287795265, 0.2509640462949163, 0.35128830043633213, 0.3662008517980655, 0.25627130417780614, 0.2606038987420715, 0.29037148374452626, 0.32955530863244115, 0.2944136449448138, 0.31202509217702995, 0.34425457992476194, 0.3274348267246057, 0.3835575269344198, 0.14841185676220647, 0.3964543544918029, 0.23658535534448355, 0.34260289623757517, 0.1821857264084419, 0.23327695053139041, 0.0842633253913952, 0.21814141172234922, 0.17510382947472597, 0.24310201181092464, 0.24709351161599505, 0.34926584347173634, 0.24051924404917013, 0.11873258171136747, 0.30248844026323046, 0.2958708191840427], [0.5521901908305794, 0.588409141966498, 0.5623009806083138, 0.652648615489481, 0.6264759578443584, 0.5162384614767248, 0.4810779997855323, 0.41669749183943927, 0.2924247082882943, 0.4173436091614031, 0.2879147442143953, 0.3157241937879182, 0.37406309870548, 0.2512213419395205, 0.3935277046057926, 0.4807523794186006, 0.42546659986559077, 0.5557557881931526, 0.4471164254634514, 0.4465511271331415, 0.5210580917628749, 0.5079863024097524, 0.4748439279972204, 0.4488579095153457, 0.4370585653667885, 0.506712259402372, 0.5186472742825613, 0.5561534833706253, 0.5266758163081248, 0.6002038004074942, 0.49642849593187954, 0.5121166448678812, 0.5292170430085053, 0.36728071594769846, 0.3069929567885891, 0.5295082215855439, 0.4084467451033136, 0.4230637598520818, 0.47137891371454194, 0.40330701052150686, 0.5828672368777981, 0.5333216136785215, 0.6223681382513794, 0.5211703090441892, 0.4541702809845181, 0.4868738906404682, 0.26071256706127577, 0.31259247941694945, 0.4405503192939492, 0.2570161089536961, 0.18323517945518056, 0.23233567482191178, 0.30852450849412427, 0.2213913786824801, 0.25990887835847326, 0.09243788786395422, 0.2253585438570825, 0.17121185429348257, 0.19154765778223573, 0.3548839375868027, 0.16689262789456466, 0.19552789364909348, 0.23096016409384307, 0.2475980829723806, 0.19739760138790208, 0.18422178893207122, 0.21266363142956032, 0.2286750406940182, 0.243234112846688, 0.19950096035825968, 0.21870246954624262, 0.27890035167557814, 0.3166161833278815, 0.5181869801002573, 0.4747623077509586, 0.4939790108135403, 0.4168985591234041, 0.34213305443165865, 0.3743417006744698, 0.2889581852665082, 0.23067864601891194, 0.2137074528677032, 0.20059660367775783, 0.34686873917248784, 0.29576454643453964, 0.30978182411159083, 0.42774226268744614, 0.4388469138500532, 0.4534091484650248, 0.3211990643065642, 0.21835145533529113, 0.21983873564447134, 0.29405674577044383, 0.31236891684236673, 0.32871258437139433, 0.2967755264604865, 0.22794788630550936, 0.25645404807830524], [0.2711894137966285, 0.40382507361493497, 0.23587871124000706, 0.23476406984106266, 0.30132256977888333, 0.36627863449035575, 0.3930986971372847, 0.30614186368369817, 0.3317602457340575, 0.3873778957768513, 0.24887483332864785, 0.2637972290253773, 0.2514389448279927, 0.21007463485362626, 0.13174567903828968, 0.13850276487569219, 0.3042150237467814, 0.226983760277928, 0.14612851065789784, 0.18651966693039598, 0.2079124556945737, 0.13971437217313823, 0.21915494308024094, 0.19101185422826847, 0.2093569285322497, 0.19442489700111426, 0.3145557626316169, 0.3062240654420707, 0.27839475643483697, 0.19840042070592995, 0.1735076830564299, 0.13500032363708125, 0.213547661619371, 0.20389806783416276, 0.17388879589102907, 0.15686553329998998, 0.2631213279441269, 0.19327187899891574, 0.106622929862344, 0.16818782254847459, 0.16009413784480642, 0.1341551351224192, 0.1606989862780667, 0.11308609691901343, 0.3290139272564024, 0.1404956159005144, 0.12746029178385646, 0.09763972921701387, 0.2521918985548351, 0.247983466528929, 0.15992215922073602, 0.20690809670411495, 0.21931104635649565, 0.11494187840292511, 0.1618628066583333, 0.06652820995797912, 0.21765904852898366, 0.4006886420830365, 0.10533242416777477, 0.2831814919260343, 0.22114268457161163, 0.1723361752587168, 0.2527685944160045, 0.2696162880202837, 0.16592606405524435, 0.10587023670063288, 0.1847820555508969, 0.18936162586358438, 0.14195862698342807, 0.09260343330131662, 0.20502404447014574, 0.14030127588735192, 0.2582353866009097, 0.13373374418378764, 0.1462561240251277, 0.19277117290441664, 0.23296741969389922, 0.1897327702097271, 0.182813018219756, 0.23109258401795008, 0.14208734070236206, 0.06345036522018652, 0.09061318236858835, 0.16692831137736416, 0.14195713337609972, 0.06926223375017115, 0.10989149667496666, 0.11062109414922483, 0.04696394381736063], [0.10607731323897397, 0.12460273583922328, 0.12641761398727233, 0.21365351942581942, 0.21495122082887558, 0.09942346737448617, 0.14985195515000677, 0.09009936898536618, 0.16113048811805572, 0.10473279957628845, 0.10821411654659549, 0.172454835942073, 0.15515927628552664, 0.18282239398789976, 0.1673058913703778, 0.21862463182297792, 0.13396484877949427, 0.06662716198723792, 0.1772794794043212, 0.07620240417400836, 0.132426515188921, 0.11294049032311299, 0.15348036500392162, 0.14194137740476728, 0.22971126895061325, 0.11532745763755498, 0.14646140863536183, 0.13457783243965799, 0.17279254305542027, 0.22837531540671793, 0.11246288250238257, 0.1881147777855713, 0.23498374330650126, 0.20186614877703862, 0.16142006102743534, 0.20633141987905687, 0.26894530565533015, 0.28400305255029473, 0.12682277336396677, 0.11220108514305326, 0.10675130738158012, 0.1778491439599204, 0.20858995783162992, 0.14433320298422908, 0.13695606963575002, 0.16331096853800597, 0.05299856689048434, 0.11159266537327378, 0.10615823819688798, 0.1961963635056826, 0.15021018526941163, 0.13417087044572057, 0.09935991364282311, 0.20720900700811323, 0.108917851476957, 0.23470195388193715, 0.18217678951502114, 0.21602118874367524, 0.3164752596076463, 0.2977935602678718, 0.1685720663442152, 0.3170825809786556, 0.2994112417858798, 0.3505421209759749, 0.2837719334148125, 0.22279689088300889, 0.18897502403803823, 0.25076104653307196, 0.13454751941803103, 0.3003627148992336, 0.21191993007936508, 0.13009014762416002, 0.16833077958157594], [0.3325362398686281, 0.42538078854153943, 0.27402334482727075, 0.3129823986358916, 0.27944954878954215, 0.2627047452550455, 0.16462822564150056, 0.2424068670867215, 0.2778002713292907, 0.24293308536823688, 0.26958804258475155, 0.22329960679756586, 0.26920404373568596, 0.2177098050258717, 0.31181137133829195, 0.32302206288223906, 0.2758102396036018, 0.25652263884779786, 0.21280319764862393, 0.2780807180026027, 0.23839823723189718, 0.3141338233201472, 0.27857766457695643, 0.3347663633460944, 0.34510308660212724, 0.2629832513206671, 0.18657057531265625, 0.24101300798348463, 0.10087509400117468, 0.27044200643383925, 0.40780051310116566, 0.39966680922925224, 0.4155449151694729, 0.28383703458199394, 0.5642570470760571, 0.38195332963166, 0.45015773873278014, 0.39530515916132714, 0.35795293873627426, 0.4015506658156225, 0.43367498208996313, 0.46667120447410027, 0.4346125454553106, 0.3982105078004091, 0.41760274218494836, 0.41161310291465864, 0.3665406585537329, 0.3428248472780309, 0.4926981962592262, 0.38361603850139936, 0.3548614430093399, 0.16444176221577778, 0.24163434617344462, 0.348297742252677, 0.5217121789555127, 0.4370230137817232, 0.35674849351477206, 0.34471973918361676, 0.41432027763402507, 0.29621892130834243, 0.3039858553957443, 0.27748895305430954, 0.35169273498929926, 0.20409934678417965, 0.2035285923433601, 0.30995774722774266, 0.24240575437141457, 0.30941614759305797, 0.2802754571611437, 0.390289839918665, 0.36429164512197076, 0.09088112792267007, 0.27239852082569355, 0.2967371763198887, 0.32723005897347396, 0.3348890836846235, 0.3995047934405136, 0.30010105302743256, 0.2113770428439828, 0.3168511882381348, 0.19636514782991035, 0.3682164243569885, 0.25819686579535744, 0.253664372639601, 0.28425898475314215, 0.28628142658607203, 0.37674753569750163, 0.42609132870747696, 0.33017577346957944, 0.28647522009617804, 0.15614340527311596, 0.2123492817475378, 0.10963242525669853, 0.09397018913416692, 0.1072873284851753, 0.03589348369635605], [0.2219426726472065, 0.18997088703429799, 0.2797128164193949, 0.17088208188752693, 0.10709778727253001, 0.131782600076881, 0.11803277385680506, 0.14239706372037303, 0.0810475749364661, 0.17291914230520047, 0.25009281389258975, 0.07138232426805566, 0.03556235491743989, 0.2167634012546871, 0.27594264598001955, 0.2397883682250112, 0.10792837920536373, 0.2274101101884263, 0.18005449738653925, 0.18211038154318016, 0.3151285281180479, 0.20222369092541762, 0.20430771820787982, 0.15454900971494628, 0.19312656961258634, 0.20478041333719263, 0.1748907965058182, 0.13195428739131085, 0.11601139208152239, 0.20026447013200305, 0.20757526352107455, 0.25446515438845807, 0.3561648907712767, 0.31945322164902373, 0.3025836932895068, 0.313482825207061, 0.38779574636406366, 0.48264940431339015, 0.3550613172769307, 0.34489010371688383, 0.3301313616326396, 0.25482470445707456, 0.38754136172377235, 0.39181960999631193, 0.4193961957288471, 0.408523314471357, 0.42104796708941344, 0.3925520671655738, 0.44741022737532304, 0.4029962230544542, 0.40005986756980066, 0.30525566416628674, 0.40330696735794214, 0.32944389484306186, 0.3195916342573344, 0.33034070812577354, 0.2849333857422112, 0.22001213472704317, 0.36073713141767766, 0.2025981895278134, 0.21144415469250907, 0.21357428962228764, 0.19842184388252898, 0.2629369222677532, 0.17933364353369488, 0.11986443581448444, 0.1777618914509701, 0.23260825642638464, 0.22156307593703575, 0.17447069071217927, 0.14846324313336717, 0.08452344672603929, 0.13803114556936324, 0.18986608934451207, 0.11755710081516225, 0.023281669552568773, 0.07651478921448951, 0.08460792686340465, 0.1519350297066421, 0.08382791417051623, 0.06120696099775742, 0.09690676140721342, 0.06931394950446756, 0.04690293821575295, 0.0068802841749638684, 0.08377750071806196, 0.13473838456410064, 0.04908923428133909, 0.1144471061072189, 0.016715523360955227, 0.09286784390018973, 0.060741296979152426, 0.05880265436163949, 0.10678417258171427]]}, "dynamics": {"D": [{"mean": 0.0015162495660203273, "stdDev": 0.0007997742466096336, "min": 0.00012722026298728827, "max": 0.0033527468358282627, "median": 0.0013332801986599527, "quartile": 0.0005725675978826855, "data": [0.000490225378393689, 0.0006924587932454624, 0.003181388013242509, 0.0019764308285576057, 0.0011192172257601658, 0.0001385758303778445, 0.0012586972399924196, 0.0006014309944389042, 0.002105431323140945, 0.002430368681645748, 0.0015909490238046227, 0.0032583677566526297, 0.0011245913099369334, 0.0009226595818476288, 0.0024088087930629856, 0.0009766479039796884, 0.0015393162131003648, 0.0033527468358282627, 0.0013552823321339796, 0.0006195653335401266, 0.0008559538238470778, 0.0007389481890634269, 0.0020859866047682188, 0.0013928108779968223, 0.0018723320898633036, 0.0010054304805037749, 0.0009963986016087976, 0.0008493380585359404, 0.0013211472137118932, 0.000879859754035112, 0.0017934722797444706, 0.0013214673297128278, 0.0010418399110955442, 0.0011256101541665276, 0.0013332801986599527, 0.002833112315465933, 0.001846344175767648, 0.0005232189593754344, 0.0014537064445274274, 0.0010108472214006114, 0.0022051969945224553, 0.0026269515390182547, 0.0010035122392283602, 0.00012722026298728827, 0.002120609624863698, 0.0018510992284866434, 0.0025744650484585854, 0.002645860194258081, 0.0009244996323987336, 0.00230548180148854, 0.0015195672247927882]}, {"mean": 0.0011599348759600769, "stdDev": 0.0007910860606506185, "min": 0.00017048080594462474, "max": 0.0038878186976413842, "median": 0.0009004284927424162, "quartile": 0.00032086594041100285, "data": [0.0014750209444450919, 0.0005317865767433638, 0.0018162669735378285, 0.0014718506753877668, 0.0007931302164476283, 0.0005602725458445854, 0.002788436842177616, 0.0010448810921130378, 0.0006108966987074415, 0.0010386381070205252, 0.001032335746460312, 0.001203090831793455, 0.002512802431642558, 0.0004756054329364861, 0.001454593066223155, 0.0006778873412997248, 0.0007617281107613472, 0.0038878186976413842, 0.0011113251557773006, 0.0008488401427051408, 0.0009744679627026114, 0.0007384087842179324, 0.000961859993666823, 0.0008962420511645321, 0.001311566546206328, 0.0010733866979432554, 0.001534339851050272, 0.0008528218750936402, 0.0005585874563694306, 0.0006605912110703784, 0.00118532739319567, 0.0006937577509027427, 0.0008400239958838721, 0.00034588532029475636, 0.0012221687710850732, 0.0006286461450124951, 0.0034745338967537187, 0.0008365595079482837, 0.0009004284927424162, 0.000311195635180527, 0.00041056559450820265, 0.0032357483890864663, 0.0007667481044719097, 0.00017048080594462474, 0.0008580009934915125, 0.0022208483435081305, 0.0015109177454166566, 0.0007260213297224523, 0.0009305371432836731, 0.0013916762960628783, 0.0008371269603169125]}, {"mean": 0.000396577537975203, "stdDev": 0.0001903041528506968, "min": 8.319216089188698e-05, "max": 0.0010690650239348301, "median": 0.00034390923584968916, "quartile": 0.00012020202287452381, "data": [0.0007897387260402474, 0.00036998457753459395, 0.0002210534326985329, 0.00018590607217705646, 0.0003215604274573097, 0.0005793869594309211, 0.0005798115905612998, 0.00028028783882076317, 0.00025404069165218, 0.00045858721927748283, 0.0003146300058944197, 0.0004976364544373312, 0.0003067051939807398, 0.0004929453108512503, 0.00027459262518577814, 0.0007091396805678841, 0.00019535231999670986, 8.319216089188698e-05, 0.00047638718013317307, 0.000279309839197069, 0.00040228571650155454, 0.00018758603720211197, 0.0005099381560987122, 0.0004896214720794033, 0.0006182204823400661, 0.0005146608700834735, 0.0002085562048323924, 0.00034390923584968916, 0.00038669244602997056, 0.00043705179685216676, 0.00022688520189254784, 0.0003140742495588851, 0.00041249143178839054, 0.0002530664218968856, 0.00047471990486147445, 0.0003346949280801336, 0.0010690650239348301, 0.0003248884353549941, 0.0007605495170740461, 0.00033251431950959696, 0.00020717430045043975, 0.00038214440475803417, 0.0004949698941959107, 0.00036463232119969975, 0.00025063110358956083, 0.0007361205761872995, 0.0002293021919541974, 0.000591380916656359, 0.0002933642794896787, 0.00021057608931212462, 0.00019343820033409343]}], "A": [{"mean": 0.44698605514737644, "stdDev": 0.1379955964227056, "min": 0.15357504688664206, "max": 0.7897430206389178, "median": 0.45740809365867513, "quartile": 0.08461803450682664, "data": [0.3065249394969579, 0.5759077809660093, 0.7897430206389178, 0.38912433975749533, 0.3155851588280466, 0.20528340319839522, 0.5682967238646222, 0.523562829384734, 0.5425338474898604, 0.5640918725391856, 0.31002077480117063, 0.3983692411540001, 0.33392443889779205, 0.4818073809862744, 0.6689622498373292, 0.5658560488477646, 0.4658735024190354, 0.40103173571390743, 0.1789885919807507, 0.4905468777198804, 0.45725731184337803, 0.37679235763181546, 0.29244179409181215, 0.18433360026619172, 0.3922343185794921, 0.47056617790119765, 0.45740809365867513, 0.49514485376856365, 0.3584900067860934, 0.5312983097079145, 0.5707451359632266, 0.4247927763766321, 0.38870744086918607, 0.5321407543964647, 0.5639537825150969, 0.46889885735358394, 0.7761463492812762, 0.5400262655762953, 0.22591717151409876, 0.44107266483457436, 0.4547666940137347, 0.4849685320179463, 0.5529921428125965, 0.15357504688664206, 0.27808749171742153, 0.5760760551085882, 0.5830390773659784, 0.36729561740703376, 0.38249570841245084, 0.4988678786431525, 0.4397217866929596]}, {"mean": 0.416279808728808, "stdDev": 0.16269096459328447, "min": 0.08191327793381471, "max": 0.7434006085655186, "median": 0.44065944633997484, "quartile": 0.09619168013225651, "data": [0.4609227390219493, 0.4057877296175244, 0.5037432167520198, 0.5307515014437212, 0.3367273933710796, 0.08191327793381471, 0.1217689183599075, 0.24859957633881402, 0.4048629565043451, 0.29093855971553345, 0.6235344331773465, 0.5160674161292078, 0.325212168049283, 0.6384166720973831, 0.4809035647902941, 0.44065944633997484, 0.7309749099994576, 0.5179221659861207, 0.11634622870455434, 0.6174307009147165, 0.1573701215972079, 0.5219307124836003, 0.2025843829929122, 0.4377359820208821, 0.686192800885116, 0.3240106935370194, 0.22843433817591452, 0.4511889671323617, 0.28028960595693925, 0.3631337855803631, 0.2735757301309788, 0.5127791404579879, 0.538187803286034, 0.32943626387264224, 0.7434006085655186, 0.5032849058003243, 0.559091628527769, 0.3402151169064177, 0.49043136432175094, 0.44537522007946595, 0.6953838107327912, 0.3773948556612522, 0.3780333101921651, 0.1263829873198653, 0.4485940851909014, 0.3460000270727647, 0.4460942154765594, 0.4480672235723276, 0.3525757647647967, 0.24587419274700514, 0.5837370248805269]}, {"mean": 1.0462519022040786, "stdDev": 0.25625403890672455, "min": 0.34300735483478356, "max": 1.8645171955324598, "median": 1.0744211990111046, "quartile": 0.1535641667721453, "data": [0.8030996961941765, 0.7734903091316072, 1.3706714844489247, 1.0782633428614157, 0.859254110430081, 1.0889050853396967, 0.34300735483478356, 0.7082734300008053, 0.990253852835628, 1.1301089460702767, 1.0731710312244045, 1.1326641338513974, 1.3085975095773732, 0.879352168591137, 1.3549969953004803, 0.8677680257790137, 1.4033473551055367, 1.8645171955324598, 1.3685758293191772, 0.9957707200010228, 1.2530317405572773, 1.0549801909476892, 1.178041010427817, 0.9738214162771387, 0.49563821557591775, 1.1168891415319893, 1.1833358510309147, 1.2809085377723626, 0.9523998731306085, 1.3290185373808365, 1.1214456900531118, 1.304156872528179, 1.223209606985659, 1.0992661898021132, 0.7460624711366582, 0.7565955396828397, 0.7084673530335002, 0.9567822235255091, 1.1113061979747805, 1.0667810403735807, 1.1303748050644513, 1.057322771643598, 0.926026995860518, 1.2978969482036868, 1.0936121852269023, 0.7209882615235773, 0.8395734274179801, 0.7894087987934775, 1.0744211990111046, 1.11602028725093, 1.0069750562538966]}]}}}, "interdomain_T1Anchor3_T2Anchor1": {"plusRA_J3": {"numMovies": 67, "movies": ["T1T2F21 OR1GFP OR3IRFP -LIF+RAJ4obsJ5_", "T1T2F21 OR1GFP OR3IRFP -LIF+RAJ4obsJ5_1", "T1T2F21 OR1GFP OR3IRFP -LIF+RAJ4obsJ5_10", "T1T2F21 OR1GFP OR3IRFP -LIF+RAJ4obsJ5_12", "T1T2F21 OR1GFP OR3IRFP -LIF+RAJ4obsJ5_13", "T1T2F21 OR1GFP OR3IRFP -LIF+RAJ4obsJ5_14", "T1T2F21 OR1GFP OR3IRFP -LIF+RAJ4obsJ5_15", "T1T2F21 OR1GFP OR3IRFP -LIF+RAJ4obsJ5_16", "T1T2F21 OR1GFP OR3IRFP -LIF+RAJ4obsJ5_17", "T1T2F21 OR1GFP OR3IRFP -LIF+RAJ4obsJ5_18-1", "T1T2F21 OR1GFP OR3IRFP -LIF+RAJ4obsJ5_19", "T1T2F21 OR1GFP OR3IRFP -LIF+RAJ4obsJ5_2", "T1T2F21 OR1GFP OR3IRFP -LIF+RAJ4obsJ5_21", "T1T2F21 OR1GFP OR3IRFP -LIF+RAJ4obsJ5_22", "T1T2F21 OR1GFP OR3IRFP -LIF+RAJ4obsJ5_23", "T1T2F21 OR1GFP OR3IRFP -LIF+RAJ4obsJ5_25", "T1T2F21 OR1GFP OR3IRFP -LIF+RAJ4obsJ5_28", "T1T2F21 OR1GFP OR3IRFP -LIF+RAJ4obsJ5_3", "T1T2F21 OR1GFP OR3IRFP -LIF+RAJ4obsJ5_30", "T1T2F21 OR1GFP OR3IRFP -LIF+RAJ4obsJ5_30-1", "T1T2F21 OR1GFP OR3IRFP -LIF+RAJ4obsJ5_31", "T1T2F21 OR1GFP OR3IRFP -LIF+RAJ4obsJ5_33", "T1T2F21 OR1GFP OR3IRFP -LIF+RAJ4obsJ5_37", "T1T2F21 OR1GFP OR3IRFP -LIF+RAJ4obsJ5_38", "T1T2F21 OR1GFP OR3IRFP -LIF+RAJ4obsJ5_39", "T1T2F21 OR1GFP OR3IRFP -LIF+RAJ4obsJ5_4", "T1T2F21 OR1GFP OR3IRFP -LIF+RAJ4obsJ5_40", "T1T2F21 OR1GFP OR3IRFP -LIF+RAJ4obsJ5_41", "T1T2F21 OR1GFP OR3IRFP -LIF+RAJ4obsJ5_43", "T1T2F21 OR1GFP OR3IRFP -LIF+RAJ4obsJ5_44", "T1T2F21 OR1GFP OR3IRFP -LIF+RAJ4obsJ5_45", "T1T2F21 OR1GFP OR3IRFP -LIF+RAJ4obsJ5_48", "T1T2F21 OR1GFP OR3IRFP -LIF+RAJ4obsJ5_5", "T1T2F21 OR1GFP OR3IRFP -LIF+RAJ4obsJ5_50", "T1T2F21 OR1GFP OR3IRFP -LIF+RAJ4obsJ5_51", "T1T2F21 OR1GFP OR3IRFP -LIF+RAJ4obsJ5_51-1", "T1T2F21 OR1GFP OR3IRFP -LIF+RAJ4obsJ5_52", "T1T2F21 OR1GFP OR3IRFP -LIF+RAJ4obsJ5_55", "T1T2F21 OR1GFP OR3IRFP -LIF+RAJ4obsJ5_56", "T1T2F21 OR1GFP OR3IRFP -LIF+RAJ4obsJ5_57", "T1T2F21 OR1GFP OR3IRFP -LIF+RAJ4obsJ5_58", "T1T2F21 OR1GFP OR3IRFP -LIF+RAJ4obsJ5_59", "T1T2F21 OR1GFP OR3IRFP -LIF+RAJ4obsJ5_6", "T1T2F21 OR1GFP OR3IRFP -LIF+RAJ4obsJ5_61", "T1T2F21 OR1GFP OR3IRFP -LIF+RAJ4obsJ5_62", "T1T2F21 OR1GFP OR3IRFP -LIF+RAJ4obsJ5_63", "T1T2F21 OR1GFP OR3IRFP -LIF+RAJ4obsJ5_64", "T1T2F21 OR1GFP OR3IRFP -LIF+RAJ4obsJ5_65", "T1T2F21 OR1GFP OR3IRFP -LIF+RAJ4obsJ5_66", "T1T2F21 OR1GFP OR3IRFP -LIF+RAJ4obsJ5_68", "T1T2F21 OR1GFP OR3IRFP -LIF+RAJ4obsJ5_7", "T1T2F21 OR1GFP OR3IRFP -LIF+RAJ4obsJ5_8", "T1T2F21 OR1GFP OR3IRFP -LIF+RAJ4obsJ5_9", "T1T2 -LIFwRA OR1GFP OR3IRFP_", "T1T2 -LIFwRA OR1GFP OR3IRFP_1", "T1T2 -LIFwRA OR1GFP OR3IRFP_11", "T1T2 -LIFwRA OR1GFP OR3IRFP_14", "T1T2 -LIFwRA OR1GFP OR3IRFP_18", "T1T2 -LIFwRA OR1GFP OR3IRFP_19", "T1T2 -LIFwRA OR1GFP OR3IRFP_20", "T1T2 -LIFwRA OR1GFP OR3IRFP_21", "T1T2 -LIFwRA OR1GFP OR3IRFP_22", "T1T2 -LIFwRA OR1GFP OR3IRFP_23", "T1T2 -LIFwRA OR1GFP OR3IRFP_24", "T1T2 -LIFwRA OR1GFP OR3IRFP_6", "T1T2 -LIFwRA OR1GFP OR3IRFP_8", "T1T2 -LIFwRA OR1GFP OR3IRFP_9"], "distance": {"mean": 0.4447972999864978, "stdDev": 0.21964577708198463, "min": 0.002718703396509039, "max": 1.417219922764047, "median": 0.4047028319537691, "quartile": 0.14281626446188683, "data": [[0.21333703635557602, 0.3484371114613915, 0.1722019128165712, 0.1361003497561205, 0.3271611447891026, 0.3148160852856976, 0.2347094570199709, 0.3530929796690318, 0.26380327204461, 0.3031941694128228, 0.2572020049833391, 0.2086079994207748, 0.24732508576176504, 0.3483646489268903, 0.29420414084207086, 0.2768474364808328, 0.4225925235092701, 0.42336197480267623, 0.484035453011816, 0.49029436425492995, 0.2719755014152542, 0.34142958456849465, 0.3153599717358209, 0.3482111608532405, 0.2908110411747296, 0.29437544202943805, 0.27274679616285624, 0.2503965101542002, 0.3349864309930025, 0.5237256297608116, 0.6238522515935981, 0.6052695489879182, 0.5760690229507358, 0.416754642902095, 0.42916347136562166, 0.34434722361524917, 0.372977353226685, 0.47823384331628827, 0.38190304865432934, 0.2402910502071506, 0.25308133083135004, 0.2747043109312907, 0.47643510176764897, 0.47672094912631213, 0.42932555885959134, 0.3334520721559228, 0.29709561440473603, 0.39983743389479, 0.35939837024070903, 0.2357358844120686, 0.23550840316301933, 0.1596862984736956, 0.02483372119152729, 0.27412656340951624, 0.059419137704483205, 0.015862520629662032, 0.11690515057253482, 0.14577598540600692, 0.1555413259589401, 0.1781019896012072, 0.18370277195486956, 0.06511598081332066, 0.06655018289800411, 0.10740014871544476, 0.24673930932213237, 0.12153330194407982, 0.034900951527069464, 0.14130552086275538, 0.1423483158499025, 0.2741253851868016, 0.11545823953805454, 0.1584579785631814, 0.09054590897582368, 0.19883558470193766, 0.2806010022189452, 0.224944094832086, 0.20783049184024716, 0.3793284788960917, 0.36490189430439196, 0.38858011682218296, 0.3772247509765645, 0.2310437782373368, 0.16417064528294475, 0.2489336055987859, 0.3092876890836987, 0.26684347018821514, 0.26680713764754327, 0.16921925423674855, 0.17027411299446177, 0.19818682055633194, 0.3400010232308162, 0.3247403573990579, 0.2961320667309509, 0.3201708055246746, 0.25189063921198723, 0.1537636317531032, 0.19403868372541694, 0.3442367476570865], [0.3769342679450759, 0.43893795416720993, 0.44845571483117347, 0.39907172112488715, 0.31459493041573294, 0.391746484153532, 0.4701433653844771, 0.47585585255985924, 0.5226512914964945, 0.34497039902310267, 0.37156735225058224, 0.4356155647655184, 0.44795791888621966, 0.520617839552674, 0.5208900250460057, 0.54105385808787, 0.43537173150941516, 0.42975347472900993, 0.3967761250649551, 0.3950955668896064, 0.36306287225994094, 0.3551040892761846, 0.38471247491138666, 0.3422481450887564, 0.3403804536145908, 0.39685135173374486, 0.4237954270015493, 0.31217108586981684, 0.34427868427385117, 0.4216018522751138, 0.25331039733495003, 0.38215402209500615, 0.3542197233945777, 0.4567761921371083, 0.43937139221680577, 0.10753524295900127, 0.16283052911205292, 0.19741863883276678, 0.24883265789311534, 0.36080969331092677, 0.3880115485554959, 0.4723748545705041, 0.5831706952639667, 0.5959928457041518, 0.5050914034073174, 0.3567571797357613, 0.6726302318792492, 0.605431735528464, 0.6049562920169104, 0.454341244675524, 0.4535418667443489, 0.42511034435522477, 0.5400426004084202, 0.31346469763406243, 0.3624832822735134, 0.4239357040605664, 0.44117214499226715, 0.41457538836783636, 0.32476637384072493, 0.4157368026183768, 0.33442936541741825, 0.46715930746974316, 0.3854182132913155, 0.35843802625381327, 0.3543063201078956, 0.48880240456816754, 0.3896320842476064, 0.2350996322852149, 0.5504899184893601, 0.5042608591242659, 0.49347494298147715, 0.4821039060472439, 0.5848369059468157, 0.40562065271523423, 0.5220385567493957, 0.5496961817239898, 0.41842924225975775, 0.5656488928625095, 0.5319160382766766, 0.5995116813441103, 0.6140270012551754, 0.6659969544878069, 0.4178099066152327, 0.5772111211211074, 0.426583353112952, 0.5342430186064342, 0.5343242618655053, 0.5973242572012616], [0.7465326465510934, 0.8794470788292202, 0.530910554942161, 0.6203712182395709, 0.5864544748220167, 0.6206972863585997, 0.4723356732620501, 0.6029961024760463, 0.650872006583193, 0.7426844227745382, 0.4521743060907785, 0.5921762510901317, 0.5091055497339281, 0.7177275558513607, 0.534661737292555, 0.5889505972926902, 0.5078198487378881, 0.5111373739747433, 0.5018914942036855, 0.37338164956423153, 0.5120390941565675, 0.5802995115884488, 0.5907932196244051, 0.6865557577748213, 0.5889491488723051, 0.5400015227352649, 0.5527801296887211, 0.5875536954460093, 0.6679230990501331, 0.6335330230245275, 0.5046708988180115, 0.603209190245799, 0.6536921340790932, 0.609804457221697, 0.7295767349919622, 0.6969790049413815, 0.6465744847211613, 0.6323271096748319, 0.6577944165978193, 0.6917726344789517, 0.7277234477576818, 0.7778808227854123, 0.8075848312743569, 0.7906494460933167, 0.6109775701106634, 0.7928291724683815, 0.6887204699535171, 0.6820714392611837, 0.5301230880660333, 0.5669345670889651, 0.6561126612665213, 0.710382368631264, 0.7865118885169471, 0.5799920053290906, 0.47390405692664483, 0.6605367813467307, 0.6616862375873407, 0.4923717991260766, 0.5449650826406015, 0.665388799162938, 0.6125503643737725, 0.785048394626368, 0.8504948766281389, 0.7240391073726974, 0.6854634415375754, 0.7870555235389153, 0.7605132199891811, 0.7748632440399104, 0.602227337920145, 0.6583564163919338, 0.7884423260619864, 0.8601619668003408, 0.8890742507913538, 0.8901043107811955, 0.9413689160300429, 1.021875776699017, 0.8815863213617048, 0.7710730049067289, 0.7669202210067834, 1.139316264480885, 1.040717022968471, 1.096641763269764, 0.9652826189763253, 0.9956230933094629, 1.027587451338828, 1.0000405284973524, 0.9097347520772694, 1.056387715712639, 1.054235703520852, 1.126475578362357, 1.1927146943997, 1.417219922764047, 1.187155530659499, 1.236058422454561, 1.0689812497010396, 0.978534356596977, 1.0363382544679234, 1.1725279829926425], [0.3733521415668308, 0.26273393367588743, 0.2943220614246645, 0.4033721891663653, 0.14999378786939388, 0.3196041457081296, 0.4076207978218146, 0.3780140585575403, 0.2956314496022752, 0.34004298503308755, 0.27925694568612236, 0.2953078434801149, 0.25040097210766826, 0.17549332548219918, 0.22016946553357863, 0.34466809286814903, 0.4474653794765492, 0.4002902738188993, 0.5806459457960365, 0.46160741029596214, 0.45290563525085886, 0.4438312693360447, 0.3738081095191326, 0.3942112864253703, 0.35800267547183684, 0.24136758039206319, 0.43150492668722124, 0.43955373824626864, 0.3692189988267127, 0.3512535031036234, 0.3594668145104359, 0.2559183728388686, 0.4252697566394306, 0.3540065065822736, 0.3062583320062876, 0.31079576934356146, 0.3313246320828939, 0.3543624478639804, 0.4872220732249567, 0.3868970320889017, 0.5623867045888833, 0.4724354412506487, 0.47269596559644356, 0.4040184136141361, 0.42194842364957, 0.4209181843450555, 0.4375156481733278, 0.6449662551303879, 0.5388353501828111, 0.5601823206763138, 0.42572329062349273, 0.49762978940281927, 0.5978808825852379, 0.5455492557017945, 0.4376895695265121, 0.5513389043984803, 0.41964211006284924, 0.4613798114250409, 0.268132912193672, 0.29877164014844015, 0.41445992233577467, 0.3519995400960408, 0.1727267349728601, 0.47762054222045414, 0.42213137633884523, 0.47401273411443223, 0.43460661270709744, 0.44218983119560906, 0.4645201547349244, 0.4363355290247115, 0.3380915697378862, 0.45496810346628885, 0.6746358522696718, 0.46377755632183987, 0.5684259129595184, 0.5394453512486223, 0.5634787819574166, 0.52301872899605, 0.5216364798490222, 0.4850285115878703, 0.44690744433852975, 0.5338549655979689, 0.5474333745217932, 0.40579046650553036, 0.4956477536524656, 0.29445705812544326, 0.5819248010028369, 0.5994612972111608, 0.5103726968827536, 0.5616847002465478, 0.460905099013397, 0.5484195380839899, 0.7041232173878657, 0.449432717118753, 0.6673387249304132, 0.6081402504083668, 0.5948898359516175, 0.6621473954637372, 0.5869315886558749, 0.705992464775326], [0.15112731324374715, 0.2649874526569798, 0.4289119411502656, 0.376646761565533, 0.3437251870709181, 0.417856288778133, 0.20125146216277617, 0.34794886538041536, 0.3387124798212919, 0.3617268594760861, 0.20826887543890607, 0.29058993139834977, 0.3675950787630285, 0.26131791165890833, 0.3546648298455078, 0.42677117651596413, 0.5725308066569847, 0.35539880300021354, 0.34377454012772735, 0.28958561016434037, 0.3654401575540451, 0.36222992802372017, 0.3387777713617233, 0.34658126055496175, 0.47864916105474853, 0.29113200036044556, 0.5418859059900335, 0.558452574236675, 0.3210053394250641, 0.38751142484157075, 0.2494165981456181, 0.31594806985291524, 0.354310414169546, 0.3640036408182008, 0.3397350886175054, 0.3360314125426137, 0.3672742119686346, 0.4164836607345827, 0.33711493531735126, 0.3504481410420164, 0.37393373224775595, 0.21326787521623952, 0.4607038897019425, 0.42872707265945464, 0.29460594552267566, 0.3191524242829009, 0.40205942973606923, 0.3756380390372599, 0.24611622042603276, 0.23927015023025822, 0.4328118719460524, 0.36240207367124677, 0.286466535416817, 0.38886571935192127, 0.29484416132614205, 0.20812011290230195, 0.19850617173570634, 0.22871723015370937, 0.31835957271980164, 0.3141823836365239, 0.3396948217358719, 0.37372253553868384, 0.4888794043209449, 0.35365535821425415, 0.18985985411730003, 0.202410153830166, 0.1955910556314774, 0.2722094397340646, 0.5713516982921722, 0.29329076690506173, 0.32481917130566496, 0.1420870285269534, 0.4362684514082287, 0.2808951570953575, 0.3232657745627057, 0.2727387396266315, 0.4241751602252967, 0.617901214570027, 0.3310059976560309, 0.2590792218857487, 0.35731679213478856, 0.30940858485507944, 0.3321857566788013, 0.4009193527839512, 0.3149934470102112, 0.21247369666798463, 0.23736814948685334], [0.57970689676654, 0.656538099160904, 0.6373931768801441, 0.7136678299669227, 0.6957468711476779, 0.6362411845483402, 0.611922420138515, 0.6298436890960298, 0.6499189947509104, 0.6879387167753834, 0.6601861368509779, 0.5906504496556254, 0.4578131166500146, 0.4398270997662219, 0.4582581760941541, 0.47883894291913826, 0.4240387638473551, 0.4545103043269993, 0.5750672515439321, 0.45932570607994355, 0.41346433195024535, 0.43537823659804875, 0.4788543110800051, 0.48015510796593086, 0.45342111456786416, 0.5215086523730539, 0.6210844803906559, 0.6013493314085743, 0.71195783313654, 0.6196590267927596, 0.6824543931075158, 0.6412937638108235, 0.6562260094627271, 0.6859214704222633, 0.608805180204632, 0.5840969531686382, 0.5517584449205738, 0.5608380012462306, 0.5768888261777914, 0.637974323588047, 0.5534912314446669, 0.6059185764624273, 0.6013047919542913, 0.5753666607892081, 0.7551253620312612, 0.7524980573366138, 0.6628567307254633, 0.7164824986608467, 0.75329319073895, 0.7362317644593278, 0.7167425950955487, 0.7263610969128987, 0.6913866219593509, 0.6660118540824915, 0.7217023533307754, 0.6757636603383278, 0.7344261870087939, 0.7849834661768551, 0.8591516829516045, 0.7911650031529482, 0.726574316212234, 0.7280884419709092, 0.7246978734576234, 0.7923885038238239, 0.7485077249048439, 0.7585045020393759, 0.6715140660494451, 0.6546349488695545, 0.715082777362433, 0.7320280742515601, 0.7848539202948136, 0.8329109268078133, 0.856016894344609, 0.8281628362688745, 0.7586086119187777, 0.7739697711622068, 0.8112074895369099, 0.8293630964299353, 0.8187308170346922, 0.8337525090819449, 0.8225629208948464, 0.8691186257371698, 0.8492001496533939, 0.8003002913379018, 0.8265156996224794, 0.8568068967992049], [0.20983998055911823, 0.26200975262440496, 0.2978677420438498, 0.6053418880405783, 0.6048343581211499, 0.6102383043713555, 0.5205941841444619, 0.594763007842493, 0.5752904672066572, 0.4997200462824808, 0.5133218998267723, 0.5562437669836152, 0.5601575839304063, 0.5651083133362151, 0.6426196145436759, 0.5835058825159033, 0.6704702907754749, 0.6248977789087027, 0.5980241221999545, 0.7322869534347374, 0.7167198157573061, 0.8081839937002775, 0.6931872215332141, 0.6663813814736006, 0.5352297506408311, 0.5195924165762968, 0.5892141292447824, 0.6274607063710984, 0.6672245014332183, 0.7122014693311838, 0.6769432856600579, 0.7740628747203371, 0.7284259149067877, 0.6565902577521122, 0.7049908513205327, 0.7746399459373182, 0.6722687639540346, 0.5157265109500464, 0.5579771120633018, 0.5501809768839905, 0.7436808877659885, 0.5265079369116268, 0.6107509486436504, 0.5227499457309372, 0.632082897695918, 0.4840662995857889, 0.4633666768995882, 0.6027155548440392, 0.5494545923565057, 0.4215463636444556, 0.4258897149028449, 0.5095075254963637, 0.49243955903168607, 0.5056143040997397, 0.36291720164454033, 0.3980984902970466, 0.34750250938057026, 0.3907955284201923, 0.43287683691612566, 0.25978920016264306, 0.3094264734834395], [0.5057182589750844, 0.5240706189476119, 0.5432834034650365, 0.5182210583663397, 0.6238147565690714, 0.6599463099733777, 0.6742580704354206, 0.5929395405617932, 0.5727088324653444, 0.5302596221130734, 0.5211758840495085, 0.5470455458734231, 0.5045068056995905, 0.41274168407692097, 0.5408513616939485, 0.48713054795881666, 0.5230801546433046, 0.39901062164765666, 0.44980771063423486, 0.5094971289489088, 0.45262890397825845, 0.5105670571661598, 0.5102285556113191, 0.6261254668471157, 0.532020397363204, 0.5673183227268482, 0.5685678436695376, 0.6471590327350168, 0.5516611367852522, 0.5062030694504044, 0.6091630633421391, 0.7890995895125597, 0.6593979272373083, 0.6135900435096563, 0.6234419239644174, 0.6737008518233226, 0.6814001578790743, 0.7439942897582784, 0.6237482672386774, 0.7187751113139543, 0.5866584880218736, 0.5923276975531985, 0.5016785453821506, 0.45547032964345513, 0.5764558970142407, 0.7315669346690801, 0.6362644416533034, 0.7117413027898627, 0.7372992045738745, 0.8210537554111659, 0.6500043575946027, 0.6619695246687799, 0.6631688112378912, 0.649969640203038, 0.5713900284169287, 0.5690137912307187, 0.5682388164908905, 0.6485391865496698, 0.6302402611137686, 0.6104301599151439, 0.6998301662460688, 0.6954580206725883, 0.6983288758111107, 0.7315840477251305, 0.7674165557663624, 0.6937115175403997, 0.7952930803052389, 0.7365189837900472, 0.7859675412662654, 0.6770508634239818, 0.6944097919667279, 0.665196766554533, 0.6548890789660854, 0.7038118419116692, 0.7616493195280676, 0.7510416840187553, 0.7560920191721384, 0.6194132083077147, 0.5744691002249452, 0.6958603187360871, 0.6933653440328759, 0.5962759109873266, 0.7596126264540508, 0.6314586738218286, 0.4940956292516345, 0.41510924447041925, 0.6117060191435274, 0.5141881863435934, 0.5319502177227996, 0.5009121637487447, 0.483960170587709, 0.4692538612097954, 0.45975281023924447, 0.5515561092060078, 0.6241051994231677, 0.39868012981679996, 0.5271707722932304, 0.5419321228181636, 0.5781593359851757], [0.28640947506955383, 0.36087972576358335, 0.26682155570787247, 0.1451161028091256, 0.1257686681987815, 0.118386173273046, 0.2711642741984335, 0.17614057507455635, 0.06737700758761735, 0.13439991240396892, 0.060829742112002747, 0.14233795922631934, 0.17822272374666948, 0.2044259666844041, 0.16936524377696635, 0.0762464064533935, 0.16357917694606433, 0.03661845945149275, 0.1853031397322939, 0.0747160964123309, 0.08192961388528311, 0.13057359532747437, 0.49290174681233356, 0.5136824516732434, 0.4707789346565267, 0.4661519787773869, 0.5084364358039702, 0.39444280751105926, 0.495478038098632, 0.48005426968881626, 0.5221801955588539, 0.5409248025055783, 0.5582924939395459, 0.4411430111696685, 0.39592429899601295, 0.3648085552680045, 0.5593241923551993, 0.540322935753399, 0.4078991427090237, 0.48452205090590433, 0.5025404163550564, 0.5623310086584686, 0.44799441964327136, 0.35317272822201945, 0.3015601873043601, 0.3312049089824769, 0.5822664043626656, 0.5004412176949169, 0.4805259302719681, 0.3696532117300422, 0.3072350067272359, 0.4228213302885565, 0.5050049901657968, 0.3612815428558318, 0.544896928070446, 0.426279257580024, 0.5063043523062477, 0.5579872593637909, 0.5838558681092243, 0.5561585986326036, 0.5541865981659919, 0.6615155799246515, 0.5527816568248585, 0.6462649271173718, 0.5110737194347112, 0.5037042523167417, 0.3893214393598037, 0.38683317230448966, 0.45364244179106955, 0.7664379356007336, 0.6142594306747461, 0.7217884077490072, 0.635561559221333], [0.35848594070214695, 0.206642297571741, 0.3466177753031878, 0.35689603508770473, 0.2529985565918318, 0.17792794909522755, 0.36399440309285747, 0.15567986814709264, 0.21758626089397207, 0.25807005065357524, 0.22243101888764583, 0.252956213237198, 0.21351182859124532, 0.14087118198446483, 0.17716706498930032, 0.18304081400171027, 0.26336278957795534, 0.2726388768792632, 0.19718975018987628, 0.20475930907437462, 0.29044208734265403, 0.07557002076945522, 0.24577633218339096, 0.21008906515103531, 0.24036123557420794, 0.1919880860038153, 0.23010398736444448, 0.3561210498219522, 0.32242482559627994, 0.27583474243618916, 0.2943890933883914, 0.2150316102096597, 0.17442289050618012, 0.19061850651382403, 0.20864001702995658, 0.173410468511576, 0.19276665548500477, 0.20750914300227355, 0.08337180393829825, 0.18665474300920692, 0.23487355085473194, 0.15421024748566162, 0.21091454967777953, 0.0783590856446169, 0.16469736974582214, 0.24547557503068543, 0.26741755995571176, 0.22939411364993276, 0.21647757019020403, 0.21535622576567878, 0.13886494058862925, 0.21321744998151881, 0.22484851448432505, 0.2835124305089956, 0.21327387239088366, 0.31641708224839865, 0.34233793340562074, 0.321820839944098, 0.29002745660558243, 0.3157349444828748, 0.2797663820078724, 0.30781801302115386, 0.3640744656332488, 0.3238339667180311, 0.34833879680323726, 0.19658087194003135, 0.22950722052074793, 0.3519421609007605, 0.1930152854075966, 0.29972014428422705, 0.20211661136460027, 0.3236444029312074, 0.18959962115443252, 0.27465344174288436, 0.23830668742258243, 0.25645262655962503, 0.2614925668184386, 0.3606215974252617, 0.2674907090924156, 0.2924879999024256, 0.2471557888700117, 0.3790404568812514, 0.27814207374852384, 0.17187858724535993, 0.15574661984433993, 0.21225607736660135, 0.2459409542491182], [0.15247572489042033, 0.23206632281462972, 0.24793026370049157, 0.24374920245988269, 0.18853293698670814, 0.03991460649136468, 0.06719539860867527, 0.07445862264229884, 0.10563012533863896, 0.17640437054718652, 0.1343801643955199, 0.20121804351595177, 0.06412447553445622, 0.0955101616378359, 0.15430875583137735, 0.3033294595897958, 0.2687140929186805, 0.2694951541267661, 0.2969504670959042, 0.2711786262861613, 0.3530958796370148, 0.29938213499830046, 0.20654378207288893, 0.2252919438988065, 0.22308117433865637, 0.3611653676178718, 0.3885311718623123, 0.32511069392402164, 0.2516662359283878, 0.4696805023794776, 0.3612245203101186, 0.26606106006158425, 0.38750070807473735, 0.6293850996618411, 0.27681215162286943, 0.22488509891373004, 0.2654326185144837, 0.25549973188028985, 0.5442121658387443, 0.5626580506359541, 0.6060763634233116, 0.3957620837538405, 0.4659881388948568, 0.37538449928229817, 0.24175772221989572, 0.20239900430930577, 0.37799972084031186, 0.2785550356678983, 0.265651883952272, 0.29408481939331516, 0.30325315294532346, 0.17449367409573371, 0.37930817780532355, 0.147038441213423, 0.16334769842411848, 0.22687685316296208, 0.2734658233178465, 0.1495448753554736, 0.34835029270092455, 0.4421672479131301, 0.374472812685241, 0.4214981926620058, 0.3231764161734185, 0.3192053674716693, 0.3354658127625728, 0.39078330387397303, 0.4095961796805922, 0.3005292645693926, 0.29188724942897937, 0.10104915591002923, 0.4135731225984678, 0.34097604924394687, 0.4650388013777375, 0.42531782752182506, 0.35728706129011756, 0.3318492153222258, 0.24448675956558816, 0.5187347369447897, 0.370824106201723, 0.4554267649722626, 0.550974259360811, 0.24194425031792613, 0.41677884806609794, 0.6098138036923734, 0.6818720634886124, 0.6216872917981967, 0.7131462142211935, 0.6461112913284384, 0.6940960873501769, 0.8508649880965882, 0.7310196079523695, 0.7111342662412939, 0.7998898661462602, 0.734060371261578, 0.7923171611652197, 0.829021899533843, 0.5373184708887876, 0.6765257010012269, 0.7927336947825527], [0.21664669498074682, 0.251437317150985, 0.12595692527680497, 0.16166067099107026, 0.16155479026122496, 0.16579975912411615, 0.14543872657326146, 0.15620998051198592, 0.2697273347921571, 0.2516010770088929, 0.20905472031614014, 0.24164730893968894, 0.25602598696625134, 0.27094489209171285, 0.2920832926289435, 0.29205391683776966, 0.2705755792369096, 0.27112486993000934, 0.17325790789550213, 0.19829401889020465, 0.20459503675753815, 0.26027058052641106, 0.2372126713500315, 0.1988011248909447, 0.20460621497231749, 0.28987723536172044, 0.2328630195681245, 0.24437085430085734, 0.25377942433649037, 0.25667881643747054, 0.1805169379564625, 0.22123798758138355, 0.2719229003669548, 0.2003676680058372, 0.16995176870150983, 0.23375972004647932, 0.1813869800676645, 0.1676890670419517, 0.20725882174425928, 0.16978086197646852, 0.20136058176104818, 0.21930815124862324, 0.24668386017558755, 0.1678516899187319, 0.1931426383789511, 0.12688660498644605, 0.24513591119353345, 0.13598484491667706, 0.14378001584864875, 0.22037124187963092, 0.2084373741670225, 0.20812907957876123, 0.17032358874245979, 0.15859588412898812, 0.2144926349183858, 0.1917744031556983, 0.21550696415844917, 0.23213905379469812, 0.1904640078189894, 0.19820331531961707, 0.21409478538449347, 0.10385369768793544, 0.1265506854585452, 0.1701843267100823, 0.13636609754446438, 0.23823986947224926, 0.053716846996746496, 0.11089903111998735, 0.07997599928657625, 0.05104629726240584, 0.14956736246678914, 0.06772721342591634, 0.11151237678665066, 0.1003451976657306, 0.14022569917322963, 0.10971911506816895, 0.09656533261756882, 0.1250218344432907, 0.09109421551637523, 0.11613298884673277, 0.18636579655919677, 0.14145707883430075, 0.22371870084829446, 0.21851655431937606, 0.21823148306973583, 0.16946726499446715, 0.20394757619776277, 0.1428574676581711, 0.14320165457414213, 0.19490740263407402, 0.34828723626516433, 0.2861439340013037, 0.33906917999543956, 0.36958805493232794, 0.2943486271155543, 0.35320056939107325, 0.40559171609010153, 0.40565385715261665], [0.6391548627486907, 0.6860795923312855, 0.8401621492257757, 0.8601516000545042, 0.7388667758791979, 0.7333495045687416, 0.7407606707390036, 0.6695626364007987, 0.5939681078064952, 0.6385053037143542, 0.4367964457359894, 0.5051124884290505, 0.5447539714011153, 0.5259352776504576, 0.5952731591609058, 0.5451978298558048, 0.4253747194700677, 0.4194707972767297, 0.5221734050639832, 0.5102459998256687, 0.4370916655402555, 0.3442334990851752, 0.5476263522261687, 0.4245877539776219, 0.5169655492728934, 0.48671185878566076, 0.4050870206668099, 0.41433450542682976, 0.3491871821006792, 0.4178006370103598, 0.38036916829480355, 0.3550421462127715, 0.41871482829763457, 0.2695142136566677, 0.2865849338636761, 0.24258449227856388, 0.25404787089295877, 0.20507679001383, 0.276604076953468, 0.27588124193280644, 0.30943628190333283, 0.28572058573448583, 0.3155706647233056, 0.3403282312712053, 0.3160130328816939, 0.3375463989007044, 0.30183738550196904, 0.34342805421666883, 0.35452056971246265, 0.30117589874646644, 0.2754667670588336, 0.2546900584131723, 0.27959730299994096, 0.24838966155590483, 0.2751187632875026, 0.2588514876366345, 0.31900202051490517, 0.34864691603599524, 0.345552261032787, 0.30292415250625765, 0.26867774110420056, 0.3206252174454175, 0.3529592578826571, 0.18104460094602903, 0.20864230653542884, 0.24766739469803417, 0.24536148415679487, 0.2898913667928838, 0.28525298629780643, 0.31263508928048483, 0.34991491174902795, 0.2941218828450788, 0.3381678253271656, 0.3388554273142181, 0.2977560614357544, 0.29502072793622186, 0.3240158035932608, 0.4363898309428124, 0.4606374936082947, 0.49970360171402023, 0.33540999383122705, 0.29076053512434435, 0.23854331751761843, 0.19292117905257858, 0.28486001544759765, 0.27269114258819716, 0.3129878610536071, 0.2883020933438489], [0.2903892675064603, 0.2561336482040643, 0.3222560396427123, 0.35094590764541356, 0.33674940722282387, 0.283870321162006, 0.30092087167216375, 0.26914997964835696, 0.2747634457526603, 0.27795872087701784, 0.30884710807344185, 0.30579960694997627, 0.34153565175519623, 0.2063043671563647, 0.19087932427041843, 0.30182491307350523, 0.277900489360452, 0.30912475755734514, 0.3038445165354488, 0.2886530269200097, 0.2428757514807372, 0.22514707248648064, 0.3388029144390964, 0.2563616675566165, 0.24950620061565698, 0.24103123930847525, 0.2875790256650496, 0.2781926231242099, 0.3046733935006347, 0.31461951747121275, 0.40287056057590825, 0.379278529491807, 0.34601964125292933, 0.3445116108852363, 0.36199698026636856, 0.3212282069304622, 0.3607034716191915, 0.28834409255398963, 0.3915945944077645, 0.5295092002265092, 0.42211087516737017, 0.44122106272241934, 0.3015512368652981, 0.3317164182275232, 0.2868161797160405, 0.3429054446003715, 0.35891694050528866, 0.32779833566365324, 0.20378925467749243, 0.34687833761785186, 0.3136122850986744, 0.2925635996927757, 0.2787356209659734, 0.37351002384353454, 0.23195594165572744, 0.30359422721861834, 0.2610049022104696, 0.48069888018369983], [0.5780707875808456, 0.4516118982137592, 0.5525052233885939, 0.5167402400939171, 0.5663033533273907, 0.4889124315505131, 0.4865361657246171, 0.5213943844596788, 0.5183433349303703, 0.4526626341186124, 0.45877400989551326, 0.3779622557205757, 0.3417144360199124, 0.358840828037247, 0.4111592073730674, 0.4220472313965859, 0.43226494734868554, 0.3763326115689384, 0.373822372463867, 0.4098942374831445, 0.3899270828740094, 0.3505417990727637, 0.4317097574859423, 0.32887427969614, 0.37329409633094474, 0.3741268848997847, 0.3450535918978662, 0.3400524683667937, 0.319687937388111, 0.38368768056659813, 0.2614793825575488, 0.32471933412308157, 0.3567155054354927, 0.30242695035596356, 0.3072801376769609, 0.3010689043673309, 0.2942752371246729, 0.34880520279239763, 0.34615159526123346, 0.3096900667301691, 0.34715979091290466, 0.396725803778903, 0.38277562864731396, 0.38538637211742555, 0.3287031980296222, 0.36587807970842606, 0.39839897573938293, 0.4480038945611932, 0.4286512904747961, 0.47627867578949096, 0.3682366311228441, 0.42703987798162135, 0.3533996787217394, 0.40128700885262275, 0.48186610784036094, 0.45420181338701665, 0.3509299172128549, 0.3981493351098272, 0.3872925199654351, 0.393885272373476, 0.3676234631209517, 0.34180177564378167, 0.4008811146128578, 0.37972135648198646, 0.39959977054484686, 0.41438050081413996, 0.3872843769828262, 0.37886837352029845, 0.461049249312328, 0.2935273143697913, 0.3301754481572178, 0.3470327463719991, 0.3429735421060545, 0.3891048213554757, 0.3228346470886863, 0.27234870803028094, 0.3197562396158916, 0.307839974044293, 0.289651706975788, 0.3782067224166391, 0.42081954741358657, 0.39667591740700564, 0.4458415696182641, 0.45340072837259177, 0.44335906345636594, 0.42907122469613435, 0.396209962962559, 0.418522996694853], [0.6504188742733027, 0.5401185540727601, 0.43991510912976395, 0.5358967385596421, 0.6096614359888702, 0.4869331967910992, 0.48752553470976406, 0.4554207304100567, 0.5884743858934215, 0.48075168064174256, 0.4388300790798638, 0.35993985079044244, 0.34831228920341567, 0.3878690658110093, 0.38761320075538463, 0.2702357089457031, 0.3745691709989407, 0.25752399583389296, 0.41805953836390425, 0.3549229321759256, 0.28446204037670403, 0.3396545080365567, 0.3860719440728738, 0.39624437041938776, 0.466705979472545, 0.44919736103227065, 0.32147533240804665, 0.29470375847790653, 0.2386457543126383, 0.35052718681197664, 0.2899643897012837, 0.21287394737339127, 0.3907536139951705, 0.3241204092665327, 0.334991780407323, 0.3539908607277012, 0.30252677515636855, 0.4977740060835063, 0.4899547588413768, 0.5570157203114743, 0.5490931935129824, 0.5380765106749494, 0.5061484515530351, 0.48164287752342366, 0.5573811388609097, 0.5016299934474784, 0.3878930538626893, 0.3235644366130404, 0.34968569153159196, 0.4314121812486516, 0.37785665925986456, 0.551870740144005, 0.7014494669798486, 0.5217688163114794, 0.3723662367164823, 0.47423358265091264, 0.536258881541944, 0.5969224621180188, 0.41960305248624485, 0.557763649574234, 0.388504621517058, 0.5101201088388465, 0.5790379373746892, 0.6597422888760276, 0.7300101206224405, 0.6520353165113842, 0.6010808111647119, 0.634043502178565, 0.699346116114449, 0.6951794406349334, 0.7167111735999186, 0.8306477806376762, 0.8014094358566188, 0.5803699578507611, 0.561281839776778, 0.46481731721001696, 0.4509568719329555, 0.5238173904578743, 0.4671985685873863, 0.4420658952576194, 0.5211528787896277, 0.4254180168677645, 0.6330266857269317, 0.6204841615651696, 0.5335282291747675, 0.7987269900239777, 0.7391682046377542, 0.6291925232500357, 0.42971218476216616, 0.6542129313330767, 0.6321132793709845, 0.7239037475297746, 0.2483889065177179], [0.5047028995770318, 0.4258892851615534, 0.4762783476483423, 0.5096759714962732, 0.5623801382987657, 0.5027365361359318, 0.3995133139436096, 0.49866503089192976, 0.5097779604571168, 0.5395731417385746, 0.5715188245965276, 0.5040593024920691, 0.427632145195101, 0.4641052616589742, 0.43716867213945326, 0.37817240178475436, 0.4635435288245134, 0.4811290830486626, 0.4877995681523422, 0.37946446099970027, 0.5673718877416501, 0.4707644870200421, 0.43844870131458785, 0.4778915577391907, 0.4703801711525569, 0.468588253359505, 0.44706097999249556, 0.4776629855939029, 0.5050696118593628, 0.5465365259974648, 0.5253542916094748, 0.473542267434215, 0.466838226494455, 0.42074461414697617, 0.4774531444785205, 0.5094299810045364, 0.4603381423383766, 0.5486751334027419, 0.5622869021396626, 0.48184474387811416, 0.4440091592885102, 0.4222629838463526, 0.4963804845993447, 0.4525164850679699, 0.49026200505080925, 0.45778193727705, 0.4059233935047286, 0.40122946014249306, 0.42704031047190233, 0.36909955920593945, 0.5023547081660193, 0.40268665446673346, 0.43107247304520596, 0.3840527109007047, 0.44020351401074354, 0.36615869727426964, 0.267459640215148, 0.3246240203662815, 0.2964670152811471, 0.42200693709605636, 0.31563911590511134, 0.25690631354970933, 0.2306695625250407, 0.33883954161930374, 0.2230162486129207, 0.30706560164310376, 0.4977833251420855, 0.3615654270626255, 0.42751153755311044, 0.49005632727598075, 0.4938132389415401, 0.5180942370082964, 0.4937910139882449, 0.47802145041226063, 0.5650648703303095, 0.4079201988239584, 0.3012262653753765, 0.2740513998622986, 0.4404044619892527, 0.35455701744220564, 0.37564540488804166, 0.3389010171968803, 0.21127953326102156, 0.41571773570899107, 0.3486816488560517, 0.19121270666754475], [0.8398862733622319, 0.8173001213513148, 0.807172342519875, 0.8225689858140554, 0.866763363611208, 0.9083732674024761, 0.9056907872707428, 0.742417466948346, 0.8042027440385897, 0.8127015878122441, 0.8243973349444222, 0.8166485992960385, 0.7959759025489335, 0.7687229041693061, 0.7854869621836164, 0.8356857746237326, 0.7734535695100573, 0.6855682865399579, 0.6844615048565663, 0.8255575865946729, 0.8840390310534426, 0.8097240896002211, 0.798986536926818, 0.7836739436665678, 0.7446227948828026, 0.7272554918037951, 0.8789258683263137, 0.9508085737860488, 0.9348916671769967, 0.8834691772810567, 0.8762912301086608, 0.8735892540720674, 1.0054006025472144, 0.8820095906776256, 0.9225637483476846, 0.9386443416088353, 0.9470975702083121, 0.9761867288964645, 0.9174850085093004, 0.9337096856702883, 0.9337700550931954, 0.9483090312553967, 0.9159137285942871, 0.9078659416754057, 0.8978108576754064, 0.8622154093317697, 0.9171889878264382, 0.910230112860805, 0.9212060597803501, 0.8857735182421799, 0.926475336122055, 0.9608275558611162, 0.9227616079121533, 0.9310247642761609, 0.9884642513772869, 0.9905680406032461, 0.9665273711600385, 1.0029956180706232, 0.9876966092797493, 0.945837926032033, 0.9585743090472493, 0.9138240565734765, 0.9159356325365747, 0.8969176035529943, 0.8299891450150347, 0.9017149455613872, 0.8911814803408014, 0.8541384214464696, 0.8233186122638168, 0.8592666907248139, 0.7739408568834143, 0.7331149348675366, 0.80743294608157, 0.8658283876976449, 0.7937992418617363, 0.8626791050301897, 0.8393057301164578, 0.8853397153714765, 0.8746334386716559, 0.9078329607555219, 0.7652612364931305, 0.818776603892703, 0.8165358017879182, 0.8260296947297491, 0.8396188283502826, 0.6997215811632123, 0.7409525381350641, 0.7564795939661891, 0.8129298635683057, 0.8684023298041861, 0.8296809471826444, 0.8670394532856728, 0.9042698042226428, 0.9193369980612823, 0.8574442933233114, 0.91130610373157], [0.3653677128412762, 0.2578669980811037, 0.23881407080462924, 0.22173542488115855, 0.43798000035157725, 0.44773823464514667, 0.397426781462062, 0.2583847805732271, 0.309653912772211, 0.2926960090070749, 0.2542789581026574, 0.3066584042093692, 0.34957180002364785, 0.21812403179744463, 0.2112585697383161, 0.3302131113722872, 0.32797317339671417, 0.43466628975580685, 0.3664688198617681, 0.23617322999668022, 0.24504430094594148, 0.3573434964629628, 0.2601927154959812, 0.3117965139879207, 0.2984962608155157, 0.3062174616733465, 0.20196661531006513, 0.3236642502536837, 0.36681742049573113, 0.360974898566663, 0.31157981608539753, 0.2732005006672315, 0.17916350140975656, 0.3263401448659859, 0.3596600249235075, 0.3193515991851924, 0.2846090354408007, 0.2986361350370758, 0.3238677824758427, 0.346778232925077, 0.16989973919700785, 0.2677041711006118, 0.32120309596371077, 0.3418497310064902, 0.41347283631805126, 0.4542567301933783, 0.3936667447818321, 0.37695677215273926, 0.321728998213947, 0.409949676370067, 0.28732649442300956, 0.30132661998104193, 0.2937455217949422, 0.3675358646960235, 0.37328154097590754, 0.30695132809898934, 0.27517301367536984, 0.4077879119597679, 0.3251262304282717, 0.2368428201950497, 0.28524945675240193, 0.21491886943434949, 0.3599304395953323, 0.18246586549243815, 0.1792592770096849, 0.209623961328655, 0.18816065498950704, 0.26922898254012867, 0.1514302001811474, 0.13878915996895602, 0.11757105486990443, 0.1970591949491097, 0.22837581798623197, 0.33837377910189825], [0.4565918044559286, 0.3792648837247194, 0.4536299088217244, 0.37201786511617396, 0.34866150567007503, 0.34823350380707063, 0.32880863236842806, 0.3379922025679778, 0.37102597296618683, 0.3691955448598402, 0.3157537043602051, 0.44294303943433777, 0.4240456412658437, 0.3117759004948198, 0.3501125164723815, 0.38196045816937507, 0.3238544781425239, 0.35401965944553726, 0.2805137132899873, 0.33007657576648336, 0.28228304015904787, 0.34894338370479294, 0.3796549796313381, 0.43770763071172236, 0.41254320142675355, 0.44465396375554844, 0.43100133609670266, 0.39448460017366144, 0.39474927095966217, 0.3628472447575488, 0.3194548590518469, 0.4226544695144569, 0.4144841817866466, 0.44353282657514476, 0.4373139027747101, 0.3946329044569936, 0.34019355382169203, 0.3204814978346485, 0.3329445855863004, 0.3747374723254317, 0.4038816990873091, 0.4040759536625919, 0.3813286894443874, 0.3177663811754438, 0.29649585253530264, 0.2547133930837893, 0.3853055494149319, 0.3415915236268012, 0.2861729385025101, 0.3004538382305228, 0.22517076143242823, 0.251758341484241, 0.2440351428853432, 0.2645574223807498, 0.2266477122739989, 0.20203153950907468, 0.25768397077519145, 0.2385326950895053, 0.210368727310557, 0.2563137639755998, 0.2533170638387976, 0.3743247641348245, 0.3455311845625367, 0.2933535243943914, 0.2936364617013952, 0.23544304890617077, 0.25201962538377365, 0.25131601859843566, 0.2628617568080859, 0.3035205968607151, 0.2879599819991015, 0.25569370381314516, 0.29814669715646896, 0.311878496338609, 0.2537297216354155, 0.27030758480671596, 0.24426917858542635, 0.24313896469286636, 0.23327207300328173, 0.2306198438923336, 0.2267816036740716, 0.22998535928212255, 0.26048708852462965, 0.31848892121387307, 0.21620155583190237, 0.1789106347894008, 0.1893296538865356, 0.19294650774812822, 0.23151826435546086, 0.19821460497649, 0.2680300847858763, 0.29096021744317596, 0.29328682798449285, 0.30530360108454874, 0.32134680110093106, 0.30400189022637797], [0.43953165887246887, 0.4995370509464626, 0.4844929103520701, 0.397798427064933, 0.46163997295724146, 0.42753787332224474, 0.40941515000313156, 0.42266731996943374, 0.43169959984607476, 0.45507128266779123, 0.4441527216870582, 0.48096781976842834, 0.4201309515762205, 0.4344928802816069, 0.40590974212587533, 0.440151023476075, 0.47437732352905376, 0.42589085314662906, 0.3762932773246921, 0.392085577839944, 0.4423930967913522, 0.45995470411941947, 0.461964412342943, 0.4471960561490913, 0.4013712318933189, 0.4824741125192809, 0.40290638960981434, 0.4640227534080751, 0.4624451917301818, 0.37965414420745425, 0.4309166832219635, 0.409048176795845, 0.42101547583874743, 0.3859664998403478, 0.4394100911577626, 0.41539739699233647, 0.44188252268267453, 0.4709024149043837, 0.4460991014205898, 0.42487177375716556, 0.4567869040628513, 0.4603009717910134, 0.478724887622959, 0.43910862570888376, 0.4267223298203567, 0.45818455523378104, 0.47194755540160127, 0.49658123776604146, 0.4806052282460792, 0.453978898804565, 0.46553920680987676, 0.47363105684507917, 0.3406779125780306, 0.39775896236154135, 0.412771674474124, 0.36396448945342263, 0.31706401954343594, 0.3284375348319173, 0.3632543218706891, 0.3682110907188542, 0.4120613640360693, 0.414357454215118, 0.4367919274351058, 0.36246547336552687, 0.35788518960744337, 0.35706977886197283, 0.4137444110398614, 0.3586766095029449, 0.43348630420843187, 0.4145431514866907, 0.4359058340009404, 0.40881023758678187, 0.49716840307503657, 0.5151237006607107, 0.4319268637674127, 0.4458502012012059, 0.41584326771629543, 0.4355119750976456, 0.38241899348948183, 0.374707429589035, 0.434939965154622, 0.4566178571329693, 0.4085881892755416, 0.4406438293076503, 0.4278517396168982, 0.45965775901542477, 0.460186706115912, 0.4212627631125799, 0.4741410505891963], [0.4002600010496428, 0.30162324158923925, 0.2572019085974145, 0.3667175657290563, 0.17796407094705088, 0.10459115271051898, 0.1365333533865837, 0.25637525128192207, 0.39144294209407554, 0.2603756083961701, 0.391633549431025, 0.2905821500298889, 0.40991414515391406, 0.2950266151446223, 0.35750485174485225, 0.3544108356233277, 0.26706155578165386, 0.3372983525961676, 0.41405255916101513, 0.32558915213099343, 0.2723556934774769, 0.42237456695010545, 0.46134375820198836, 0.43677947541386497, 0.3857828485729713, 0.3612674287843158, 0.43431070788127324, 0.36950343347199943, 0.4042844266099797, 0.3221140385787868, 0.39898555061534763, 0.3419774644818992, 0.1918491858451159, 0.3620731684187237, 0.2097042038493055, 0.2217709697532939, 0.31252360887344777, 0.3178092158628093, 0.31550988490984305, 0.25092541508020977, 0.36291788895701593, 0.35183703309589925, 0.40858121345784393, 0.4210118829528364, 0.48355219445408815, 0.46900916537016224, 0.4039912941894688, 0.22418809968453077, 0.21607997888399433, 0.17207719955461206, 0.20790574940775483, 0.1603022775078398, 0.2944025416213238, 0.23382288364964482, 0.14701502605104502, 0.2816446084484543, 0.15722418938896712, 0.3659504223178312, 0.09677404745522106, 0.11027642260490986, 0.3235808706945146, 0.24572229960271355, 0.2922010127213713, 0.24751120007498942, 0.2453907890331748, 0.2678840810267229, 0.3204184270265467, 0.24544306094814958, 0.28698916363977495, 0.3136359393993506, 0.32937407973895133, 0.33843486239406667, 0.336286541405025, 0.2654829663986758, 0.25362473363895943, 0.22597323017515106, 0.20687848796214003, 0.3310460596110289, 0.2570942160113273, 0.27780254687878736, 0.12869352561279235, 0.22049267896205532, 0.3543393664733893, 0.35293224042610005, 0.2598563108324996, 0.31567968500508536, 0.39714314432448095, 0.37720286173091183, 0.38995720830682556, 0.3133244161272473, 0.3778795145868438, 0.31332300555499293, 0.41068157963071994, 0.4321467061599851, 0.31941498331039675, 0.2970694653908752, 0.3047975547517046, 0.46083458682959233, 0.4851943475311183, 0.4168475458174967, 0.4081007949283795, 0.4470663869808343, 0.4011139314780243, 0.4981388285756191, 0.42901587063942703, 0.4574276857619445], [0.272066946026848, 0.2788132890285448, 0.33429399887892697, 0.1965629445075731, 0.16400246738262692, 0.2642609992949847, 0.3170983178823184, 0.32239554472822574, 0.3339370155510459, 0.26081311623491127, 0.3647680823114722, 0.3441407631556992, 0.30816741634169337, 0.36988909588193736, 0.4371812842134217, 0.3833277314086957, 0.31547796248646565, 0.3940663482748111, 0.34602582810501853, 0.36582295326759606, 0.40418832440609814, 0.34257478911050404, 0.2831250997556372, 0.21891679390601676, 0.3028990284055555, 0.28230921705821993, 0.29698169559902404, 0.3002106307101623, 0.30909198868879395, 0.26194521940507526, 0.17255227610993684, 0.30668573249923664, 0.18127628022580078, 0.19518571910378216, 0.23691669006170615, 0.2819081541687731, 0.2968919713611166, 0.2039554987497788, 0.18432604031568692, 0.24080738999193022, 0.2251719071250019, 0.25743607426450693, 0.33482315919321803, 0.3578469150028621, 0.2747992840872287, 0.32084716706278477, 0.3522260009472825, 0.4154578884165554, 0.28854948435218997, 0.28496374638665234, 0.3525994498580431, 0.20722109593151167, 0.33100569310529304, 0.3599051543904254, 0.47117241319820286, 0.5272554354036036, 0.5037385570530236, 0.49383162640025224, 0.4610878635556424, 0.5095551318323768, 0.5172244401969956, 0.568499155521855, 0.48939055357769373, 0.38873050131114606, 0.31141468588100263, 0.3624234662376049, 0.4310926533900542, 0.3915771425277344, 0.3949724147655032, 0.4122734218393902, 0.4165593556437516, 0.33959537223104597, 0.3378601647191567, 0.4203753990882069, 0.4317500971348183, 0.5697255944043603, 0.36967286585084363, 0.3989706278572481, 0.40445774319937905, 0.409838598530217, 0.39482647386368935, 0.4777837181272704, 0.42616708174433526, 0.4258821149003583, 0.36338666043233087, 0.36318264379173143, 0.39221680794347324, 0.3616541986960634, 0.35381184045699177, 0.41148006907155776], [0.3528251557687615, 0.4277462535474953, 0.3920025103446604, 0.2998182102967616, 0.29746242185584787, 0.3613904011900338, 0.26281819103795356, 0.2778031218739165, 0.2948397166250062, 0.39616643654064293, 0.3353656991397079, 0.41115671942598797, 0.4952271873827006, 0.4636325716248697, 0.47440614396865954, 0.38339740982574466, 0.41212032116485536, 0.43496438849259306, 0.46862091950743273, 0.3732059781909515, 0.6627398176594284, 0.6311021724008706, 0.6843630194375976, 0.5372893029735842, 0.45769971488259664, 0.42534599288499925, 0.32707564466800515, 0.3306650549159725, 0.33568482138107103, 0.5135557979092384, 0.4413018251952236, 0.44566439028766813, 0.41370880886944483, 0.42873296090583496, 0.4245739092493273, 0.4357339784466001, 0.40862416959825226, 0.43855729472363353, 0.4430125015288193, 0.42257463908297915, 0.4331773169020347, 0.4260752495430224, 0.3741893289325113, 0.29510424786526257, 0.27978353730447164, 0.3155180695894112, 0.49336896382185885, 0.4061343544617423, 0.45691058768573056, 0.39241590579669705, 0.39116500773805724, 0.5053658002742993, 0.5274463190648002, 0.4403180514933375, 0.2378490452910921, 0.2972241269921206, 0.3485236331861951, 0.3944474635023914, 0.48429913356194726, 0.49172132509269956, 0.5080431151612502, 0.4395368082671209, 0.40851099196060475, 0.4702669330693302, 0.4287819714865918, 0.4739162940521334, 0.42328798730128536, 0.34895700739563823, 0.41574909761983964, 0.5100493732434348, 0.4767788533801903, 0.46868275043265545, 0.5720893791149881, 0.5421453463093492, 0.6494458190014359, 0.5447272643054686, 0.6117721074836281, 0.5684379262389809, 0.5459290395091467, 0.6018625314103093, 0.5133086709071308, 0.5844995955438572, 0.822209269330781], [0.6576601111109066, 0.8775601429223958, 0.623177840546928, 0.7087851203911673, 0.7090965513530036, 0.8082718174992244, 0.6832012636901621, 0.5259764570967137, 0.5687954448200743, 0.7100508561149702, 0.619622006747828, 0.5671781469154996, 0.5466216314542894, 0.6981445768130249, 0.6629417621294769, 0.6989149246925315, 0.6213768286327377, 0.5659926042210373, 0.7201983175564313, 0.7402858485842584, 0.7501225123902816, 0.7617055695199569, 0.7929925278078137, 0.7023950911788124, 0.7425065437551299, 0.6912601172704786, 0.6759796548766006, 0.574107060770412, 0.5916506367095963, 0.5970875852871176, 0.7761574050613665, 0.6695791317389279, 0.8376232130700845, 0.7517393181852552, 0.9301439822143578, 0.9428793500183086, 0.772685705094829, 0.7542466290922829, 0.7992162022355508, 0.6970999759614981, 0.6130098911492572, 0.6480367075138486, 0.6341182221981233, 0.7333610506255068, 0.6995434523607013, 0.6667935427998345, 0.6962467636360192, 0.6810868848607995, 0.6730113356020708, 0.8156463710717843, 0.8312790097413905, 0.8021723821546737, 0.8920965135053447, 0.9545455630502523, 0.8553626716500058, 0.8443906658543036, 0.8576901641063202, 0.8963461236579632, 0.9529891519412935, 0.8171044379961618, 0.7055702494180263, 0.741904829328687, 0.8148835394314958, 0.809739600744458, 0.7066500145041645, 0.745089462071142, 0.7192922719679087, 0.8702348213888147, 0.7885862158105352, 0.7945924657002044, 0.8359892302762733, 0.8166037244607409, 0.8034217275925962, 0.7081162679597032, 0.739975469795622, 0.715455881843196, 0.7299705811088444, 0.5227447208021974, 0.5251296008098679, 0.5919919997961908, 0.6086586439489127, 0.6073576170356749, 0.586524647745232, 0.6284881863876738, 0.6458876418426857, 0.6916952283298273, 0.6487766889908647, 0.7164785292516505], [0.3651222482996989, 0.3102275208908098, 0.26458987601537076, 0.3756498414622716, 0.33660931969379565, 0.28399634532175194, 0.2937431631706453, 0.2403118992792718, 0.2967280708607368, 0.3258078572121258, 0.28926533207597377, 0.22945194109449069, 0.24471952263128485, 0.24783412007560104, 0.25666900808226123, 0.2535521485257904, 0.3448777733434388, 0.369458012008834, 0.31295524231086475, 0.3087977642462673, 0.36634546285440883, 0.41664299404619287, 0.3728327570412684, 0.3365662619032986, 0.3114612801027658, 0.2937064295409238, 0.27827468507916203, 0.3101312031418937, 0.3447562196654282, 0.3197344738536589, 0.31409933718169303, 0.30562452792264655, 0.3279118972531307, 0.41726268226913554, 0.34164970335265443, 0.4162071746518005, 0.348082114608922, 0.3042584700772278, 0.4394253476243752, 0.3621776191703008, 0.3848285547021867, 0.4388883830081818, 0.3298616222657528, 0.3550744845250628, 0.2948054996503974, 0.2606685291922381, 0.3303924330556401, 0.306668346943623, 0.4200201474696148, 0.34626640784611695, 0.4081506558231124, 0.3913218589677093, 0.37065485325784253, 0.35311122708308684, 0.331053137192103, 0.44922627205989013, 0.3907449800177461, 0.46932941006092205, 0.3559627498666101, 0.4822867117862967, 0.42447603695117675, 0.3851214626921287, 0.31741100550541157, 0.41613896353025676, 0.40983372995731504, 0.36378493395420514, 0.3856780541707359, 0.2970236697374096, 0.31740433051792394, 0.34125780440450454, 0.46951477220920523, 0.3655172411645536, 0.33561214850727517, 0.4046117962736826, 0.42812608673892555, 0.3709230994426852, 0.4482166149914284, 0.3695216004286211, 0.34476284121363976, 0.4329919707913738, 0.3094321820242882, 0.40395973587050216, 0.36016429331739225, 0.3642243316648133, 0.2990349374216552, 0.3012793150831815, 0.2749938977313806, 0.37430838903136554, 0.4617829525117006, 0.42406614562481754, 0.4512417638575216, 0.39866242554506853, 0.5094309765040147, 0.46212729778186096, 0.4870193569690199, 0.4051060667514796, 0.3235250014343239, 0.28854308860289357, 0.31804223534790266], [1.1680435585180864, 1.1059415451357, 1.0187223855611518, 1.0855772934242074, 0.837799766975124, 0.9658724178482907, 0.9401691055423989, 1.0751270653538925, 1.0278247741779984, 0.9412886844542929, 1.0298915352296378, 1.006863953914301, 1.0910316416436465, 0.989420220491568, 1.0050015958862215, 1.1385788318091652, 1.206434128880002, 1.1679822495052388, 1.0281954496907464, 1.2233852633610385, 1.1524003153156461, 1.0432413918401247, 0.9764821662805073, 1.1466653914851208, 1.1204710841258274, 1.1102913506804324, 1.1589303633367347, 1.2188558301338166, 1.161067391999176, 1.0668235929243677, 1.0277639447442857, 1.1672153491975485, 1.1598931690113123, 1.068660052363156, 1.0422518309492101, 1.0850303384842477, 1.0731762548515107, 1.0303096327535903, 1.168623853258886, 1.0438106268846024, 1.0019050086879189, 0.979343800275274, 0.9522618143905187, 1.1370022441070795, 0.8871581879156665, 0.9469926869946034, 1.0326491990649866, 1.1091467613772774, 1.0942286365235692, 1.0067667310164488, 0.9043799077761588, 0.8866815495710252, 0.9491782941443647, 1.0423680607358323, 1.0091830912567743, 0.9057947274003627, 0.9307927226500821, 0.8354234256569201, 0.8791085971336312, 0.8100250435188877, 0.8121246694045969, 0.8641315079893106, 0.8153181211286467, 0.7412272354659903, 0.7636496753045878, 0.8347994632371649, 0.9286523074117566, 0.8469274458394528, 0.7032636373930661, 0.5645951357894174, 0.8531759450684377, 0.8970441033620075, 0.7326070342193631, 0.8835336235962067, 0.9799614439886197, 0.9487372473250862, 0.8811684721240212, 0.7604283273546811, 0.7302317109919355, 0.9443663909072639, 1.0234391855191949, 0.9292535720645939, 0.7655144064085444, 0.8292215088267935, 0.9160208136315834, 0.7556726037816662], [0.08914464790511277, 0.11341113759934883, 0.14300805082712303, 0.06843689609738995, 0.09118787549306398, 0.11690662500244711, 0.09558816146988354, 0.11464602350374413, 0.1831140812025214, 0.1917848902933561, 0.29575964608098426, 0.2574502022970414, 0.23323041398366454, 0.21256077852466637, 0.3821574503682747, 0.42536076771891257, 0.38348174870995744, 0.3786081881325685, 0.4046087785347721, 0.12245626478182325, 0.2942009873161397, 0.3044885969413662, 0.3074308199080401, 0.1070554492863745, 0.24337242826689298, 0.17507068021941796, 0.1708763089383247, 0.0835963625189587, 0.11183755887833191, 0.0745715217035583, 0.10089623811095981, 0.106406832825722, 0.1551288589418233, 0.19884283068289527, 0.11357470291456516, 0.12274235294623803, 0.16857953662648317, 0.15406629783987863, 0.24548593666297386, 0.15238912843570118, 0.20613944598540215, 0.1361173621103105, 0.03841139115068615, 0.10574936945358208, 0.2348654032268266, 0.17693059545116913, 0.22960330081797817, 0.19431107722810725, 0.06714811257090725, 0.040755536668047876, 0.08906132173031342, 0.15273569463486433, 0.22560135198579997, 0.15729407504613635, 0.10798614860154648, 0.2184714580589424, 0.25378195793610603, 0.14593119290478618, 0.09642508809508611, 0.02476323042543228, 0.07029827029565969, 0.07218391616876234, 0.03340748445967284, 0.07534582704101203, 0.11369962125415271, 0.19068177682172277, 0.2937596441759032, 0.23115556779429444, 0.24360297463240255, 0.23423094120565596, 0.23182906112522308, 0.1583611959236566, 0.1543847491317659, 0.19702343823666402, 0.18396451085507665, 0.2586222263890743, 0.2717256052551651, 0.3840503991799185, 0.22442811553024722, 0.2703984195501441, 0.3836997385849121, 0.30426873586992553, 0.28397092272125046, 0.3933562998262701, 0.4062136922421773, 0.3288825407472775, 0.24350651713995683, 0.4037325955412885, 0.31564983222912446, 0.32820576201829216, 0.39819586354260655, 0.3748516584889904, 0.3663136350774171, 0.4312478583591559, 0.4765923974617264, 0.374452628680145, 0.3857129865377351, 0.31053848727814815, 0.2980131235002887], [0.9346392067048127, 1.0290214214759499, 0.8851143240992555, 0.9015785298856649, 0.9433026945655651, 0.8175306326556631, 0.8303514075523281, 0.9194344142459173, 0.8145583035192815, 0.751726029646764, 0.776081363336205, 0.8579943511880614, 0.8430540235518331, 0.7819538464291255, 0.8589856868122856, 0.7655878253892883, 0.787331672660576, 0.8155561564658621, 0.7791018561106676, 0.7538400353741369, 0.7097994036168348, 0.777351913397148, 0.7492777455210659, 0.7299519416174602, 0.7472835352399716, 0.7945082357361671, 0.737888396591877, 0.8588414029579876, 0.824052127872005, 0.9565106139293874, 0.8056857018668073, 0.8995352006403057, 0.8694820932803746, 0.8047929662071873, 0.8197180629397177, 0.8557072643946599, 0.8505780240496461, 0.8553238678484442, 0.8572480270678456, 0.955073945483589, 0.891248206255634, 0.8468586816921999, 0.8213126008173249, 0.7925416239823141, 0.8301868662650788, 0.8331864750668431, 0.8000402429011819, 0.827361076787283, 0.8066630395142262, 0.7916575461738907, 0.8497315810607472, 0.874586616570097, 0.9604928193693643, 0.8426599484489169, 1.0080649647511564, 0.9259001620282664, 0.7760971949317683, 0.8573019242259947, 0.9201100176734385, 0.8066014982389924, 0.8553324604154112, 0.8630700070880283, 0.834099283485082, 0.8750359325548779, 0.8803348606531203, 0.9210667087481049, 0.85543137025279, 0.9080731881681315, 0.7610858348419309, 0.8883184741825535, 0.8862948444138293, 0.9889042182055701, 0.9003238610481823, 0.9566839387135518, 1.034688269948152, 0.9780996778647881, 1.0355010686841453, 1.0156655926548515, 1.0470316209420458, 1.1080918855352293, 0.9696291359696979, 0.9596221086124732, 0.950857522156762, 0.9564627939078818], [0.726611684399835, 0.6552084868940347, 0.7626282875823212, 0.7017082069103288, 0.7349338285845575, 0.6879990074887601, 0.67570840768537, 0.6092011735979054, 0.7333120089224691, 0.6708194285231189, 0.9376986173942039, 0.861034428780022, 0.9684125165414046, 0.9077612569792809, 0.8257959954532302, 0.958855424156234, 0.6460524287459963, 0.6733061269467862, 0.5312098599414117, 0.5379624484472385, 0.7219532719331337, 0.7341849124730586, 0.6725957446777494, 0.6022844682859243, 0.6067786798227479, 0.7691678017793993, 0.5989205948421114, 0.45781834356911455, 0.5794986855007549, 0.47517085362733424, 0.4726350313259598, 0.44872229161301463, 0.6197315565622714, 0.557639022099383, 0.7105814890129283, 0.6487271738107189, 0.6295570733752582, 0.5159074807169302, 0.5105746817547873, 0.4874383042444877, 0.5726212561081429, 0.9010023933755764, 0.7161211823681974, 0.6469266224599055, 0.8665788800162442, 0.7757358451502961, 0.7549202181810176, 0.7540019109275737, 0.7994120918505215, 0.7970472751843445, 0.8392612773528183, 0.8201871718035013, 0.8188376538218569, 0.5757989621259789, 0.7233549990959314, 0.7640350418737235, 0.7632354945170636, 0.6868691314193006, 0.6608847695142851, 0.6368753264856625, 0.6725727544032316, 0.617307677896252, 0.7832181751787984, 0.3581214913978051, 0.51569745049318, 0.46863523369665344, 0.49618877491991786, 0.2813797724802261, 0.41591291248928575, 0.5924450652839651, 0.7385494291035393, 0.6743906114758161, 0.777104679803976, 0.6759018394720211, 0.7170263974974918, 0.823380481845645, 0.6827629505798055, 0.8648799279517203, 0.869487021092339, 0.7527920761402602, 0.7820658057656243, 0.71641129662947, 0.711390214123589, 0.7635866786160973, 0.9206424920169444, 0.997018719302612, 0.7500457043731422], [0.03312823595903212, 0.07248464200318881, 0.07362047742397866, 0.12158649943519233, 0.1851889692321133, 0.12007263102458032, 0.10098406493410786, 0.21628235864899, 0.2419964901884928, 0.16317941267433048, 0.19900819141129297, 0.13341714680624636, 0.0967217068402419, 0.15156192247806655, 0.1897388780568568, 0.22430068705950973, 0.2831562183258177, 0.3429391269003365, 0.31392594897834314, 0.3252150529445596, 0.32786556135001826, 0.3222588018243204, 0.24444135340735376, 0.23843730413346825, 0.2321493789713433, 0.17293979726648667, 0.15083007377979443, 0.09307903828544409, 0.04278868179085613, 0.24634239300418576, 0.13737467335317688, 0.3063146434738401, 0.3196208146304499, 0.23899597220498653, 0.25966613665717964, 0.2365124938442665, 0.2605932903983719, 0.30950215873865816, 0.2203283034622931, 0.2468792965937259, 0.2478058870649162, 0.2086133976877158, 0.21489529368382373, 0.15065886629490471, 0.22110450975586995, 0.1542936741984538, 0.13405320958002537, 0.24346557704270447, 0.2621037172699824, 0.17886457380997697, 0.13684057938993557, 0.2167981451508663, 0.16163042430425592, 0.22454044748134633, 0.2294659463409808, 0.17075863877207662, 0.15172636578295068, 0.13192414591995447, 0.11458934306319517, 0.19272750793782098, 0.17571342463694786, 0.18429574155044265, 0.269622954128498, 0.1846574242693445, 0.16908771430128333, 0.21004786030841627, 0.13280284236192802, 0.2345219024392069, 0.314887569722945, 0.2874540765205916, 0.206139019753096, 0.2508179205093633, 0.2165421414856253, 0.20077477346460978, 0.1854175970275581, 0.2157834535070957, 0.136543538188988, 0.1847847596426379, 0.20250496806766471, 0.22547305979130425, 0.18859757590051704, 0.19606083445625183, 0.16594220145548585, 0.2585732894170082, 0.2186195380983601, 0.206800535085223, 0.19368460958466202, 0.20231206697566329, 0.2032980721854557, 0.2520567812422116, 0.20105301757613556, 0.15076032070869164, 0.10811288030772512, 0.16313023138123212, 0.24835765389354972, 0.17982238563663705, 0.08592339289818984], [0.5471351940847832, 0.636324944057411, 0.6762031233401029, 0.6352215594073146, 0.5912318218194138, 0.5866634111578392, 0.49076628631290115, 0.5327159628586582, 0.4219268305175808, 0.38544886094732433, 0.2808308985378041, 0.35193815593366845, 0.4153118809653577, 0.4987305757638092, 0.5022187231734567, 0.6394994224019778, 0.4914346619622251, 0.461133086989944, 0.4107145919518644, 0.426763810454008, 0.47657207693005305, 0.5824836431481794, 0.4970929956112537, 0.4808865596745085, 0.5985371476170244, 0.6746636964475313, 0.6839734748289676, 0.59604186935655, 0.4941762619838432, 0.5725135797515658, 0.5923512846911199, 0.48387786532136956, 0.5963257492795456, 0.6593954130975738, 0.6613999703946436, 0.554950204360609, 0.6491383363490592, 0.4042525975995379, 0.5190428391256726, 0.4458980956155511, 0.16296113603725904, 0.28483524364425805, 0.31773930774581227, 0.3488198915192419, 0.38688214400178983, 0.414927220113058, 0.422894537095502, 0.6018808961290445, 0.3251764621414452, 0.42135392178037395, 0.5030184539325784, 0.2689444695726609, 0.17738502064997386, 0.15479541214829026, 0.18664433269931208, 0.2463481418464369, 0.33511042146868364, 0.26482502399800295, 0.29974130133357907, 0.22991056597409432, 0.18706760655874036, 0.1798671955066932, 0.23746651066409563, 0.36568813396969185, 0.278038188917681, 0.28932775496769486, 0.18291155843958443, 0.16239706565445977, 0.35887661845159324, 0.32663933927548716, 0.4495424800566419, 0.39954862337138397, 0.2556893552406093, 0.21895135864552598, 0.21027317181655955, 0.21336724119274708, 0.20990553670935336, 0.1955100562226377, 0.259552089849509, 0.2931082742567414, 0.2358660579643233, 0.24966731553878688, 0.351613986136322, 0.2260131850682821, 0.29769540474967643, 0.20399242838835377, 0.28613165315415173, 0.2530718681335383, 0.24895403376179193, 0.3012618335381303, 0.2972002585455279, 0.33006367474187037, 0.32744384231524554, 0.4478173024503051, 0.48013744570871825, 0.48875714737219, 0.24807772836952866], [0.5495240188294793, 0.5900552520306828, 0.5296266306618876, 0.5202646729548265, 0.5076064963531879, 0.3741368580655072, 0.44665921702871336, 0.34852785393841124, 0.4156779162013574, 0.50478595050227, 0.4553697561654526, 0.3965915139757322, 0.35636979725015566, 0.35301011523661047, 0.4066432868001146, 0.28278583253643236, 0.30553115179163587, 0.29808277943407724, 0.3254565479545742, 0.41496009762271757, 0.40023144650967024, 0.33147387564394437, 0.3021453101284941, 0.3986041785314642, 0.34492253882814417, 0.3490326741270186, 0.3153052895554867, 0.3393854288992624, 0.31740688333094386, 0.32659363361771915, 0.2910614188060375, 0.3072138881404143, 0.3573633079991553, 0.3365530210820974, 0.37884552130854654, 0.3076403532330572, 0.3273793828756314, 0.35803767456725877, 0.3666300179749009, 0.28366707253797435, 0.31867763102796876, 0.26677876125169175, 0.2671251030908109, 0.3297134189165581, 0.31711608956678533, 0.3856889796825969, 0.34859520584675296, 0.45514967484313107, 0.42351288451772423, 0.4341353378838926, 0.4240278826128418, 0.42237804202521684, 0.5046674566575825, 0.47901873687749263, 0.46779974751980613, 0.4526686027379303, 0.3851573651530597, 0.3749251892711719, 0.4338218124249008, 0.4481469627014838, 0.4041256469718484, 0.43181154986567405, 0.3030466827040699, 0.3182333277493764, 0.2601943929843406, 0.29411770842916646, 0.2412384787064583, 0.24949528936648294, 0.2736866191085935, 0.1937084314130422, 0.33334462845370355, 0.3082403843519144, 0.254589458866193, 0.29994905846533015, 0.35022040285784534, 0.3711598481273355, 0.36606864724331145, 0.3668126026707602, 0.33096513211894557, 0.3828096321984311, 0.36188591729779185, 0.33160218793734053, 0.3523223983515092, 0.45513613007158094, 0.32652357087889133, 0.3564770344664037, 0.31656442199578627, 0.3693115420823213, 0.3539913558666055, 0.3338254685768982, 0.38399438641956807, 0.33680185163267057, 0.34223005254749084, 0.33261328667592766, 0.4119538899058263], [0.45150006060441833, 0.42594406256101125, 0.29240949274559097, 0.3168329224414695, 0.3593509831522507, 0.3331161231792651, 0.22637405869188826, 0.21812701980852636, 0.21814674664378694, 0.2520753939773095, 0.3542846704905894, 0.2769676647427102, 0.33808483887766505, 0.39122583316633164, 0.399909991549537, 0.3159245852416051, 0.4258275693890468, 0.36823234167776275, 0.2921098537377037, 0.42867787130270496, 0.3818572080864226, 0.4312584111958991, 0.49469598394455677, 0.5040745790819835, 0.4043421050640788, 0.46393041799989443, 0.48119066383870235, 0.4765788876730396, 0.37180899448462806, 0.46292271245388705, 0.2079263576525917, 0.14622757626566346, 0.21130389043093167, 0.1802901645263406, 0.2423124512703329, 0.25789412488499497, 0.23777794205348965, 0.31132983655170227, 0.21989583132633772, 0.21797783159803977, 0.18411434444910788, 0.0978708697900459, 0.03826834959823474, 0.19848329839252077, 0.12462340618113733, 0.08114669660759842, 0.17099915294407037, 0.17341246980646455, 0.16472148130558678, 0.11884252902076037, 0.2520347923931058, 0.32255288053551057, 0.3059830747022123, 0.20125199335593325, 0.2322896017211992, 0.355901544405234, 0.3982458948834641, 0.3482681906161795, 0.3563320209121955, 0.43512601666712014, 0.35091753690482924, 0.4104881288923663, 0.40065493607765473, 0.31404234953459426, 0.2760773790700085, 0.5107776557397244, 0.4376900257697462, 0.2606869890255505, 0.32351072295542127, 0.3588032685906475, 0.30912562529346976, 0.3358964471904854, 0.32289261083371157, 0.3201266710054821, 0.3569724250358022, 0.3068705618433659, 0.4403873707082184, 0.21674535839840875, 0.3612135092202619, 0.28432241310202605, 0.27259461218802994, 0.326001013551493, 0.4511037712138589, 0.3982919956187963, 0.38031656792362073, 0.4614357549822551, 0.38255901448364205, 0.3561196019263668, 0.35984370665317655, 0.42565247777997645, 0.35274040758434083, 0.3933450412561549, 0.3970362915349925, 0.42933600163135316], [0.5072547686256633, 0.4920812459588063, 0.5109849055574717, 0.6025713953049716, 0.5412755848036901, 0.5688291128771826, 0.5799052455328122, 0.5999108202110922, 0.5035721052599377, 0.5501062951187765, 0.5160237625000422, 0.3866886338001508, 0.4257635875996913, 0.4571870114543807, 0.5178232943866664, 0.5664843784284679, 0.4689218324715695, 0.42279803022491247, 0.4118686695034112, 0.37213182550148866, 0.42510162555843134, 0.37913535093579087, 0.4287138682629748, 0.4594444192094246, 0.2788355387795452, 0.23717322311901878, 0.2321385001058681, 0.38549380145739887, 0.44056913026225414, 0.402573848172728, 0.5333360975023179, 0.48231069718818087, 0.6595837609356241, 0.49354577635710495, 0.4819086661116214, 0.3717896316812174, 0.6834221300118211, 0.6477274360691019, 0.594958410603552, 0.4821148328225142, 0.49936518729123347, 0.5192984658284003, 0.48446599568671084, 0.5334346637609262, 0.4061787260026261, 0.4285810871626907, 0.39251080111986925, 0.5507374276793982, 0.536252100282542, 0.6253611386139369, 0.6529820770642342, 0.5675308220979678, 0.7462184874597002, 0.739720066696843, 0.5933557194668588, 0.574168075990957, 0.5517100167615461, 0.6803968954044486, 0.7033695217873472, 0.5466423717522332, 0.563448198140859, 0.6134034829342389, 0.6252479716113383, 0.6548491132414062, 0.7306356912255274, 0.6803385212372, 0.6921900559913382, 0.7513415424852665, 0.7348743729353087, 0.676336856491007, 0.47884491577752886, 0.539471409196157, 0.4361248138972054, 0.42189841984674387, 0.24836552499426914, 0.6096259662388326, 0.4981877549683212, 0.45168943827865005, 0.4919108333497917, 0.4997883085868066, 0.5805083727485206, 0.6241422696989628, 0.5140729129053417, 0.6191167319814929, 0.5079249179472677, 0.3563469037596234, 0.3556838168462049, 0.32125595890390457, 0.1844552006178826, 0.3288094829292885, 0.405416466565503, 0.354704370481058, 0.3313212415395451, 0.3176470455876818], [0.19902874180719327, 0.15422874888241597, 0.2755061209858543, 0.27035790254310355, 0.2684510488959694, 0.17390386904507396, 0.05397210195798654, 0.08098701213239495, 0.02960393471307638, 0.2571821157621564, 0.13626150599816314, 0.19183513209203665, 0.16247659781623194, 0.06453633479139452, 0.13951594608482215, 0.145674405905145, 0.2583438855512674, 0.28169253162503305, 0.304963003274467, 0.21999916266745212, 0.28464182566263374, 0.24495399506039767, 0.22581163694518921, 0.2196100740171102, 0.26934345509710356, 0.24659008682486766, 0.3119713276751392, 0.21795972664308821, 0.3401374449888329, 0.32334839155019485, 0.33386633486034933, 0.22029260038677295, 0.22340448601071947, 0.18671284073016595, 0.1937180058004655, 0.25281847118465334, 0.21659021156736147, 0.21737763482794467, 0.21367180419690834, 0.1260536071937281, 0.23654634443594907, 0.1327150172657593, 0.10306058091379701, 0.21916652838851422, 0.20729631761345724, 0.20330912589209243, 0.19057704078964952, 0.07024747188507964, 0.09687056957606666, 0.18672560447094572, 0.058453711834136446, 0.25026611374146684, 0.26078133070016285, 0.14139562720414603, 0.17125488465438338, 0.2955266771041198, 0.2772613165507004, 0.28443102147019433, 0.27397670528090684, 0.055931599546226604, 0.11556219098479417, 0.16307689522055316, 0.08721992683632439, 0.21202203544695133, 0.21718949602348095, 0.2005129488867535, 0.2522097454786177, 0.14739221458891727, 0.19935705711607007, 0.20564669702221414, 0.27941654624055556, 0.23371802453613919, 0.15648746564720742, 0.004805512418101139, 0.13748424948412338, 0.06936856927752841, 0.03251937750141624, 0.1636165892956308, 0.11128433470218604, 0.17471968466839502, 0.08672340602820419, 0.2545144095594512, 0.21760915491439, 0.23827652504580638, 0.19017945776873327, 0.16802662787224443, 0.20932827548937746, 0.15232544133634138, 0.09752914929058012, 0.027936077217440892, 0.15617102441526406, 0.2384870811805682, 0.17121101477865477, 0.1860858411593369, 0.2663302232859429, 0.20697371787667165, 0.23344417586164012, 0.18633842441186713], [0.6680414970521498, 0.7482260728952789, 0.7543169742423343, 0.8086148921683346, 0.8024488214818344, 0.8313647736470752, 0.6531907663113974, 0.8534006065795394, 0.8742387502118076, 0.8954858375574017, 0.7507000098964283, 0.8840932086407352, 0.6904812940391237, 0.6747739304443748, 0.6800758231991922, 0.837454668543996, 0.8080366756586477, 0.6159582843880221, 0.6363257023662481, 0.7065588670743076, 0.7692335528955564, 0.7015242689621838, 0.6836024066998535, 0.7709360892941745, 0.8247545376630375, 0.8969110369831604, 0.8442037679176133, 0.8863070938572163, 0.8097340470304892, 0.7912228646048107, 0.7086462607181858, 0.7485061266806927, 0.8661213302311417, 0.9052129526509173, 0.8704307218398448, 0.8930583297751958, 0.8131987447988179, 0.7496300633847727, 0.6061356559683151, 0.6472036104152867, 0.5935609966667497, 0.65617405607457, 0.66234948480002, 0.8519674483381968, 0.6657910662270609, 0.7638084337333853, 0.747433653155511, 0.8892414840553007, 0.9644535623037496, 0.8285881423437278, 0.7614022972198748, 0.8923602616043776, 0.8615201270002906, 0.978156745509443, 0.862711617803158, 0.9510127677863829, 0.9584696420398031, 0.9199914939133467, 0.7902073456634386, 0.9921124387156317, 0.8166300587245316, 0.8943939470491511, 0.8098793487110842, 0.7485730081186565, 0.7337343768843344, 0.8344255323294365, 0.8761981040283231, 0.8264507015342267, 0.7739307704094521, 0.6452819510995408, 0.7503192321518763, 0.8340301796788517, 0.756967383362173, 0.7194296008087266, 0.6319462724900424, 0.8124990207309102, 0.8321511570253846, 0.7964174666157039, 0.7299145115391924, 0.7514706943048743, 0.7939652732668863, 0.6772235589281218, 0.7051546861946257, 0.8259658651533326, 0.6735549966827115, 0.6156576629131878, 0.7725061588469997, 0.5786379225088133, 0.6154595030428902, 0.43553404946219926, 0.47279325436775305, 0.41318419270528733, 0.6861488397390927, 0.6792518469742299], [0.5164792139512866, 0.3704543213485462, 0.3859712271347803, 0.38497819454922816, 0.3939565948442414, 0.4478504382125447, 0.4453826740494045, 0.2630897391722619, 0.19868220839298628, 0.22613940422504922, 0.2183042551709807, 0.002718703396509039, 0.07035229834527296, 0.23069815899507407, 0.032169195200390015, 0.04486082541307789, 0.0773788564593669, 0.16792563815626194, 0.11689056257210761, 0.13727225698194034, 0.02259658130947952, 0.11289212209973724, 0.044907835885418884, 0.04057810844020534, 0.07180787739172977, 0.034205050961850184, 0.06023146933981275, 0.16205825197559925, 0.15613976452563422, 0.13066309999238512, 0.2811224497531215, 0.2853081155341653, 0.2699425196238482, 0.22866751170359917, 0.23135566984029962, 0.08536642861440136, 0.14583124887978005, 0.10289200751656466, 0.11709184693232627, 0.09080419356997764, 0.09378862812686004, 0.13262773630972183, 0.25556126887385167, 0.13716658792871006, 0.12584078684327668, 0.13196789122027516, 0.15809629240607473, 0.1564176277580129, 0.13448038047510713, 0.21929889208094702, 0.2294373740111914, 0.06514778222564815, 0.054517556438822584, 0.08214202900544716, 0.06247117060068979, 0.084697885970116, 0.1394896673354433, 0.07917950260212823, 0.09057762197336072, 0.08098912412177377, 0.13217016470525386, 0.09505357220009276, 0.18573769232843718, 0.21967429845205097, 0.14462167388635028, 0.07690952380719543, 0.1263812288294101, 0.1803030968310588, 0.1175651433813747, 0.10396398405841126, 0.06638919713623886, 0.2420720117785395, 0.2617076572090729, 0.2097333317848719, 0.17074549233077038, 0.18414934666597677, 0.21274014598497804, 0.2803278044598821, 0.28265404993527343, 0.1415639821400324, 0.18238857056915864, 0.24614893450900055, 0.24843951597355804], [0.5944555643930647, 0.5757087238086447, 0.5485261304953165, 0.503179162212182, 0.5140718101364137, 0.4400476278988483, 0.3903755153464026, 0.411567843094312, 0.4323002588502153, 0.4454848477465517, 0.4341479116691268, 0.4089109556696609, 0.45212248912426783, 0.45134393380100174, 0.4859682949245499, 0.4649250483905504, 0.4590377517036938, 0.4338050194913181, 0.36906676717067394, 0.39851074511646695, 0.3582270309802141, 0.42719710675256717, 0.32996879647240285, 0.26094526568112286, 0.2514623534088197, 0.30203257900900626, 0.36179443787156135, 0.4456638431988426, 0.4492310289980509, 0.5108067607602942, 0.43816075532930326, 0.4914460552896957, 0.5255156399935038, 0.5081744901465859, 0.472257463200041, 0.4542981170903902, 0.36624289825661105, 0.4133776754019514, 0.4199186953373814, 0.4424313742416302, 0.4528487837295249, 0.3382424615060605, 0.3878551041066013, 0.3046012011062066, 0.28598249973948375, 0.312778376749013, 0.4097939206917348, 0.3827271685620699, 0.4298775884375529, 0.4707838857294862, 0.4630377478887379, 0.3865866952398343, 0.5168452196302665, 0.511158714776446, 0.4618167799961948, 0.4090378118002718, 0.48435271465207225, 0.44372007159839927, 0.4190922993093937, 0.42312725307745663, 0.47730269219932725, 0.4561866716412224, 0.4339148034845896, 0.44234829485733324, 0.44112910147595646, 0.4779559654605852, 0.43313037578061303, 0.38338199899818054, 0.427597080528651, 0.49934876028072006, 0.5425997120844547, 0.6503051292702926, 0.5982140435584011, 0.4874007467254637, 0.44952760424434424, 0.5042659742526505, 0.6447468798994416, 0.5441399262458134, 0.5094889132034416, 0.526261081486151], [0.5595845618633095, 0.40997803910765895, 0.5084477035836616, 0.5509069667706109, 0.35169905083520714, 0.3383119241140325, 0.4272514017952375, 0.3612098519757821, 0.410035919731724, 0.3613826686264266, 0.5177608436178651, 0.36514752934016753, 0.29842239381965585, 0.4953445786102453, 0.42836099040140035, 0.3685348636097782, 0.307575812039793, 0.267585178888135, 0.26210797148592174, 0.2595691020016398, 0.2658633911238552, 0.49762371010019407, 0.4377199751031967, 0.5763145136789266, 0.41244707989427215, 0.45513341788897155, 0.33236461039348175, 0.48312802868907817, 0.4422133830311643, 0.45856805284511293, 0.4603276864651168, 0.2850782936569847, 0.46061982613345975, 0.3659974929548449, 0.31645523054378544, 0.19496017971106244, 0.2628586510704663, 0.21866569297696775, 0.11663159856334075, 0.2609679317515728, 0.13306171095923316, 0.14847597737654716, 0.21274421093436577, 0.3204482728513664, 0.201182617838443, 0.3174528275007203, 0.2546312274220912, 0.3318908007082333, 0.2744395688725936, 0.17735430087691503, 0.37455084803171473, 0.04776404248879716, 0.18582084980676594, 0.12100631251130613, 0.27696763409666275, 0.14359695100049666, 0.2761335267743715, 0.35353491900837597, 0.2525000248439495, 0.13122797580973825, 0.26454113416523695, 0.3009340366030433, 0.30678252692344604, 0.37997726524934206, 0.2974187676001963, 0.29561585476258184, 0.42352442787388195, 0.5027895340754935, 0.46102007383938887, 0.4559819339308359, 0.4269340343717563, 0.41600582654452617, 0.37027328743766236, 0.5200681145529034, 0.497791533061065, 0.4311297584273131], [0.451537045417662, 0.46303020709070847, 0.39026085245088826, 0.46653042133998374, 0.40210692193157627, 0.4822815700375215, 0.44579619899174533, 0.4271321397291035, 0.47938536759881983, 0.4106868906043455, 0.4612907540719432, 0.41065121688047695, 0.3825635260769627, 0.44210879149948623, 0.45439097459670263, 0.47476516450565576, 0.45704000949699636, 0.5000852210911217, 0.5285938451805238, 0.4694085561897547, 0.5160549882240144, 0.43899610133793043, 0.43957912659521936, 0.4247503801164617, 0.3512584303820158, 0.36164957063689634, 0.36199929226657335, 0.4619377317301547, 0.47219861345674247, 0.4474374136918948, 0.4203941734138612, 0.3929247997167039, 0.39631842602055933, 0.4190827551455663, 0.5069643374554879, 0.5026687695622133, 0.501693720024936, 0.39773625351585423, 0.4044807434211498, 0.35538336671461884, 0.4193401855856196, 0.34845237805406615, 0.36442417597829946, 0.3923731617581661, 0.35462850605252394, 0.35651605519583723, 0.3458863669863833, 0.3351884553137182, 0.3621213017639129, 0.35115971285883174, 0.2741867265276227, 0.30951290998570674, 0.2933067866788591, 0.3083731467249499, 0.36022654334603904, 0.36708117695790277, 0.3831498856159138, 0.290653990807426, 0.21891254399231702, 0.31045602063145056, 0.2957239908568053, 0.26276469073022135, 0.36037927756676447, 0.338064237709982, 0.29549489742579793, 0.3184377319404281, 0.4688195309511964, 0.4779784997373817, 0.3082041862293368, 0.35278469623243425, 0.39281376921951633, 0.30264070262713977, 0.27063329261187374, 0.38544033763450714, 0.4155984861013373, 0.294220527493528, 0.3039984350505407, 0.29570288380755905, 0.28826763755792684, 0.23526425643320076, 0.2550567246088493, 0.2912175999223445, 0.322503441537477, 0.39721283468604573, 0.3867355442898416, 0.3813299203758826, 0.40723022188626823, 0.3565067265597049, 0.37174762998248273], [0.4077052332375069, 0.3758526013809743, 0.319832806595723, 0.3486644893581052, 0.3031389915228064, 0.3263882595237517, 0.27998367897495186, 0.31199219920904453, 0.32005635889611667, 0.3397266134061861, 0.28639198395739307, 0.2606326422817749, 0.2956124624600333, 0.3046622976396925, 0.3307937057555844, 0.3323652660794368, 0.30287928101936973, 0.3177784081480052, 0.33767083522593927, 0.4230255419443367, 0.42550232194762844, 0.3471302145759086, 0.3748824272115559, 0.3761081099449381, 0.4060107163302728, 0.38849350495707646, 0.39838573696314794, 0.37480426779413906, 0.370914585054482, 0.33447191615590627, 0.3838174138080461, 0.34698191180904797, 0.3583805459595092, 0.381873536459688, 0.40686075609381606, 0.35446340220695344, 0.44539108699507907, 0.41430657927676595, 0.40441171642797336, 0.3268801852334989, 0.34836666280052914, 0.4077405552694418, 0.4532422575460772, 0.5627705820986582, 0.43165824801668595, 0.47151062363828067, 0.3417529840948521, 0.3443410886099908, 0.4668207095217992, 0.445437039440335, 0.522015694348209, 0.49145644476488887, 0.4278262422930886, 0.41131166283643245, 0.44275185345083373, 0.4473316989009244, 0.5275786425666259, 0.3076806701423489, 0.4396351563361722, 0.4715918207616156, 0.5091528175259163, 0.4415712452871234, 0.49571355260413924, 0.438737302876695, 0.49481813880632586, 0.5200656297770782, 0.5446244797003859, 0.5119900566982746, 0.5282952560294472, 0.5323280119763493, 0.5647844699622603, 0.5379328533062858, 0.48869564600467347, 0.5217891758689773, 0.5372505723185196, 0.5025640150126429, 0.4646870129007509, 0.48271458941922585, 0.47472732669843265, 0.3889480284576581, 0.3729608060276898, 0.398279685721561, 0.42114254135184537, 0.4331627118793655, 0.5196648103411754, 0.4430910186539665, 0.47674867809692534, 0.5184095986951758, 0.45742112754067293, 0.47204564949851674, 0.504757572259282, 0.4787030481417414, 0.3439495039618995, 0.5089069912562068, 0.5097187084813062, 0.48089781618070904, 0.4927360773944401, 0.4711975488867912, 0.392996649035709, 0.44102875421240145, 0.4666035618500492, 0.40456906197150116, 0.3375366032265726, 0.34098149328456906, 0.2832645266536019, 0.34744064632987004, 0.3988145095070355], [0.41548434234345555, 0.4489584828357945, 0.4632414291707305, 0.44512679946732, 0.20741690135697247, 0.38136205490220826, 0.3361203154276082, 0.35204831453742175, 0.33195578167413375, 0.15274288177950984, 0.31731505192375087, 0.24924220660656438, 0.42602454514091265, 0.5595699808199358, 0.49165663046703156, 0.5236358905154226, 0.30771297402972225, 0.49907001440612014, 0.49540652046340883, 0.5941496312463411, 0.6438096005532664, 0.5543490993475183, 0.7485926973408504, 0.7617087450491062, 0.7125131647644766, 0.33739059160482454, 0.370167243411939, 0.322851383139506, 0.30032804178854633, 0.30676819535347877, 0.6071975747139557, 0.6721747066756113, 0.38740733435337055, 0.45920396023716176, 0.2942120983063262, 0.4108899664477465, 0.35411385248379434, 0.4639214939450949, 0.35782784783670996, 0.3859571735517067, 0.4205970352791927, 0.40217755953625095, 0.5125143389240667, 0.377965426052618, 0.4556790931632237, 0.45710575044662777, 0.4920565065051999, 0.5344054520476192, 0.6556036497291102, 0.4580373936908345, 0.5426623743667167, 0.5335036216631104, 0.617293344515819, 0.5761910730106735, 0.6077155101084059, 0.5839651605436282, 0.7431406478442274, 0.7300965605870877, 0.42633087485721294, 0.44254103517718757, 0.6054969386495733, 0.5900641342435544, 0.5582709035661965, 0.3573201717257909, 0.38607625134423784, 0.45426742248787816, 0.4582402487392614, 0.4657867169987283, 0.5678217893606701, 0.4624027477287971, 0.3829091403580316, 0.4872313416373681, 0.6009327533229119, 0.6019757659619135, 0.5991012652083126, 0.9613463125539191, 0.8407834634447048, 0.8005097336494315, 0.6550157342628747, 0.7193324142221283, 0.6867705190115605, 0.6895136415201366, 0.6664575468186416, 0.6682778082847598, 0.4777776880936263, 0.4940895283563331, 0.5592405498265881, 0.6025076667256399, 0.6966764148097166], [0.337058010670541, 0.2346380118500294, 0.3055230962685784, 0.256420399034552, 0.2551006109577495, 0.08254382074956473, 0.17872918227968446, 0.11704327866707809, 0.14477369020596936, 0.1709063839677772, 0.2404003901892036, 0.28511050515776515, 0.17485480037639356, 0.2331797782554521, 0.17225466177690527, 0.08917855111591556, 0.31005319919981006, 0.42257773372725344, 0.45534527135558667, 0.4184362809875408, 0.3911348839448269, 0.43827597425071024, 0.44473248075740757, 0.5348050722549352, 0.41392809045680845, 0.38134087018742535, 0.42296518619251544, 0.35968838617451737, 0.3787188199155169, 0.27938025448814896, 0.3600665980183706, 0.2807778555232529, 0.22886303589174006, 0.37933134030259136, 0.2760499563783983, 0.2897142407561297, 0.39238443451663124, 0.2219699792727854, 0.20820997228651583, 0.09917971720783443, 0.10518805003961963, 0.17218502692818224, 0.11580580289506771, 0.23036002809872716, 0.0995417132312892, 0.19941937719501113, 0.11179129860032637, 0.11009168107137435, 0.22390933536113014, 0.2974290393619718, 0.28965589035302725, 0.1617421057510738, 0.20730859185072462, 0.13105466958873604, 0.1440118991982796, 0.08993410818849477, 0.2821857765347902, 0.3210508788147978, 0.17552714374435943, 0.24138546870826422, 0.22336162997415634, 0.14058713697458952, 0.22906984512878553, 0.18158036815757844, 0.14395527478479703, 0.07852339648008841, 0.1060574992497037, 0.15735843804976296, 0.18377317944264132, 0.1845598127558808, 0.14676715436908863, 0.24596297347815751, 0.23191743492113434, 0.2082463369930338, 0.18381959898947148, 0.06015632851900675, 0.1635902111265225, 0.12201582065775161, 0.11497464017150248, 0.12733014082487304, 0.018528139738189522, 0.03211715442597691, 0.06936282752591648, 0.13471625915571597, 0.25641999544964, 0.27636852392647593, 0.29563700332768955], [0.9708147322853843, 1.0110443627251473, 0.9144868747403018, 0.8510275254849088, 0.9040554126133962, 0.8858279684555299, 0.9143141528554591, 0.8727185679279109, 0.8289939641025544, 0.8874897213177363, 0.9430547142532953, 0.9289654383842736, 0.9366381842908733, 0.9937607489711557, 0.8473890016770251, 0.9471630155689879, 0.8001196493475684, 0.8594288364531, 0.8515341714169548, 0.8489173939147637, 0.7710969764293939, 0.8291858849991904, 0.9215888688233843, 0.8963514215048576, 0.8970199664699202, 0.9092296489500207, 0.8612234804985209, 0.8706673089253385, 0.8113641383391691, 0.8384489771936163, 0.8772186546638107, 0.8411837257517336, 0.9310092658040091, 1.0298837755065842, 0.9197753897141155, 0.8641252917276921, 0.8715176059864961, 0.8361567864600691, 0.7906527174480518, 0.7368183572711907, 0.7746055254826361, 0.7876425273666144, 0.7623900261703926, 0.9026097266473008, 0.8366860930657259, 0.7678322155737255, 0.8260484907960783, 0.7802784673663885, 0.7420771312657338, 0.7492388274620544, 0.565943616644879, 0.5386341864418752, 0.4982764225712474, 0.5544498363585966, 0.5505060589190016, 0.5186061891734947, 0.5564272100654305, 0.6502275382367647, 0.6132362677043846, 0.6754510643030186, 0.6928755771626739, 0.6905235201903694, 0.7012923117430857, 0.7698093077923752, 0.654506428142777, 0.6667753296512849, 0.557224773940861, 0.6061112771089924, 0.5361976105061609, 0.5964985661224415, 0.5343506145779823, 0.5641877451451597, 0.5610831687471439, 0.7285838685547147, 0.7408126193465794, 0.8660358063022681, 0.9694120857263653, 0.8705681086785434, 0.8712732660329232, 0.9646200747654323, 0.8792533751599577, 0.9761019554077288, 1.0185738051891273, 0.9615180012040062, 0.9158497594241204], [0.616647214081779, 0.6610726718605406, 0.7217384892353043, 0.5625989216579689, 0.5577658787550969, 0.6405572680184891, 0.5987226399262795, 0.6036074365076848, 0.36397403607599965, 0.5171104602598028, 0.4807869212136983, 0.5319771133980649, 0.6066544252163861, 0.6433344997955212, 0.561797832494023, 0.5326508757675414, 0.5036349728842539, 0.5359568941542053, 0.5236073932699492, 0.49320552112667937, 0.3694613286797895, 0.3934936496732966, 0.41810555188421245, 0.37075025985122834, 0.30787804553588444, 0.4899478990111267, 0.4827977623668907, 0.46305611166316746, 0.4056504918484859, 0.32618021568100447, 0.513629369036785, 0.4300241217431687, 0.542318967760271, 0.49663264085690967, 0.5955336395344404, 0.41164339069033856, 0.3675511492410614, 0.6453536332152199, 0.7127542135557067, 0.7090385132565895, 0.6747865575808234, 0.5016686899638786, 0.5791173751449709, 0.6139573554466686, 0.5843463942346098, 0.647733630941615, 0.5514622068341991, 0.5412384668728654, 0.6256335862402896, 0.613415906751867, 0.5716460925108473, 0.49874028800310266, 0.7068198102850043, 0.6132593301697797, 0.5582757984153769, 0.5268045897083049, 0.4880828401657568, 0.6046337071472047, 0.6055107632357617, 0.5414738585890407, 0.5519207233254539, 0.3864698404527802, 0.6716901446210257, 0.46680203314318125, 0.4798281970919935, 0.6833254600780626, 0.6552225451825466, 0.6959536537198957, 0.6244115436507738, 0.6833821738114941, 0.6793590064384392, 0.5200972073421024, 0.5445649907889287, 0.6439165600079304, 0.7628494590307303, 0.6305671774379035, 0.5919407428501731, 0.5446668066560152, 0.6181411929144174, 0.6188915292756437, 0.6154205601396232, 0.6752047579011898, 0.4562769135124945, 0.4729165833454019, 0.30805950375246643, 0.4111210749506191, 0.30564815465679296, 0.21748026017709898, 0.3246410002194656, 0.33927386590751857], [0.45744264303501153, 0.5000246619228716, 0.5620240362769395, 0.5691490333525273, 0.35065651815918625, 0.4303964552245869, 0.5025952792139252, 0.5052687278410952, 0.5081575522927845, 0.500620974215811, 0.5442561969874825, 0.49714138573336186, 0.6150280126045933, 0.3953242076390259, 0.5707326747416089, 0.6127326964581308, 0.4990436374633785, 0.5148082724777064, 0.3852735892482492, 0.44700551092488217, 0.36706845962286494, 0.2975051946794997, 0.3249696886507728, 0.4113791792457549, 0.427611076470145, 0.3435958639706021, 0.35712639140133423, 0.37222179167050445, 0.36472862729695216, 0.39702505128202314, 0.3493118130796015, 0.32388283060050427, 0.3555676812645525, 0.2235534251414767, 0.16924062308934998, 0.27588515101403444, 0.36576074799340486, 0.30930265806840423, 0.34712699572941724, 0.25589220291680753, 0.37946033392059275, 0.4673482345590119, 0.3825013159477447, 0.2938498238433146, 0.24249478474130848, 0.23724359989482774, 0.17467482744612928, 0.28602644190480053, 0.3242174008367322, 0.4050297838068939, 0.3988941114648186, 0.36643000690189464, 0.35649730683559017, 0.41432822221669535, 0.35149289800655525, 0.4752586004660651, 0.4120275102736421, 0.32680396109611465, 0.3987624346022298, 0.32861654157803866, 0.30833115151821405, 0.38457603404689034, 0.09344684183073995, 0.15602719501292178, 0.24387314159992657, 0.0845270537637173, 0.07924622440864668, 0.13068460662012435, 0.03078082233040536, 0.07295322288255221, 0.1298424671335457, 0.11286319965531881, 0.0844607249857388, 0.15044174808174904, 0.11052606358159821, 0.13071616488336096, 0.19295753193761322, 0.252636053615565, 0.3363665086469804, 0.177632834037557, 0.13296580717040693, 0.13762130156999677, 0.17687024830013712, 0.12900507288372026, 0.15253598763810966, 0.20260653883500168, 0.15123376345644443, 0.16981055262875946, 0.25832770868231375], [0.306366319300124, 0.25523938614197056, 0.38970945421074094, 0.2574738050545793, 0.31219092654926633, 0.33215345068793223, 0.29922852329171973, 0.23558945065899004, 0.2233534737962609, 0.4683983286104495, 0.41707095526559446, 0.4231878303917237, 0.5238838824891561, 0.3922429666649888, 0.46632511665696474, 0.4237616221524111, 0.3975775614632798, 0.46453877253134895, 0.34882608051048236, 0.31641067220329144, 0.2931864811242792, 0.30200003296768335, 0.12155613157519603, 0.22510569446422546, 0.19045072579668315, 0.25029873209773007, 0.22432712447056863, 0.3153403648158621, 0.36805172364942884, 0.3660308206781159, 0.41790362298006595, 0.48468680855537066, 0.36166710393328544, 0.3249569976078638, 0.4577482377695745, 0.36194184596843487, 0.4791222491470873, 0.4966611364890825, 0.4269230123748563, 0.17051987868673285, 0.32199347423445546, 0.5160097760653475, 0.4052554149222244, 0.5148944864999054, 0.5002498950109519, 0.3901607986690576, 0.402701188517654, 0.5000964815666488, 0.44084493620298565, 0.299838661609488, 0.35215414164244857, 0.329249233894712, 0.17147669681160146, 0.1679117763175733, 0.42769477073740697, 0.37970943890830144, 0.29021007526903764, 0.30825350833906084, 0.24070722839588213, 0.22268642709949882, 0.1973522978117618, 0.30559603803942953, 0.34066065250769045, 0.28667974467577667, 0.39129319114228295, 0.33435630136500555, 0.39224458969332876, 0.251005578496461, 0.4438604102200439, 0.3797283693122576, 0.4135032574842071, 0.37246593289465607, 0.4874669025947597, 0.2710072072108, 0.52823750219374, 0.30449753392071216, 0.4395722138539587, 0.29114172965384083, 0.3501724242230294, 0.46116604574942066, 0.3313397772609469, 0.38943258183629254, 0.3085976706323513, 0.34663479091560034, 0.35737068564389124, 0.3148805131923432, 0.33236136747759293, 0.20827662853582515, 0.25289595657287245, 0.3179753515823824, 0.295218133681126, 0.4284679238658333, 0.5081746831552244, 0.4720480823154031, 0.5075262292674523, 0.48098719589230765, 0.453687562051716, 0.3402359782953995, 0.3960571059183962, 0.30483274748185635], [0.3935113603095178, 0.4215517735933689, 0.3939137254172832, 0.3605039817370022, 0.48586284110957556, 0.47414306465184014, 0.42271615749219643, 0.36358188933343644, 0.3438369854819942, 0.36612698759552775, 0.44797890934590784, 0.4564154586113299, 0.35735998132952695, 0.1772010824750464, 0.10534386093166469, 0.11894167694117702, 0.23049471798177937, 0.22956809639149248, 0.32514178230542135, 0.25801599841481365, 0.3016034986674931, 0.4472631107673923, 0.5156807383568255, 0.42257016118473123, 0.4176950976691085, 0.3128160115203501, 0.3604183977772635, 0.39820369105470665, 0.3620906570722536, 0.3254869726779399, 0.30819502917943387, 0.2794838903445998, 0.4102815136382207, 0.2849907054870879, 0.2254392016618636, 0.23349267342044913, 0.24958010338671685, 0.2134921078955304, 0.24870115857858757, 0.40472758900106814, 0.3808474851160867, 0.29331824416603475, 0.48406832969166935, 0.42277867767888316, 0.3463106524683899, 0.33856994023605813, 0.279291814816753, 0.3606513529906704, 0.30805215935789304, 0.35015642143943154, 0.3054656699537504, 0.29905079776599924, 0.47014217734341585, 0.4683472853406875, 0.3802674755864277, 0.4026942626004571, 0.434327052077183, 0.29335726288491715, 0.5071050276518525, 0.41666738178358115, 0.3860207894227312, 0.4356762406277304, 0.4334123822439209, 0.3717802778497911, 0.36084814559034195, 0.4728882735468774, 0.4181368979890681, 0.36511894403119705, 0.36116028550912094, 0.4087717209046021, 0.44480845024470167, 0.40769772407668115, 0.5069695181298677, 0.43478916983810234, 0.4292747479251206, 0.3980467585802295, 0.338390533467844, 0.3601946220556997, 0.4609624594591981, 0.3844706369316535, 0.39637367455542266, 0.49283850713554744, 0.5489140421405374, 0.5316845825480004, 0.5442428983312971, 0.4601659483665592, 0.5651129893582374, 0.5771514778102319], [0.16932516800681827, 0.06994996226469309, 0.08721004753266821, 0.08683834015724023, 0.19957411759469876, 0.29756960342650046, 0.08719424598435355, 0.06838941313316103, 0.18836846955703057, 0.2586541269554583, 0.2980394618307835, 0.23984011707280947, 0.3163341822421509, 0.24223739040536824, 0.3644886340732275, 0.1566165273523228, 0.1328150159194734, 0.27502571275265997, 0.3032473569217204, 0.24655456983408783, 0.2499121274454527, 0.4126490150040757, 0.2643117384234183, 0.26842014515992324, 0.4245722450045936, 0.19496906380570192, 0.30514454609289776, 0.32627700665094933, 0.3004021296637553, 0.21717367461831652, 0.2609344587517372, 0.32203198834749475, 0.4212623489670151, 0.4417140839894836, 0.33543280028590877, 0.2402310781106358, 0.35532665609456504, 0.21859295186520505, 0.32389361618656887, 0.28246396409062324, 0.3724151699154307, 0.37541120186842514, 0.3245902052869093, 0.2873523635280631, 0.4566529895961581, 0.22168977773548695, 0.28098109252274167, 0.15359560349310866, 0.2845442915601173, 0.29301745100795173, 0.23851581350078804, 0.3089210378355473, 0.3652626779934, 0.10718708500371146, 0.22432392540968102, 0.1532616541271028, 0.4156368746133646, 0.44231744309396265, 0.2886293252117779, 0.33258166533839695, 0.365396051105441, 0.3599641731801784, 0.283791387039327, 0.2666950155748193, 0.2724689030930208, 0.33137223227730084, 0.4180426370147061, 0.407224731097326, 0.513227266997676, 0.563400255706394, 0.5458977463580338, 0.5739104818867228, 0.4907804238673995, 0.5936972496533659, 0.2312654560523121, 0.24380489519538226, 0.40647458615001386, 0.3111378614836266, 0.4664072408827733, 0.29765702099107433], [0.8297936949696414, 0.749618781054431, 0.8575757740010581, 0.9070261103941327, 0.825941727891952, 0.7962932345964226, 0.7098211477747993, 0.7938736246790339, 0.8448041001965245, 0.8452530446060121, 0.830342930220401, 0.9861739878206993, 0.8508652128135428, 0.8343673213784765, 0.7520498472401496, 0.7073966939254525, 0.7420374711924878, 0.7596439571884077, 0.689266553646458, 0.7875119403726707, 0.7865957653378939, 0.8163839135917298, 0.7733913084121814, 0.8470988776724303, 0.8700142527052261, 0.7489961022663686, 0.8115357898146632, 0.6716798231245305, 0.6521965456968318, 0.6955892158519, 0.6424104365128673, 0.6529075872495419, 0.6483060167128993, 0.5454532102847351, 0.5588348862196805, 0.6960547011874159, 0.6523560986892111, 0.6818451563336326, 0.6451769464043731, 0.6761819273430383, 0.6852730804471948, 0.7120976466704189, 0.735768506582648, 0.7896555966356088, 0.6053909725259639, 0.6611367389565787, 0.7146827439960687, 0.6329848150166536, 0.5218360966279603, 0.705742797572426, 0.6597209552383012, 0.6682370180287076, 0.6106145866683168, 0.50261629358567, 0.4994384976486826, 0.4399104428606573, 0.47485800858299554, 0.43802295951346715, 0.4400565015284751, 0.5946989926646822, 0.47671158022149734, 0.338710305779508, 0.4114677920366906, 0.3859435234633268, 0.6803570754229684, 0.7017586150574743, 0.4086147764151357, 0.4312411886114012, 0.5957899789928367, 0.4874953466909413, 0.5339801614899508, 0.5452639612289462, 0.7072545347621928, 0.755444761137296, 0.6660697508017297, 0.6551747989691463, 0.7599934493758211, 0.8051773152312615, 0.5564215985230614, 0.526120312372889, 0.4717314096244054, 0.5981210154810745, 0.5361680150393531, 0.4869861672299888, 0.46610494772493605, 0.5998272720071907, 0.5827748275635465, 0.5584758736463835], [0.5687307945246524, 0.6298516018247484, 0.7555485941227239, 0.6325573563266749, 0.8461426950803752, 0.8772193943483644, 0.8217193363433329, 0.7860213710589955, 0.7850571452165357, 0.8285597098525652, 0.8005296234847273, 0.8360187355034587, 0.8529247389328731, 0.8457689676600819, 0.8237058584582979, 0.7256381486904613, 0.8591328230747063, 0.8525868327908611, 0.7830055551061552, 0.7931097431891727, 0.8778544299415864, 0.7594516598120831, 0.9379960097539914, 0.9194000066170472, 0.9101276549001255, 0.7250074958854135, 0.724326783117755, 0.7926651967530164, 0.7388436057274832, 0.8052854084801789, 0.7368274896193073, 0.8281621886693088, 0.8026313108839365, 0.7097793220318078, 0.6923843648363173, 0.6464270266799391, 0.735184397438235, 0.7233104293890212, 0.590376415124912, 0.5592566011566249, 0.6882082821030724, 0.6077356737162495, 0.6665965959958627, 0.8351656277447483, 0.634790523109593, 0.6969869514517104, 0.688325837907339, 0.7140172015882262, 0.7632724599400198, 0.608652967239415, 0.6474291778595936, 0.6307408724270505, 0.6584378910580179, 0.6970889250821296, 0.6692793072733237, 0.6663008521001365, 0.7335174733123734, 0.6817472543364395, 0.6642517530924218, 0.6608424627267045, 0.6336427797937206, 0.6732711896403246, 0.7066257700451123, 0.5873192253030551, 0.6650353791095089, 0.7088472689773047, 0.6409573171904678, 0.6549117973087185, 0.639002831027582, 0.7004831690338349, 0.707075940394716, 0.6910081062267805, 0.7330045424585324, 0.6633513608696661, 0.7180209268061154, 0.7075091722085689, 0.590507775088464, 0.5715838935985923, 0.5526061515688114, 0.5753624834421579, 0.5798495535763805], [0.6176877348681274, 0.6236236372700197, 0.6149147309236441, 0.5789832480270611, 0.5867535738793571, 0.5540573184382905, 0.5609225272865354, 0.587712858280374, 0.6000545516882081, 0.4653858530334374, 0.5281462714306037, 0.5295439983844525, 0.5322845115808191, 0.5179634871560508, 0.42539498402740844, 0.5366591583314353, 0.4403199224780142, 0.5081852052146076, 0.5053042033204439, 0.5797114739134059, 0.5211208563943459, 0.5222114990285401, 0.582837251105411, 0.5228197417579491, 0.5975934862825655, 0.5484182824359856, 0.5402248113195867, 0.575598497635245, 0.5648992229379859, 0.6985463048186838, 0.624656116838853, 0.5522965538349084, 0.5026047495886448, 0.5721023035369477, 0.5074432968653836, 0.4909176226350168, 0.47667321439171556, 0.6199123030423925, 0.6394509724490115, 0.7268817947263021, 0.5929610746832099, 0.5854678621357521, 0.6263400933756328, 0.5291154714790993, 0.6211422805154538, 0.6306198745555646, 0.6896535306729438, 0.6482169846401227, 0.7097800373573089, 0.7634935792010663, 0.8229497814694884, 0.72487566922545, 0.7635852388036585, 0.7525034447872665, 0.7434468127184246, 0.7256251219571559, 0.6925882486993552, 0.764403002534405, 0.6870684029833766, 0.666239019477207, 0.7098244102253239, 0.7081949078519808, 0.7305994163894336, 0.7040534086194128, 0.7648981262509155, 0.7212732416571305, 0.825433137133429, 0.7302771412887739, 0.7418317596197082, 0.7463691328375804, 0.7160004897381681, 0.6842753514847476, 0.5111404748171067, 0.48010196247311054, 0.5009979860607418, 0.41158087914378855, 0.5870358616687444, 0.6406007661282358, 0.6647535979273337, 0.568554012216176, 0.7074881310247304, 0.6849308936651264, 0.7121671867962727, 0.6759661144842409, 0.6420140126715598, 0.62364164200358, 0.6613275803343008, 0.6135969713613284, 0.6157275519162329, 0.6025166764708103], [0.28498423707113335, 0.30446113048197665, 0.2641259751629259, 0.3078332815534522, 0.3900488905188699, 0.3547393333628089, 0.3592596788128795, 0.20894144427302483, 0.24640125356201767, 0.2004419978753871, 0.1782238790853509, 0.1819931853244999, 0.19682466274168817, 0.19597368120893488, 0.12202352077637625, 0.28242809604593677, 0.09866815888173748, 0.1290701632391887, 0.03134539559732941, 0.07403589186836927, 0.1774050871237621, 0.28275176484268655, 0.3097447370277612, 0.33477076276255585, 0.410758094486394, 0.5289655124281313, 0.361316994245279, 0.2940987548751463, 0.4256673666534482, 0.2603622320784957, 0.18010065431151154, 0.3320059729873594, 0.2983616194539768, 0.25563016641145536, 0.1328655986232897, 0.1264942497991617, 0.1776384826513794, 0.14428194914693143, 0.08758813407769307, 0.22460675554523013, 0.1818324424864482, 0.19558547208021862, 0.23756902635095253, 0.18352366193909045, 0.33051098787189337, 0.19458864235375864, 0.12754873544022743, 0.050666527485255776, 0.28816873496383943, 0.2112638631443671, 0.3390150211075881, 0.12812787282751206, 0.4138800492920348, 0.3273042542373816, 0.3972214313576575, 0.24000466365807835, 0.24157760545465803, 0.159977014508373, 0.1715295049612051, 0.09237349721522523, 0.2998175605678071, 0.3582191895179411, 0.3864024455261345, 0.15769067086204377, 0.21397186927130216, 0.14349511063185313, 0.2792990054815143, 0.44901802615109576, 0.3268752313635799, 0.24756851878564853, 0.2111490384943292, 0.42067624149592026, 0.40072098809058077, 0.44458118855740636, 0.2902606412253961, 0.3048439568394772, 0.33304091154253396, 0.33924402102774637, 0.2848353652768613, 0.3828571831190541, 0.2533745133109692, 0.4232633062049649, 0.4078980821276359, 0.336635719041296, 0.2934330831018025, 0.28393805597725674, 0.4136750159563745, 0.4715863203604365, 0.2690552049822689, 0.27440268966244186, 0.36498462260532916, 0.40249527871133234, 0.4929832378458756, 0.40397651617207025, 0.37363866440143345, 0.6374073146146525, 0.4735841481569645, 0.4573355259217613, 0.4816788282158929], [0.31534944006007243, 0.3830469810329995, 0.4357271570256509, 0.383955219972476, 0.37189811490397134, 0.39985007977330705, 0.39343586250943924, 0.35223182880668763, 0.35758047923772535, 0.3016753401453317, 0.2777110921857439, 0.3226736799064367, 0.36231342190292437, 0.30780115840575273, 0.2869224469297059, 0.355676887801845, 0.31848315363299534, 0.44955740899177554, 0.4454537707121067, 0.46197705383589144, 0.46602179241688785, 0.4425094041689273, 0.3704322510343787, 0.3941581732047374, 0.4658613720694054, 0.32777117973734493, 0.3867179065264141, 0.3797287336599813, 0.2777103179019599, 0.35022929620941146, 0.2921947034486808, 0.2855880335524399, 0.28388784548935575, 0.38011722913227264, 0.29849900127105483, 0.40750978076623623, 0.3915856925017889, 0.3604569177252279, 0.44063331014427615, 0.38600296107152543, 0.4614892754439099, 0.4244609835360074, 0.3898199622424243, 0.36294315426313656, 0.4350455619811111, 0.28974778963252457, 0.2833863218636686, 0.3140060775240796, 0.25787934200473467, 0.34043864242402455, 0.3744378349772475, 0.39050419606431874, 0.42043170698496246, 0.36727418651794375, 0.3864914522221214, 0.3874981091569882, 0.25690999630850575, 0.29856349213513406, 0.3598847213937473, 0.3471356325954873, 0.3928457692267645, 0.4260489659265845, 0.4282629496150284, 0.39662087514253525, 0.4253662483361323, 0.4086757091421927, 0.44278756647508816, 0.44373127359820447, 0.447794803666487, 0.4233335484302981, 0.3772325350124105, 0.3345648553514023, 0.3623230714055812, 0.37667768337810836, 0.35132819681333205, 0.39097940211823845, 0.384289062640076, 0.38731351532257574, 0.31138507169911384, 0.4060679060457592, 0.29548303396210374, 0.2515166215409657, 0.2640693943263507, 0.31601193954942025, 0.2616127199590654, 0.23470609390240335, 0.2700738400251595, 0.34520688590977266, 0.4003916106019646, 0.3512703858588544], [0.39032378430131276, 0.26908627772018473, 0.25118259848714874, 0.5587909035484774, 0.5356724753755856, 0.6034240202368608, 0.6064307630421332, 0.5846647451050098, 0.5435812990490659, 0.7890914032282932, 0.8028709367347902, 0.5840925314506208, 0.5103231020400547, 0.5149755330604272, 0.46263239864301164, 0.6129575076581684, 0.560567780586398, 0.5212035122688479, 0.572111153334505, 0.6315671969368742, 0.6860878265738054, 0.7190346256941587, 0.5397334267104493, 0.4458807831811295, 0.5506835617345863, 0.5119194636711266, 0.6003583016782513, 0.6016560014654486, 0.6762497974724708, 0.7522024514671627, 0.6562299304743604, 0.7395163324356391, 0.6710637911335197, 0.5096223365286157, 0.670095719447842, 0.582900823615162, 0.6366151494175467, 0.5952609180101678, 0.6730852654001765, 0.619370707223345, 0.7646263749554054, 0.7152767284837586, 0.7099437915294852, 0.7842943950033374, 0.8045483162611731, 0.8598174285328015, 0.7481082985698545, 0.750086428937816, 0.7856437220425918, 0.6994925509128747, 0.6895544311542634, 0.7933208791148881, 0.8952876614107864, 0.6913645610358237, 0.6398418066948324, 0.8374418205995455, 0.7895215926955212, 0.7743474157173285, 0.7310778830465982, 0.8881978621485196, 0.7098618735029761, 0.7037750155782366, 0.7144389663021959, 0.7225521307885443, 0.7942049686957087, 0.9299378132684637, 0.8173909977183721, 0.8338830688590474, 0.9103179668357598, 0.8905064256049599, 0.9326242820211004, 1.0127736011084216, 0.8922678622099091, 0.8402619650833639, 0.6415667299466907, 0.5872448244231196, 0.5018122349243954, 0.40975795707605833, 0.40519412753536155, 0.5379646397463922, 0.5314554257158564, 0.5554747338505143, 0.578507693745803, 0.5739769169446034, 0.53052326459297, 0.4849511438504986, 0.5212105375716856, 0.43639789418925035, 0.4563673656556138], [0.20613644239546175, 0.27083425640740466, 0.23878379869271213, 0.3175726588503194, 0.3600344010722972, 0.27123347602278214, 0.3117975765132724, 0.3946471862750862, 0.35840389537609596, 0.41070787502325873, 0.49787097202308206, 0.43418113138956405, 0.4218327803511666, 0.46428945777695535, 0.3704310376668736, 0.39109395580498957, 0.43130885401976, 0.4462107558069894, 0.25970639812216223, 0.24397850092984832, 0.2749425278136876, 0.2818089216039298, 0.39829840761308594, 0.3562852113806411, 0.32671439984870065, 0.411961600236437, 0.4117076848018297, 0.3931552391141102, 0.4768660091751445, 0.4441255225551678, 0.44884551910603715, 0.37492299321133765, 0.4448438565227226, 0.4236969419136932, 0.5160560936654998, 0.5318675043792316, 0.4613868816801737, 0.586217972859844, 0.49615458693914527, 0.566740357792262, 0.5235167435511608, 0.6383188519866604, 0.5976863347380711, 0.6280625318467418, 0.7431183944107337, 0.49367923372766104, 0.655168688103565, 0.6552529729350616, 0.565545118694801, 0.5126688584376076, 0.4694951978063803, 0.382332510036495, 0.42932772751019976, 0.46134935903777136, 0.4110817359642952, 0.5843816339929784, 0.3872542290787624, 0.4135444898564374, 0.2915879432920322, 0.3025985706433715, 0.3054384022319551, 0.259789908009465, 0.40846560313243746, 0.39446317883117527, 0.27109623845815156, 0.30342485654975104, 0.29271391489308196], [0.4159685563340435, 0.4305289183539308, 0.44250715191599677, 0.42460246310823313, 0.4171058136862529, 0.4117793811287188, 0.3429308012550539, 0.2076118138035986, 0.3561195694388146, 0.33060908460899857, 0.24526385583949242, 0.3044423041021597, 0.37911277620251127, 0.41150242463911135, 0.2861877357664986, 0.34269177876242873, 0.39977482213773047, 0.40266549980038363, 0.3957237755443446, 0.2926678187197216, 0.2790100071364561, 0.26919031765330365, 0.4204026729320322, 0.11697584654025614, 0.2175850851918229, 0.20700069778848243, 0.11363300419816062, 0.4044532487646639, 0.45524418035138026, 0.5769384376729646, 0.5925888492170118, 0.32474455566363447, 0.33805603176238597, 0.24311974323091445, 0.44393982111505254, 0.27715193984964387, 0.3441055852275281, 0.22999653385467747, 0.30561016446887734, 0.2321832544567947, 0.08235028841086847, 0.17566240257495874, 0.14510148406519047, 0.24525484232780784, 0.2558599863579708, 0.34341828621806214, 0.22857942557485417, 0.25535308041137694, 0.28149989146474086, 0.22806810580717926, 0.2509558979666756, 0.344303069757272, 0.3413747453056173, 0.17217020992756382, 0.10694855254488292, 0.1827117791666727, 0.13397667841123023, 0.07335470206225447, 0.21348564018632285, 0.2129053815624095, 0.3102558580110564, 0.15372141175925708, 0.3840230001335051, 0.26621958923718725, 0.23664931838953407, 0.2706219411841489, 0.42638116379670454, 0.3190646460404656, 0.27408912779910893, 0.31280894099364814, 0.32413233128888475, 0.4009101238467417, 0.3877390205478781, 0.44178221438811327, 0.583400084874224, 0.32949418564778754, 0.3837294657648257, 0.2806077214116908, 0.24813984506741218, 0.29617752847422957, 0.4368614351315692, 0.5398694959410807, 0.4683286988302928, 0.32488316106829546, 0.37543911831947135, 0.17370774486805338, 0.44828680447177255, 0.3971713801985453, 0.4217856898790441, 0.31731432087756795, 0.3753028910346882, 0.3804431003910615, 0.3517769997167213], [0.3533667341550988, 0.33438170819711965, 0.35141505162568104, 0.36794279848661465, 0.4145302333327113, 0.2629946234428817, 0.2870600634667414, 0.28915536657639584, 0.28592669946321325, 0.22903475929835826, 0.25774948832502514, 0.2720306862551557, 0.31940880316965087, 0.25708539106964, 0.21608392006631238, 0.21768946110248516, 0.21686892883346864, 0.1487728909386423, 0.18928082434488525, 0.24588829141887134, 0.23798228140462815, 0.12256911570931088, 0.1379078373363215, 0.13510495459738348, 0.13040944340655208, 0.2061325095541039, 0.20021156494824763, 0.22011300569462403, 0.30175222682022085, 0.30551640563078203, 0.2964835492894876, 0.2871647907827821, 0.3077242104862415, 0.2788538156368353, 0.2358276167599, 0.28142140021447015, 0.4080991542621635, 0.2561685614087163, 0.32783173726332615, 0.3046525863898186, 0.24129556969433422, 0.23385338982296175, 0.30951537855284245, 0.24338291040170199, 0.22299351723222183, 0.2171417242507675, 0.29320656840297693, 0.2524834710343247, 0.21575873300005488, 0.22025878579576827, 0.17313251925894782, 0.20197325036817762, 0.2874722652405456, 0.19178258067243711, 0.21704348482169353, 0.20783906305127597, 0.19032671160480696, 0.19795064603912194, 0.13106945522095428, 0.1623143402166737, 0.13255801087955707, 0.09002461662475932, 0.2280857061366973, 0.1879496281223551, 0.1655505895236194, 0.2002796363761485, 0.2657919679843257, 0.2494683725623481, 0.2398120075267988, 0.28590051719955056, 0.2904824479612051, 0.18638952335241127, 0.22436932978979898, 0.23929689472295199, 0.1341240284853223, 0.12585879801039807, 0.21055800294681087, 0.14164569167283406, 0.22899871002570393, 0.33478007411094785, 0.15649481982597366, 0.21306668862123931, 0.17623140321677086, 0.1608375848730111, 0.15550907466666955, 0.19881890221082452, 0.14841405729261528, 0.06737935208191763, 0.19698235523278146, 0.1446371639068795], [0.35148992609765356, 0.3674504287085146, 0.3144687009836981, 0.3015584103533498, 0.35922205597459167, 0.4885148356895425, 0.4263763875136581, 0.3171483440184306, 0.26668329400657803, 0.31283614007103894, 0.27485902900746967, 0.27929661883075746, 0.31759246421563986, 0.15639859519785423, 0.34382493971095496, 0.1694823066209237, 0.2365836317265623, 0.31953986968101994, 0.24051105375261014, 0.34104545434809413, 0.3028869253040564, 0.28541394727358116, 0.2778567146868827, 0.2340503632032995, 0.15431977934806504, 0.26465713234762533, 0.2796709671600431, 0.15467819863751017, 0.15366277833054875, 0.17437065444783933, 0.09708398026147569, 0.23513812789783514, 0.4007874851144056, 0.2330736154241044, 0.24277241934686253, 0.3407171114897203, 0.287581188277253, 0.09535410346504367, 0.12573189013524042, 0.14294198193061633, 0.10439614129179821, 0.15647962996099266, 0.20494801594722703, 0.3117798845584025, 0.3998399573501579, 0.2589084715231611, 0.28566612267597, 0.3533544708376348, 0.1515007575288383, 0.3536153318797009, 0.2850898793612896, 0.21822257754252522, 0.22648316094964885, 0.33135225126368634, 0.24489198090310674, 0.4242488471687761, 0.3012822546305015, 0.2367164825124771, 0.3074132528422196, 0.32823698911235427, 0.3985411921403144, 0.4210294123600594, 0.37198826786186684, 0.17475011391964787], [0.3952864747438686, 0.3952189224085907, 0.38178837142220406, 0.4123370514315681, 0.4046780749064701, 0.41152896301521774, 0.4662810474394743, 0.35092695352768116, 0.3988178451834813, 0.45141105111807844, 0.4191311240417063, 0.34762434969951356, 0.3201757089609847, 0.3987047751539409, 0.38797638115912564, 0.4399436517540251, 0.2540537857589426, 0.16736534111972357, 0.26309493612210716, 0.1910022139892459, 0.14882641962689164, 0.15171522889558042, 0.2507072363072658, 0.17955502597878706, 0.07856192470323241, 0.18693040816303436, 0.07303824574080364, 0.13953755242320606, 0.3496127836842389, 0.13691081165009003, 0.17642926433677028, 0.18520975733464584, 0.2101219129608912, 0.25901445230864856, 0.13551147407970288, 0.2353822676411557, 0.28123450462912125, 0.2306874354604589, 0.25661191720467447, 0.24883034267353482, 0.22051351478010559, 0.36036825966102504, 0.3203863110160936, 0.22869792623412116, 0.19507343077751285, 0.25516305448887955, 0.07208342682752275, 0.18386120426547725, 0.21467450481583816, 0.26128346762909616, 0.3579567833919044, 0.33388333659504893, 0.28437812561316755, 0.1444767085211579, 0.23871722654953278, 0.223308784700881, 0.2887819929258814, 0.3484725176052939, 0.39733862539280174, 0.2662484568360869, 0.16855835429922367, 0.2356179003898738, 0.146787708697787, 0.2384225861677618, 0.31452042162489513, 0.21237766343277004, 0.12835892843053945, 0.19553711780531383, 0.121540780995536, 0.19205288933507056, 0.06664158412067014, 0.12722618433929656, 0.1570038687286473, 0.15062940191529414, 0.24344797216967506, 0.1898543567695097, 0.23820231806192196, 0.0676726345084054, 0.17896207890604834, 0.3472798648693911, 0.3307537223336004, 0.21433219781377502, 0.21714820664951487, 0.29339657937603963, 0.20506153954990822, 0.29207504961512376], [0.2151539324784416, 0.3292177835840474, 0.1292819601416178, 0.24995501675115095, 0.2507920482300913, 0.23541438425710073, 0.3286028940411648, 0.4005086010535698, 0.36267582915307084, 0.40263892866010176, 0.4390940883172982, 0.33012073613883, 0.31195482895470034, 0.352275645956742, 0.39259684258007904, 0.3994495500097325, 0.3612500579235323, 0.36751016697343064, 0.39666635905844994, 0.38177172127365944, 0.3116400125929774, 0.42312621348793156, 0.39443034533651966, 0.3996686087035955, 0.4357657003234661, 0.35158781786175025, 0.43240335055934165, 0.3851319265847769, 0.3985801492722962, 0.3850539838701804, 0.3268012126312212, 0.3772055186968038, 0.33824135706605146, 0.42114426041593184, 0.46383405840097935, 0.44470627038182786, 0.43351867238461805, 0.5331222598366362, 0.49375288739023504, 0.4204846521087532, 0.4597782050884893, 0.4502365867160274, 0.30121584949880365, 0.3911483986520553, 0.44011915299614063, 0.4410245844256911, 0.4469201983078078, 0.4907109863475125, 0.41896403645887537, 0.417702142538306, 0.49125578441607176, 0.4544230296543442, 0.39928575529713023, 0.40870739779093807, 0.31244348289341956, 0.3884914702544837, 0.38191577947617206, 0.4376085341673032, 0.27772336067218806, 0.28086965775790584, 0.3112869872606952, 0.3114528127760692, 0.3529525848538521, 0.3317796364727199, 0.42397208147933246, 0.3544142823873335, 0.3999066284434331, 0.44865510244815326, 0.4801029098031376, 0.26768801452377944, 0.30404348067413806, 0.2767298918255372, 0.25552768375204965, 0.333448807534428, 0.34449658944858413, 0.3637343834245982, 0.3456366097366101, 0.31719748127482933, 0.2930052706975869, 0.28688563074116247, 0.3295615228047464, 0.3923396340687742, 0.36498704309077784, 0.31307209683296205, 0.33254561207735944, 0.2881700388546332, 0.33750501397276383, 0.30512959656931954, 0.3471669506340179, 0.30950532425754773, 0.3621979584650812, 0.3918273403906176, 0.2697849545352282], [0.8870528618101867, 0.7154671188549957, 1.2275086140270284, 1.0007961266968979, 1.0416509975419599, 0.8284822071183795, 0.773937990094777, 0.8684631010592738, 0.9616740073436313, 0.5894906969117585, 0.57045659951591, 0.6322136145943605, 0.7588072332485641, 0.6304730510731623, 0.5007860786099986, 0.47644717109040646, 0.5329557474873876, 0.6031184276022101, 0.6825645350097727, 0.7667420085796686, 0.8171224690166189, 0.7308669697182583, 0.819043069968002, 0.802202452462542, 1.0737348072989885, 1.0694697671274476, 0.9690071530867209, 0.842833660081441, 0.7753199883613933, 0.7753359008895302, 0.9206668907528921, 0.9308666139767013, 0.9356121266553853, 0.8056192729712403, 0.7647454583764585, 0.881137550500674, 0.7774866235742075, 0.8547572456958441, 0.7723764015841105, 0.8222740854890128, 1.0088964925953336, 0.6411196652536133, 0.5640937816161518, 0.7252663630038981, 0.6185049463496539, 0.6206840152466339, 0.5406970300060093, 0.5962172775836257, 0.6060514361998053, 0.789218804999354, 0.7185845976432946, 0.869935080070421, 0.7124418233385279, 0.873444074689001, 0.7903427863634224, 0.8808035762677968, 0.9584002680606059, 0.8060250299412357, 0.806635069219774, 0.5128829815618542, 0.5161996651911682, 0.6318093891458705, 0.7332077227472907, 0.7546332903888171, 0.7690613146480022, 0.7918467178253558, 0.7652715803186325, 0.7470449819565183, 0.7625848242684612, 0.7130558496598696, 0.7305174669034955, 0.7001618175893877, 0.6738459116421343, 0.5679551203639147, 0.6761893838553029, 0.5220648007712059, 0.6155697040234115, 0.6132216868415613, 0.9938275528243777, 0.8148991379401708, 0.953357745685872, 0.8451060231588954], [0.1268401401872256, 0.14146116907459053, 0.17259505008827694, 0.1719114057007154, 0.19300629863633822, 0.1765770161709628, 0.04656947960626967, 0.233868893317457, 0.2161610910729234, 0.13543914571219895, 0.18111235054125305, 0.16591826288744743, 0.16413238203445796, 0.1971737474752956, 0.19195470711361548, 0.17273585011989132, 0.17707918710362874, 0.17847929420823533, 0.11740378573989997, 0.12951606943697794, 0.08150319121469266, 0.0673721629611482, 0.10619328455780355, 0.033086916102725794, 0.08269803597405762, 0.03164205443965468, 0.04432052996063323, 0.05955253774296805, 0.08345235717779341, 0.1618718405486336, 0.19741051915839888, 0.09536127048654959, 0.3112337574642513, 0.281123179771035, 0.28668480705109667, 0.14185989454608164, 0.11351555573146066, 0.15609717972398052, 0.1879522796209828, 0.3061313965263941, 0.2201238042825, 0.3629584649422127, 0.3436968788587905, 0.2119806375725326, 0.3884553929678372, 0.30177387218643514, 0.359606038937831, 0.37609680190064465, 0.4084518437317074, 0.4303890967072696, 0.47476956973342166, 0.5269178775983513, 0.42624777377409073, 0.48462961932689125, 0.31692969096466395, 0.28327750191651374, 0.28579364051578193, 0.2715797398189645, 0.24228119995969272, 0.29884232157059093, 0.2557666485445104, 0.38311491137763365, 0.23664129894877917, 0.3261758849350726, 0.3788175852169657, 0.2967825242797052, 0.32097578671752586, 0.341862722376669, 0.32464070429277847, 0.296765743632729, 0.3467581653976244, 0.21600982323372578, 0.3046040667919439, 0.16133508949303468, 0.27525313582749134, 0.2338957586306666, 0.30317657006425625, 0.2350279774587702, 0.14260389710295296, 0.31035951453392446, 0.25134165145683635], [0.599568897644436, 0.34323774571935245, 0.3259613151568539, 0.4135779838338728, 0.41450160549336795, 0.41599867480661906, 0.3836956074966037, 0.3835776762256707, 0.36417695181132265, 0.4438020402858312, 0.3900707693971783, 0.34379629117676697, 0.47736048434098194, 0.4860232759113222, 0.48146875182986043, 0.5622387613706247, 0.5724701827484547, 0.6832742867978779, 0.5944454545485639, 0.4305245599977207, 0.5396495702261895, 0.5130868897014069, 0.3767714769324307, 0.36599036559455933, 0.3246678189071342, 0.37346455030592635, 0.31045255179631376, 0.42198425759742336, 0.441101501972786, 0.6978841397830715, 0.6762434530814597, 0.6199491126631023, 0.7679931753966129, 0.8075853104565222, 0.7362991178188318, 0.7437191975993788, 0.6560596357075493, 0.6242242809401494, 0.7463739939329985, 0.7759081292947928, 0.7846436624484845, 0.8236422200554844, 0.9143439026341614, 0.7632954653926696, 0.6961404427088049, 0.7286651647438771, 0.7452099800103482, 0.7436937015196812, 0.8954237322072811, 0.8245790558265947, 0.7414344049303913, 0.8662308605284852, 0.7948772821265367, 0.8431786637452109, 0.7591434225966298, 0.7176774233375325, 0.6540634437921464, 0.7017085257565321, 0.7970512146633587, 0.7383939100334358, 0.729699089755256, 0.7724224106406075, 0.9345628332949134, 0.8853335120505206, 0.7765003477918244, 0.7733073902562851, 0.6627018686459418, 0.8566681642975902, 0.836561795167855, 0.812141465923745, 0.7137364770775674, 0.7472810347780345, 0.662440402014459], [0.44048971892509753, 0.45875396125904705, 0.3815725320155382, 0.44479764219612467, 0.4052454779517412, 0.4193192077448903, 0.43732387327652855, 0.3992435328783468, 0.36672322090786297, 0.3866932689523924, 0.4283475246815644, 0.4233575297957817, 0.3982695604020331, 0.3997559982608025, 0.3843235878082987, 0.3932354582501925, 0.4072106912008132, 0.44987109540502934, 0.34965134399713155, 0.355827817633827, 0.3566760400439775, 0.37624218062060905, 0.41459659910295865, 0.3486565390669169, 0.34014961892794926, 0.37708063079268483, 0.40851292451947374, 0.3931544004304171, 0.30706664524880495, 0.3790100601341413, 0.3564579394915907, 0.431074318696974, 0.37009462014128425, 0.3560145636329245, 0.3853191372245465, 0.3653618114454437, 0.3820406885576684, 0.45101272675942033, 0.38495343886241745, 0.3338045920479264, 0.40638596343865996, 0.3767745066426765, 0.39112920588733147, 0.41848303954787774, 0.47973739883849753, 0.47834269682529307, 0.3666048840007032, 0.446816967789377, 0.38861076170361, 0.487133939496794, 0.49445598869496066, 0.5482196137535413, 0.5129584664307334, 0.5714308890620915, 0.4835082584225474, 0.4651997079543393, 0.4533610835524186, 0.5176567183666451, 0.44482596255802714, 0.4489415893352366, 0.49134460083241255, 0.428145151981262, 0.519980786795856, 0.45614662496226027, 0.5288291983321043, 0.43001769541193563, 0.4857178114678531, 0.3950484533878229, 0.5208122813158046, 0.510043441566748, 0.4193594740480232, 0.5018465146364015, 0.4287368975444685, 0.44112334935497305, 0.4818917487961973, 0.36697771678403623, 0.3349430456629717, 0.3033443985350939, 0.45186783852815743, 0.4602492629672153, 0.3878535407179814, 0.42804318587027196, 0.2561834245475174, 0.46424121219158915, 0.41662217916793487, 0.4070119817654246, 0.3998000978400269, 0.3741055680945196, 0.3836839898778743, 0.4007796919790856, 0.46654256051563847, 0.40138770625765074, 0.37158841156858746, 0.4007349393435904, 0.3649661053256185, 0.3954088539415262, 0.37074367630053046, 0.45065202589163605, 0.4828152616210431, 0.43350075778524577], [0.6100387452491791, 0.5315829735198841, 0.5584944399565791, 0.5365943644239058, 0.6259294056526422, 0.6910242139038663, 0.7543293639450214, 0.7037748799969136, 0.5554345331149533, 0.6806034685694458, 0.7235451599964289, 0.521604381607071, 0.4110082677726189, 0.470870947236472, 0.538049164618988, 0.45919173718040757, 0.5320416877181314, 0.6212467478213417, 0.75006917536068, 0.5041491040826794, 0.6784611623094384, 0.7645455666740062, 0.48195713046058364, 0.6165129027334538, 0.5378001912603015, 0.47672977372771735, 0.6907676597824374, 0.5780961356141658, 0.6025462007365818, 0.7299689747137872, 0.7620444356496406, 0.594422406161171, 0.4574820814073721, 0.5081726694110986, 0.6231606323814483, 0.720895484653557, 0.7854424548179454, 0.7247541196947697, 0.521475193033152, 0.5791132514649528, 0.8253012038864384, 0.779668076623732, 0.845355549666281, 0.5724494705107643, 0.4225496412817011, 0.4502817689871151, 0.6829039104619067, 0.6000343810483008, 0.6684220190747933, 0.7503767316758062, 0.8383928195801641, 0.6244354540967183, 0.611744802244246, 0.6920354075733215, 0.6068632556030163, 0.46566986959530265, 0.5105444255652782, 0.5564189588672153, 0.5777566231019439, 0.597546535862143, 0.7169245974456423, 0.7733764387135309, 0.6860287919437194, 0.5755715581744772, 0.6315042517039287, 0.6163111442495608, 0.4826860817993779, 0.6773296264865731, 0.6240416023053393, 0.8037926311839676, 0.524104479267656, 0.5760686684201598, 0.574312871226651, 0.629117663057033, 0.8683420937260773, 0.8432861735686163, 0.5187949774491863, 0.4553295271240829, 0.43612034738633004, 0.4998653529191846, 0.5628284177807203, 0.5635177207766093, 0.6795151040997548, 0.4546430855299848, 0.48430959634790627, 0.5811832141060138, 0.5065220724864195, 0.6674380476557469, 0.5905651557535301, 0.7351288914411983, 0.5872658077431553, 0.6396716552270021, 0.8140979242752777, 0.6451083208712366, 0.5170262279912043, 0.5965457063948933, 0.7522294952041996, 0.45615750489193163, 0.47912991814787165, 0.46632970382942357, 0.505929714527522, 0.5238440471012535, 0.5070373181295089, 0.5681933117513865, 0.5279111418483592, 0.37198515619079703, 0.6182699310029222, 0.5186395215505222, 0.44577953492893757, 0.5488146189372294, 0.46099915914381434, 0.43733302060462154, 0.5702903282088662, 0.6693333748912565, 0.5718828821342802, 0.48218126082113755]]}, "dynamics": {"D": [{"mean": 0.0019794360220044575, "stdDev": 0.0011546011325621129, "min": 0.0004736505809666526, "max": 0.00542912016396599, "median": 0.0017221784975200174, "quartile": 0.0008449435188094711, "data": [0.0038236106565792635, 0.0019730139095540133, 0.0030775820481172187, 0.0010066493628705434, 0.002319028402053255, 0.0006850293775025146, 0.0007596935077278012, 0.0006604730465274363, 0.0032468728611207242, 0.0020595177751446068, 0.0044998650146939765, 0.0006651437683927538, 0.002459027814090891, 0.0012214945880053211, 0.0004736505809666526, 0.002049285471533916, 0.0027300293458057765, 0.0006578408116761937, 0.00241371516382696, 0.0014805074152730528, 0.0005600314843388407, 0.0028585279891227486, 0.0006714991471992835, 0.0027878361804643654, 0.0009145929419341109, 0.000852200848723011, 0.0016972245334207715, 0.0017221784975200174, 0.0013283604868166393, 0.002912810737260833, 0.0010352079027395374, 0.004712866753617471, 0.001204288050944015, 0.0028649693747784923, 0.0023019406804167986, 0.0027755235190259696, 0.0017639606378876311, 0.0013750463005283578, 0.0007143700012636564, 0.0037876293521010448, 0.000885472736129917, 0.0010103244388789362, 0.002695277071050582, 0.002245883729052579, 0.0007339150191807979, 0.002579318239297418, 0.0019476795247300835, 0.0018424491552190064, 0.002266090988782594, 0.0016088982875283266, 0.0025526338649747246, 0.0015777631828181877, 0.0014936353376161454, 0.004669187303006253, 0.0013437024310947805, 0.0013315290838028047, 0.000934658137943783, 0.0034023775664423573, 0.001092590657271261, 0.0028170821782114728, 0.0011032283027116118, 0.0011327551488868664, 0.0038368494106276966, 0.0026540702454049127, 0.0015270285105443452, 0.000805596417558766, 0.00542912016396599]}, {"mean": 0.001199669014700909, "stdDev": 0.0009022404756619933, "min": 0.00023208888574951917, "max": 0.0039171994409097615, "median": 0.0008258990845256416, "quartile": 0.0005032188929261298, "data": [0.0006874171112587896, 0.0015893540072627157, 0.0014761982695366393, 0.0037202831646777723, 0.0037426732757392615, 0.0003988796532778319, 0.0014939757818595392, 0.00241432363386652, 0.002007685848318035, 0.000600316849016858, 0.002084174261166201, 0.00036655165038435093, 0.0004890244889941134, 0.00030930287250086655, 0.0005444964725958166, 0.0029630934546305103, 0.0009239898405127285, 0.00028659568962239993, 0.0005584373908281685, 0.00040180368439935837, 0.0003812297792103097, 0.0006492286718809381, 0.0009749090469463124, 0.00023208888574951917, 0.0016627050250489664, 0.0010951218206896643, 0.002708644614961872, 0.0012225347614202838, 0.0004105356016426727, 0.0032459726977671654, 0.00032479786224046765, 0.00061291365430748, 0.00035925008032726847, 0.0006884828051095236, 0.0007355822912141079, 0.0006676069109494718, 0.0010972468619430205, 0.0006541136805081606, 0.0006019053608999493, 0.0018756926070641609, 0.0005255150312844408, 0.000489749946514018, 0.002088029591338492, 0.0007542891150555515, 0.0012019716304364398, 0.0022485106078962017, 0.00045874291062509214, 0.0021618181653959034, 0.0009451339372473497, 0.0039171994409097615, 0.001440519618194575, 0.0007345426398436808, 0.0008258990845256416, 0.0007603627317166468, 0.00036268074928716247, 0.0014943169280657342, 0.0011872644031036572, 0.0009268148053318748, 0.000518358634624079, 0.002165704974839343, 0.0015264554278657885, 0.0006406540419221547, 0.0011987987280426046, 0.0016006857649921535, 0.0014911676952376852, 0.0007951588972746716, 0.0006583380630603937]}, {"mean": 0.00020213888681236978, "stdDev": 0.0001248382575983897, "min": 1.0025501032867465e-05, "max": 0.0006930767947445913, "median": 0.00017497002654591953, "quartile": 8.70119155543806e-05, "data": [0.0001883854788446727, 0.00031723204958074573, 0.00023456232177496313, 0.00016987034134698773, 0.0002708095967865575, 0.0001635899303499823, 0.0003171706159475512, 8.137906705148705e-05, 0.00035696624296651335, 9.534326993637871e-05, 0.00034143579255316943, 0.00012099022342377092, 0.00011367139718045808, 0.0003221955921645906, 0.00013269464536974982, 0.00020727013422363363, 0.0001934936532738571, 3.4201305923724314e-05, 0.00016547029726080682, 3.7802344276955e-05, 0.00010681398069902712, 0.0001661367493147355, 0.000224503214821408, 0.0003955758717022458, 0.0001110672182446835, 5.9185839308930065e-05, 0.0001422198872442331, 6.373370614007853e-05, 6.413141995733754e-05, 0.0002659556292606709, 0.00028663849071052145, 1.0025501032867465e-05, 8.66592528014712e-05, 0.0001776883752008315, 0.0003415809199663989, 0.00037898827402426413, 0.0001505666067648215, 0.0003886947055351861, 0.00010532109878962548, 0.00033357915457608774, 0.0002011174902252743, 0.0001445071209546132, 0.0002876848245702735, 0.00011342666658110986, 0.00011969027436467643, 0.000301205784196351, 0.0001064617289013997, 0.0001265822875865061, 0.0002348796341495342, 0.00011502428258182006, 0.00011284898648216278, 0.00018694480508209038, 0.00022435025806006006, 0.00018499801834427005, 0.00020027063302879454, 0.00012371953756576862, 0.00017497002654591953, 0.00042643747792198757, 0.00032334770616245423, 0.00036245122233411056, 0.00018191189156421724, 0.00010091025845848596, 7.823727139243954e-05, 8.050396472533952e-05, 0.0004930435252312823, 0.00012110274834126301, 0.0006930767947445913]}], "A": [{"mean": 0.5312089058658211, "stdDev": 0.15295291581917744, "min": 0.15548085151633295, "max": 0.9793831227552188, "median": 0.5289078236501769, "quartile": 0.07506822528941409, "data": [0.5605559592913331, 0.5755792087294227, 0.6294996794979586, 0.49837456150322673, 0.48109445964431785, 0.7768768061952822, 0.7004304138126701, 0.5315233263713025, 0.6855930957343588, 0.15548085151633295, 0.471264185139852, 0.6186142544697831, 0.711225233306635, 0.5091117794298564, 0.5668806581916087, 0.7305807182962136, 0.5178663465921624, 0.6136085043618958, 0.4440063385083563, 0.29596949126280275, 0.4690925047526064, 0.2710756642167473, 0.6228100206972836, 0.6871411586148846, 0.516724014322969, 0.4757307727399876, 0.2901491069224606, 0.5831243645656898, 0.49263182756031715, 0.7512209629607906, 0.5817004270278223, 0.558871238249524, 0.5933599925792281, 0.5148897388175833, 0.6923258438954342, 0.6027414384925484, 0.4749514929043224, 0.6771860915963411, 0.602083335471301, 0.4321227880581471, 0.5244315395221405, 0.4590745668650645, 0.6420775525060693, 0.6053004406020343, 0.7516994894451512, 0.4624515914279622, 0.5332198448705666, 0.5289078236501769, 0.4957351198131829, 0.5285076592513406, 0.5724147733608974, 0.310307016841876, 0.5079466516656348, 0.3692870247030198, 0.32982464774900083, 0.9793831227552188, 0.6910844129404157, 0.7177915758341646, 0.4499406489242086, 0.40805738312524104, 0.4839562325593948, 0.5724583567018189, 0.48090534862715545, 0.21935877456255665, 0.6220153365803317, 0.18258699782925683, 0.19820410399478516]}, {"mean": 0.4683559118701571, "stdDev": 0.14548933583303314, "min": 0.12598856875794057, "max": 0.7508360134650824, "median": 0.4892871733828209, "quartile": 0.09583907941287223, "data": [0.7331970286616868, 0.46319430133014583, 0.703547669193267, 0.20294696778319327, 0.5168872462478754, 0.5892864114554255, 0.5087589486397013, 0.3699084316620218, 0.34833807783944853, 0.4356586120608974, 0.5949705188001706, 0.5225908199853991, 0.5780932496902117, 0.395182010545486, 0.4374842324268603, 0.4965994517011214, 0.509408287527484, 0.6397636713728866, 0.5692858876730185, 0.48189060323464333, 0.6595829086538634, 0.579943298621775, 0.5216138799178086, 0.6646593305999653, 0.4237249550104527, 0.19212069514575697, 0.505733034801143, 0.19143187081527713, 0.3213258301500706, 0.26563411089748695, 0.44317816909752566, 0.12670550672335004, 0.4692937566353919, 0.4732430736797614, 0.5074135360167805, 0.24009654471028116, 0.4722509448784843, 0.6242004619215484, 0.6203683012291342, 0.5220935771869769, 0.3781799298724746, 0.6629553046351475, 0.5243705887888603, 0.24011557556481927, 0.6039292746708882, 0.5696651800907248, 0.32358979439009555, 0.17486970818453293, 0.38593837506202433, 0.12598856875794057, 0.3715223265593798, 0.5815344185017883, 0.48689060329106276, 0.5746406256963096, 0.5464318331976141, 0.6016539720027754, 0.398656285888908, 0.4892871733828209, 0.6071194827984658, 0.35989872954994184, 0.383439182673008, 0.4995455626023086, 0.4995078955527846, 0.43146174034232737, 0.7508360134650824, 0.428749553246159, 0.4574621820085021]}, {"mean": 0.9635022399476105, "stdDev": 0.2972994393766856, "min": 0.27981667224101564, "max": 1.5519535644706286, "median": 0.9432585074578433, "quartile": 0.21663012924137331, "data": [0.7708867941301729, 1.2848118169568612, 0.9432585074578433, 0.43663332834146745, 0.5894869664012727, 1.0532455172998296, 1.0627974680193466, 0.9093837314797073, 0.48297201708394305, 1.2978616433034063, 0.7229663996613954, 1.0574766807060656, 0.9839777983739658, 0.9141764147855925, 1.1037561770530968, 0.7581349852356523, 0.8221530374390351, 1.5003622812495354, 0.7912329204894512, 1.534939814909894, 0.9127622869581279, 1.0805418121117796, 0.3748386576815816, 0.27981667224101564, 0.9332319772889347, 1.330418075218436, 1.3226128878884258, 0.9540919236767113, 0.8720885271794249, 0.7916418619275811, 1.0944474175994503, 1.4025090923301162, 1.292910636934831, 0.905405470861279, 0.6323176430580725, 0.5080476230686138, 0.6950455765969543, 0.3679988732037441, 0.6126335443060678, 0.7812892433343678, 1.251351616548301, 0.7495025207363268, 0.9631338289656631, 0.7718381138793813, 1.3769417218615272, 0.8856118514167877, 0.870078440573169, 1.0172020472775576, 0.6944498628818715, 0.7682803726362699, 1.4102886867817075, 0.7813555908341291, 0.7421948893597123, 1.2023603560549831, 1.0656173069453445, 1.0361467104464577, 1.2751112123261727, 0.9288335203813478, 1.035759220908838, 0.9631705962901302, 0.8423539924379405, 1.206885068920064, 1.2812997375466404, 1.5519535644706286, 1.451148380531416, 1.2385769629249888, 1.0280397987095051]}]}}, "control": {"numMovies": 56, "movies": ["T1An3T2An1F21 OR1GFP ORIRFP1x_", "T1An3T2An1F21 OR1GFP ORIRFP1x_10", "T1An3T2An1F21 OR1GFP ORIRFP1x_11", "T1An3T2An1F21 OR1GFP ORIRFP1x_12", "T1An3T2An1F21 OR1GFP ORIRFP1x_14", "T1An3T2An1F21 OR1GFP ORIRFP1x_15", "T1An3T2An1F21 OR1GFP ORIRFP1x_16", "T1An3T2An1F21 OR1GFP ORIRFP1x_17", "T1An3T2An1F21 OR1GFP ORIRFP1x_18", "T1An3T2An1F21 OR1GFP ORIRFP1x_19", "T1An3T2An1F21 OR1GFP ORIRFP1x_2", "T1An3T2An1F21 OR1GFP ORIRFP1x_20", "T1An3T2An1F21 OR1GFP ORIRFP1x_21", "T1An3T2An1F21 OR1GFP ORIRFP1x_23", "T1An3T2An1F21 OR1GFP ORIRFP1x_24", "T1An3T2An1F21 OR1GFP ORIRFP1x_25", "T1An3T2An1F21 OR1GFP ORIRFP1x_26", "T1An3T2An1F21 OR1GFP ORIRFP1x_27", "T1An3T2An1F21 OR1GFP ORIRFP1x_28", "T1An3T2An1F21 OR1GFP ORIRFP1x_29", "T1An3T2An1F21 OR1GFP ORIRFP1x_3", "T1An3T2An1F21 OR1GFP ORIRFP1x_32", "T1An3T2An1F21 OR1GFP ORIRFP1x_33", "T1An3T2An1F21 OR1GFP ORIRFP1x_35", "T1An3T2An1F21 OR1GFP ORIRFP1x_37", "T1An3T2An1F21 OR1GFP ORIRFP1x_39", "T1An3T2An1F21 OR1GFP ORIRFP1x_4", "T1An3T2An1F21 OR1GFP ORIRFP1x_41", "T1An3T2An1F21 OR1GFP ORIRFP1x_42", "T1An3T2An1F21 OR1GFP ORIRFP1x_43", "T1An3T2An1F21 OR1GFP ORIRFP1x_46", "T1An3T2An1F21 OR1GFP ORIRFP1x_47", "T1An3T2An1F21 OR1GFP ORIRFP1x_48", "T1An3T2An1F21 OR1GFP ORIRFP1x_5", "T1An3T2An1F21 OR1GFP ORIRFP1x_51", "T1An3T2An1F21 OR1GFP ORIRFP1x_52", "T1An3T2An1F21 OR1GFP ORIRFP1x_54", "T1An3T2An1F21 OR1GFP ORIRFP1x_55", "T1An3T2An1F21 OR1GFP ORIRFP1x_56", "T1An3T2An1F21 OR1GFP ORIRFP1x_57", "T1An3T2An1F21 OR1GFP ORIRFP1x_58", "T1An3T2An1F21 OR1GFP ORIRFP1x_59", "T1An3T2An1F21 OR1GFP ORIRFP1x_6", "T1An3T2An1F21 OR1GFP ORIRFP1x_61", "T1An3T2An1F21 OR1GFP ORIRFP1x_62", "T1An3T2An1F21 OR1GFP ORIRFP1x_63", "T1An3T2An1F21 OR1GFP ORIRFP1x_64", "T1An3T2An1F21 OR1GFP ORIRFP1x_65", "T1An3T2An1F21 OR1GFP ORIRFP1x_66", "T1An3T2An1F21 OR1GFP ORIRFP1x_68", "T1An3T2An1F21 OR1GFP ORIRFP1x_69", "T1An3T2An1F21 OR1GFP ORIRFP1x_7", "T1An3T2An1F21 OR1GFP ORIRFP1x_70", "T1An3T2An1F21 OR1GFP ORIRFP1x_71", "T1An3T2An1F21 OR1GFP ORIRFP1x_72", "T1An3T2An1F21 OR1GFP ORIRFP1x_8"], "distance": {"mean": 0.34089995345852564, "stdDev": 0.1524483775463003, "min": 0.001198886530543912, "max": 0.9162153542935011, "median": 0.3500528073661707, "quartile": 0.09666364395658975, "data": [[0.15972627170764958, 0.2111296471146048, 0.20115829767174156, 0.2750675992988052, 0.08621516598415223, 0.14457312179504223, 0.04925130659288875, 0.07838288787205902, 0.11401099171272051, 0.1510008744193424, 0.08049444361221374, 0.07055501934364598, 0.051654175930562714, 0.08504221484020594, 0.13934059770771806, 0.13338356522465447, 0.1992043060961286, 0.18069903723711933, 0.22866972580554057, 0.22714226901675663, 0.16610000456935275, 0.08136580712593539, 0.21457933376629554, 0.29494584007854696, 0.28341693774789095, 0.3584270900097654, 0.3658489091141479, 0.3221335031034537, 0.3258468163441339, 0.40442755238772354, 0.3284419028370284, 0.33328732414698703, 0.28189423839560074, 0.41408634484128454, 0.3574927514343459, 0.38864797688881814, 0.4257613307122182, 0.5325180814620237, 0.5034137933727255, 0.4092124616882622, 0.4270118235125196, 0.4736992076004607, 0.5090656457506318, 0.60683518391221, 0.5626436089104867, 0.6165958666564993, 0.518886252179414, 0.48235671466237584, 0.4064789764285531, 0.45474404961790527, 0.5250307530926159, 0.7022643850059657, 0.5833436862519479, 0.6323649300536259, 0.6397553097615749, 0.5880853570114982, 0.5068526604049151, 0.44357257087961, 0.46325957398314005, 0.5593692787470865, 0.5046295026420693, 0.6061319165350301, 0.6263728719645291, 0.6478363466754465, 0.6264532402306965, 0.5793920805126127, 0.634525152218019, 0.4796379221998094, 0.3905328593427274, 0.3459180171203593, 0.16351324543779197, 0.26679207384184056, 0.28998394894689977, 0.34369473017144553, 0.4011216546518086, 0.28343511535088, 0.3044497212729835, 0.2848055807421622, 0.3296069412562735, 0.31217432616631907, 0.3302070270767941, 0.3142770063269442, 0.303126136463447, 0.35706751023359207, 0.35088777488259504], [0.48438725775265795, 0.3576535460783236, 0.41001294022861196, 0.3840049996591718, 0.28503585530340325, 0.30143757577297553, 0.3439805223007448, 0.3305645135445715, 0.4455891997319114, 0.45773609448227515, 0.5519629966344508, 0.4567250039809654, 0.5765263884919006, 0.5103216086456347, 0.46170373921543456, 0.4903284925524943, 0.54992037676658, 0.34080397097239956, 0.3690141332029449, 0.48416708675675985, 0.5163705102996136, 0.5542670948263202, 0.4090364099254689, 0.36692094163569905, 0.35832654905139416, 0.381274744802063, 0.45448361733694576, 0.4010786913680271, 0.40096172504096983, 0.345640012572525, 0.3487988514533004, 0.5407035603525527, 0.47120162152086703, 0.42785883081653736, 0.4086394516545633, 0.4383766882467365, 0.45785055203846686, 0.28008335532716816, 0.29093730962750997, 0.2996677544113918, 0.3210197143978152, 0.44603125777733466, 0.4745186396826493, 0.38547497309112944, 0.2824703061590116, 0.48859530094874704, 0.4312712763072919, 0.4773260253451829, 0.43563685165453686, 0.34691842511784277, 0.39385203816992037, 0.49223230694479075, 0.6881236832181528, 0.5877527097902131, 0.7212913800427552, 0.6091001194834892, 0.6283214359250059, 0.5894898098183364, 0.6492397019898711, 0.7544248238720819, 0.7218904330356702, 0.7432498553724679, 0.6826096040821675, 0.6575292780230476, 0.7423840542247766, 0.7659895459989642, 0.829721763826836, 0.7699879805180116, 0.7676146845966331, 0.7445370937583383, 0.7508391176493037, 0.7334486584310669, 0.7507536556853004, 0.6947654950571475, 0.7394551681034395, 0.6875053574095464, 0.7733767196196679, 0.7167984240077282, 0.7653141504714295, 0.7408294114378463], [0.218099397551372, 0.43628145258547785, 0.44777385173934253, 0.40025068121042917, 0.4570838636365108, 0.49011095554057016, 0.30626955574613074, 0.35834553279824477, 0.3950152166630513, 0.4324610723548826, 0.42028322635936816, 0.44788526459189576, 0.4063867356935828, 0.48377178617167993, 0.32499825073755434, 0.3446567507766268, 0.3511700505277557, 0.2830053302413975, 0.3319800980817726, 0.4980205977579727, 0.48342920736440576, 0.4325149377668977, 0.33284338212614484, 0.3295634977023812, 0.3183034680252623, 0.2590646864043574, 0.19138243729902527, 0.201482452774634, 0.27092614702045564, 0.3018645291036868, 0.2813948725495953, 0.3291827185875813, 0.200618578465175, 0.38561985977037944, 0.2588464214397804, 0.23643994400844973, 0.27977352523123916, 0.33008699401867186, 0.3685098829736678, 0.45992534961942766, 0.4219905062184291, 0.376899754459871, 0.2450040506018951, 0.13736030438814736, 0.1781528966064689, 0.3311304053532255, 0.285885661650725, 0.21508565384103925, 0.3141956302661737, 0.23943408373251934, 0.37283314555513, 0.4839195478325607, 0.36049683103046415, 0.34677002148849684, 0.3937970356354392, 0.2826896438757613, 0.4336949050744456, 0.4263569044738465, 0.25780753340008744, 0.46459508931752147, 0.34051797370981035, 0.4814706579387262, 0.3340997634751619, 0.33430859702827426, 0.31023795219421724, 0.3596156603819491, 0.3327137626965537, 0.33527567428407873, 0.39262216415300416, 0.3458211011558183, 0.41759752878671574, 0.385752483840208, 0.5229582957314921, 0.4753126347179016, 0.5164901933254152, 0.45685912968069975, 0.35805028834982644, 0.463359225149528, 0.4295624891189885, 0.4852535751357507, 0.5500461558658002, 0.5484698292159405, 0.41791441999150436], [0.31424536408268694, 0.3354771370723325, 0.30064989880581683, 0.2980509784917777, 0.3578238229059886, 0.16172174866608077, 0.2665163937208258, 0.18686302563700857, 0.22576486413607405, 0.14169248560842462, 0.2663701864175795, 0.15619377235729615, 0.2662330386055889, 0.20188870000247408, 0.23040337364556496, 0.2759663776896047, 0.25515193288073307, 0.27215444070032857, 0.30384138596947663, 0.18869571211298822, 0.22381971903109946, 0.07258013072694697, 0.17994774756828535, 0.24048052547785373, 0.14515769841992984, 0.23955896777972754, 0.19201647366677443, 0.24940984588922596, 0.3390444600295224, 0.2276163756000217, 0.13599359257478744, 0.1927274383275072, 0.1704254399380152, 0.20857304205991292, 0.28540812495705675, 0.14008725309395056, 0.1945497843295805, 0.18299583732110675, 0.3774169593043978, 0.2876168797165198, 0.28697181537308875, 0.25967044214239854, 0.2839046277166939, 0.3487282510248217, 0.41223424100725586, 0.28278203469849345, 0.3699133893642702, 0.336887715972295, 0.2739561437297093, 0.3850473235868159, 0.4478421988711717, 0.3831219025524539, 0.3942144164578323, 0.4048535151374202, 0.33417533336557953, 0.2522979667951576, 0.30650506106737074, 0.334092017003638, 0.38303996924796735], [0.38666999394044027, 0.305172199617775, 0.2887378797280482, 0.3209811165591717, 0.356088712143468, 0.4244659551337595, 0.39469361840613365, 0.5415495717006779, 0.5546912675162626, 0.4936865936664082, 0.4323363096999482, 0.5024713903141682, 0.45020302081033814, 0.4233632223262734, 0.5455040915572699, 0.38563768243679997, 0.5874081481184237, 0.6401835069520888, 0.5109857328467562, 0.41569027914845563, 0.4531955404790957, 0.6866615035278962, 0.39782965665194103, 0.5253931277121204, 0.5843626867569816, 0.46107983799265634, 0.5020523886714154, 0.4859052400944025, 0.49087792895428767, 0.4588698786476579, 0.6258362104939436, 0.5105222947208387, 0.6438915752266444, 0.5978222334896907, 0.6008865767489008, 0.4485085846105492, 0.6219605660033191, 0.5388665606358057, 0.41708080289313854, 0.42822220143227496, 0.5203657278782692, 0.5992630242229496, 0.4294494328996207, 0.42916347419820156, 0.35346810789833866, 0.4058919542852532, 0.4660105884995738, 0.404037115046716, 0.43544327203807603, 0.2860866429352527, 0.22921837214241111, 0.5731693202822171, 0.21621023420168686, 0.39455387492548305, 0.4254493694648237, 0.4286597224295356, 0.4328378650360622, 0.39794814523427996, 0.4425229988617009, 0.4172100120147102, 0.408355359365551, 0.38735559672891157, 0.3961226571457668, 0.35628109893204385, 0.46206744424707225, 0.49508497821448466, 0.26383991454594385, 0.2912610736379306, 0.31251001042599436, 0.13350019641320987, 0.20123428073985164, 0.31418692877438453, 0.2391386629587879, 0.2903650160468335, 0.4167088461513913, 0.34517403193602686, 0.44121077982897666, 0.48509337762466975, 0.5452416497106134, 0.5210340869823727, 0.31442104440476387, 0.3457403401795352, 0.38633429714943224, 0.4377962091987166, 0.5403190619687819, 0.37686704643248115, 0.325585300252891, 0.31026440839518304, 0.34391022742653166, 0.506651752930492], [0.6305179045962787, 0.3623531983931214, 0.3533063592545411, 0.36753113580557384, 0.4136896407644728, 0.6449419302185937, 0.3871878343087775, 0.3995039674261064, 0.46625888582233027, 0.368485383862576, 0.34290566255374527, 0.5210070428725654, 0.35354097421043335, 0.3528240998467538, 0.36878423940811295, 0.343328800153647, 0.3272255635538057, 0.3283210951166877, 0.4109472693928575, 0.45804810515084154, 0.37053188071266907, 0.4073516251638982, 0.4385770691020775, 0.3256988552497487, 0.3151958674148382, 0.6277282548781448, 0.31378460062788655, 0.2714410085240704, 0.2597990650704642, 0.2633487252837745, 0.3302498241153989, 0.2757799358779078, 0.2131149656640127, 0.31016739663279885, 0.29854054993563595, 0.33964394614896026, 0.29843147509326196, 0.28374905559961555, 0.39562000770509603, 0.4108006891381087, 0.7492062515140064, 0.3680984972053545, 0.44071877125659914, 0.4305196592596944, 0.29535213992039067, 0.4160092594618801, 0.42903637979310155, 0.42489848288259224, 0.5798085048239329, 0.4964188082632675, 0.21837401171012855, 0.4965172947586434, 0.5879212640566172, 0.5012547585768676, 0.4669036808665175, 0.3927253112679301, 0.30500023404710147, 0.30904643008124144, 0.2477274641945878, 0.2723706359391234, 0.37655041160954106, 0.2881999939383604, 0.529265441860548, 0.5191541434980874, 0.362121970913451, 0.3410646643051802, 0.36321902685086166, 0.4739484881125281, 0.5025604793247201, 0.23777611342694407, 0.28855984012848107, 0.37539811103214243], [0.28502999463588596, 0.352280761656954, 0.46365415970459545, 0.3542200610992695, 0.3850032441307537, 0.44417413933075833, 0.2917455189667511, 0.35449051439667023, 0.5489946135372548, 0.45043469874325653, 0.36683352673736946, 0.3464539276111052, 0.35467692961940367, 0.42536283000221564, 0.3991989163864085, 0.4411869972014919, 0.4485310250631463, 0.4520739283636543, 0.44268483915192675, 0.4548023328142707, 0.34880925088138115, 0.3512387524354192, 0.41903212105066423, 0.37330871568053886, 0.4667808999058064, 0.36835129378499104, 0.4742986208998423, 0.41176541888823137, 0.387217527417102, 0.40043757716683887, 0.36249879736969776, 0.4307302268492772, 0.4830413561276229, 0.2877864849299848, 0.3856393643391396, 0.36108029018990895, 0.4952675103131048, 0.4251677964924849, 0.33568021414057647, 0.3754059938235921, 0.295149516799517, 0.40252802389272657, 0.3876855036401841, 0.4295759109473134, 0.47616894060913023, 0.3204030022572695, 0.3271746088126448, 0.3931621968305781, 0.42446123594995044, 0.466080767211545, 0.420297138089225, 0.3834142739131009, 0.47176830958361154, 0.3592609740233012, 0.44131480980073134, 0.38828367981744066, 0.3837665814767458, 0.4699576009291244, 0.3685404246225428, 0.4455760264143111, 0.4743041791425507, 0.46515951889602597, 0.3079572127713209, 0.4136380421242942, 0.45809209290149144, 0.450077778412781, 0.40346557332335514, 0.43031627410929024, 0.37271731373171946, 0.3627988314540051, 0.31374286133019197, 0.3848150735683708, 0.41859087944701334, 0.32620486138264676, 0.32383324452926565, 0.40357439931922834, 0.3408851712591935, 0.400126258957632, 0.47017100612719165, 0.4621687846124008, 0.36653933836726077, 0.39297200601699306, 0.32448574995522345, 0.35176297042302207, 0.3591217821533498, 0.3620292388822742, 0.3691057460544283, 0.41650058054780337, 0.4128931439566601, 0.426814534027089, 0.4514801523006741, 0.4805489008826005], [0.3052223142832381, 0.3784323822988347, 0.3345187299645803, 0.45798821785778554, 0.38209215764605864, 0.3965336562531136, 0.43940228322770236, 0.4426784159055125, 0.4420605154917578, 0.4619909876171486, 0.5064838303860615, 0.44316590208366585, 0.43861186049839584, 0.4388429931960729, 0.4124187204832014, 0.3834805742783325, 0.42202739794995087, 0.5026059986088787, 0.4419389313684682, 0.42871038931166505, 0.446858414987414, 0.3922134233448751, 0.3977077876441795, 0.4083824706391276, 0.4497328751203135, 0.43896358981648864, 0.468325497538724, 0.4918487878425673, 0.44395594884101064, 0.4043113746482534, 0.41151198354351365, 0.46913135815088663, 0.40668446551618354, 0.44835931419727715, 0.4592837381300162, 0.4481291317420073, 0.4441666376152012, 0.4773512615022169, 0.4397632884753417, 0.34615641703723987, 0.4664986935569287, 0.5291187592421585, 0.44419706171316287, 0.44915576713827493, 0.3404871245243417, 0.41503548992416334, 0.39894758048099077, 0.39881792496666474, 0.37475323094325097, 0.40573605232830484, 0.41883469446597316, 0.4975248194599837, 0.4863497073362829, 0.40616740839674, 0.43103128471306695, 0.4231940444883581, 0.41543841670382453, 0.3619933075848906, 0.4071919588750468, 0.3599522101396392, 0.4113423593129234, 0.3990500385383927, 0.38899826016527483, 0.4245065622894525, 0.3990056671078062, 0.36321399037471325, 0.4064551955441408, 0.36367667905714396, 0.480590450555805, 0.3407688280281212, 0.35115636879605494, 0.28837081536292025, 0.48406605503279526, 0.3791487747127162, 0.32489100315234143, 0.3698249740418159, 0.3607680158130585, 0.3828603122359089, 0.40562066118649504, 0.30133318957250804, 0.4312284751194463, 0.38830423788528196, 0.35151171845878504, 0.31271246584185636, 0.4017430303560131, 0.3670480227227756, 0.4430828578578037, 0.38953589776881, 0.44016617781469214, 0.4478830287867306, 0.4189315755171367, 0.3860309020420866, 0.3699296333506923, 0.34395113193953203], [0.360769376615216, 0.5493572440711849, 0.43086982457029543, 0.48195909953586685, 0.3654515112243471, 0.6552913040174099, 0.46759609636756533, 0.5967367382797616, 0.402803385910502, 0.40851952701130084, 0.37692658530835904, 0.3231106173478155, 0.37501673982024325, 0.29090268646925066, 0.3721735026272521, 0.3021297442140851, 0.2712953950936844, 0.28630806747581594, 0.30777068298204174, 0.30436492269725296, 0.17403837782082798, 0.26524854148027044, 0.34459867039659686, 0.2699550253001876, 0.33088718459335587, 0.2823906946647909, 0.27365085068803396, 0.15941434609810076, 0.3323033454863658, 0.290569944051397, 0.28328407796492844, 0.26604842393697986, 0.2295248190332564, 0.26657463796972847, 0.3793975052933939, 0.31396982281081165, 0.24064533116255482, 0.289156940129953, 0.20476845249461056, 0.18120607354708906, 0.05874187960300794, 0.2551309430202866, 0.015822620799741928, 0.07492693936298743, 0.17324917811497423, 0.11340423320027461, 0.1519530240982738, 0.2424608400404541, 0.2793815835933214, 0.26091122937289446, 0.2557530549456995, 0.4312798796044816, 0.30884829195903, 0.26698462368414877, 0.42987576075635336, 0.4577871546763538, 0.49294518865347753, 0.4088195728647538, 0.37609888162027794, 0.3660746735578495, 0.2621732764479266, 0.31828059578066414, 0.5357295764927933, 0.40472606527209265, 0.35543553369456504, 0.47073135931898175, 0.26944957613477544, 0.46190369760989725, 0.3460154606767979, 0.32077177799160006, 0.40932715781983, 0.3813560714079343, 0.41245246703215643, 0.4540260195308611, 0.42758146749549747, 0.4022483627874937, 0.3756632130231159, 0.37166766879919627, 0.2992310989353463, 0.2829193620605408, 0.30778828529047086, 0.3726080362895741, 0.42250431615825074, 0.3591617925101424, 0.36807258859883635, 0.290230795089491, 0.3321697464798821, 0.42267969695618723, 0.3942801015639304], [0.47862974573009615, 0.47552063123833993, 0.5092396953805914, 0.6340409378159617, 0.5707347349649465, 0.5323404232915353, 0.5673721160717169, 0.4947305398162136, 0.46517313885831235, 0.4161036501337125, 0.5270852678901606, 0.5386627209617643, 0.5584209403211119, 0.44559646954152726, 0.5423735939566391, 0.4607602235834324, 0.42838572081636367, 0.4785705499676587, 0.5039568020156954, 0.5545306856514964, 0.5462949622173788, 0.5201324283810956, 0.5748316347383833, 0.46674351121735297, 0.48664443715556377, 0.5102463702539046, 0.516169478989652, 0.52858616536996, 0.554352800020821, 0.6194482214168683, 0.6061385993566591, 0.4580636557561461, 0.4903568159639081, 0.4818797064172121, 0.48160385000264544, 0.49262692163131294, 0.462903926874449, 0.44079596337391014, 0.45768229966602164, 0.46002261390584476, 0.4393419937256232, 0.4532370923182216, 0.3984698980893264, 0.3880820483432716, 0.5580573763755896, 0.5158640960530901, 0.48608667498330377, 0.47506368428075363, 0.5461573741201001, 0.5357156988935712, 0.5700510147930228, 0.5691573413403291, 0.5857704296769359, 0.53666410246811, 0.4301976711939871, 0.4856021647946318, 0.5606408381566006, 0.5941875191238404, 0.528523364893369, 0.5924774144390934, 0.47126634007202906, 0.5687908746936916, 0.552530713499769, 0.5563500470135175, 0.5292154314917528, 0.5611423336968417, 0.5700139363445528, 0.5408571619195542, 0.5542461641532826, 0.5897450323488236, 0.5348258454063106, 0.5429409250369649, 0.5269062648070976, 0.5343924598906564, 0.46223674950148735, 0.5327181451901255, 0.5573364652069048, 0.4571541719213657, 0.4984078914015108, 0.49971918465539555, 0.5645421971887927, 0.510854866032403, 0.538837580681592, 0.5737090709064265, 0.506262067411359, 0.5631452498582669, 0.5508970893826622, 0.5613210531502314, 0.5926208636727858, 0.6125072433234287, 0.6035484795808489, 0.5319414924729727, 0.5155495882694575, 0.6171614642067507, 0.5788585515064046, 0.5953489733944259, 0.7200258567932625, 0.7678363408827169, 0.5732485775968702, 0.588964212750165, 0.5016246960843145, 0.5398771561692308, 0.4852989190316536, 0.7967674436952997, 0.5058023344687642, 0.4843717672455565, 0.3775921874161273, 0.42679424823194234, 0.43088371930568764, 0.4183221789177496, 0.5267675094853808, 0.5366323965650973, 0.5041887748079, 0.5460236984848721], [0.5136313343570127, 0.4154020615640718, 0.5444415512650239, 0.5055572588685349, 0.4266329462674264, 0.40758079791859286, 0.3520616908708746, 0.27901965298549697, 0.43534424546595485, 0.44259665838783757, 0.33714639865082235, 0.32117482020646426, 0.4684934241526632, 0.4959550333742505, 0.42972664614535394, 0.3884822287191436, 0.42152152995324066, 0.34826091926139036, 0.3987059671007653, 0.28671794158242614, 0.28241612499680613, 0.4098511965812825, 0.27440591420565114, 0.28785565446678824, 0.42913284230459575, 0.3163711571274054, 0.3476306458047011, 0.3535890725236826, 0.29822075797657516, 0.3562295039143162, 0.35297047542759075, 0.3398105487368181, 0.2862134239051966, 0.3097152339640719, 0.30463643579883537, 0.3799723461719249, 0.38528235261893956, 0.3085505223101426, 0.31723998054888425, 0.31519644395690577, 0.3379128217230888, 0.3942813204409135, 0.33882961530762984, 0.21074757886935672, 0.2975493855644955, 0.2038759023889452, 0.25558259308801695, 0.22506789642208008, 0.2560336212387488, 0.34959519520503, 0.40868512854126904, 0.28612291125106515, 0.32878981877737395, 0.3221369243510207, 0.3085158716696006, 0.3020025183903047, 0.35566080400946637, 0.28676428839392826, 0.24895713998311442, 0.249431804288164, 0.42835273415713226, 0.4270747728659791, 0.22634573043805922, 0.2719825332843993, 0.3372576355452402, 0.2600889338126153, 0.27076378541290513, 0.25713348778253153, 0.17186732296395005, 0.2007013878714581], [0.34873359349730565, 0.36225166502023287, 0.39429670753052043, 0.37694762958695743, 0.38571660728586604, 0.5029870207215641, 0.43297738126427227, 0.4508299795990899, 0.4234644176179026, 0.40183230692106164, 0.3349699315525068, 0.3304448962141187, 0.3078514479602274, 0.3563226103220448, 0.2938826560695799, 0.3845491685428307, 0.2556956214931473, 0.24448555563153096, 0.19997823720619645, 0.31442013545209374, 0.2779219134727279, 0.2915451771427979, 0.2709614060849722, 0.216098763735289, 0.3586528923145351, 0.3262128083665107, 0.30610671149617313, 0.3020418615266679, 0.3451455589642928, 0.26565110568046774, 0.38926559927732557, 0.31342398078922223, 0.3273450009316811, 0.29341793928645016, 0.22625820757605009, 0.24119300004620148, 0.25402636056278305, 0.3071419310741234, 0.3202413566141426, 0.19705547330308, 0.24922422174198888, 0.3086717264619747, 0.34163672962202796, 0.2637411192104094, 0.25649280457646195, 0.26115311922616413, 0.36128081482691443, 0.3228737041855163, 0.2810888607548376, 0.3350473314387919, 0.33515310317219593, 0.40726313606230813, 0.35896821519523026, 0.33423172670925144, 0.3035277421424749, 0.29889078818408116, 0.356806969873513, 0.369299280575651, 0.28318413859388125, 0.24065929972827194, 0.27744571028351406, 0.25703887856527297, 0.43892012219593407, 0.36650155911934357, 0.2186078723562113, 0.3150317654948147, 0.34490209006722233, 0.3716191323947906, 0.43453087090636333, 0.28289916581752755, 0.3483504760207185, 0.2975674944204119, 0.31820307499593004, 0.4057013483202043, 0.2946795584989935, 0.4777743728444635, 0.41313170335544447, 0.2692916075224855, 0.4182374883113704, 0.37701896124566664, 0.3302598045250217, 0.3459893492486845, 0.3770384877161931, 0.3986228860393724, 0.4306237191821271, 0.3173723542640745, 0.28664133427436395, 0.3916640202905191, 0.3991371748515701, 0.2846395984706658, 0.363249356161713, 0.2722820504253166, 0.39665576785549234, 0.4628636706456065], [0.26254679022168037, 0.2636705464974382, 0.34187213194437455, 0.3875250089196468, 0.4191809167349657, 0.36969026507842256, 0.3543260577588257, 0.185889365997889, 0.20889775069304745, 0.31359258210317864, 0.24760253686022116, 0.3418270763504818, 0.3012343092652286, 0.35570794337472744, 0.3667306430905199, 0.25000614837367435, 0.2497054150671752, 0.3079173496225629, 0.37660082105504256, 0.2950686201288178, 0.3771556129678368, 0.3759696937702949, 0.22395315753869943, 0.32047430656620296, 0.29472726382580117, 0.3081338895928851, 0.2064133809912644, 0.2866081467389588, 0.2965666952078436, 0.31322159308503245, 0.3403701997523981, 0.2552607122691964, 0.21581228785384868, 0.27403822884806467, 0.33372893185012087, 0.2292079945879335, 0.1353151971427624, 0.21261334834743584, 0.31243509716771195, 0.2819013347813536, 0.1486645272243759, 0.23767337389375906, 0.22339871390859742, 0.2613907310363902, 0.2539491039960046, 0.315820418709052, 0.4031876058551971, 0.41897403935470934, 0.36907329627428864, 0.40166679700477786, 0.36288848479650404, 0.27853845661149385, 0.13309446557171262, 0.1614856348738392, 0.27026116039915477, 0.21028167181206622, 0.20528352041258582, 0.21045732738654221, 0.348416014891413, 0.35846960141397854, 0.20915022892486548, 0.06795315486903342, 0.05913712273420843, 0.047566702038881296, 0.08208416895874002, 0.3760298074439526, 0.36670701624529495, 0.36033506320901354, 0.2044662948966334, 0.27767687247342737, 0.26074247995568833, 0.2675579813011933, 0.3009888816521162, 0.3007977845610675, 0.2729494787563876, 0.3444869331351268, 0.3567475340975189, 0.29061356172600605, 0.29336569615961683, 0.20127284221573422, 0.21870911031182041, 0.2866532263932574, 0.2143021243109463, 0.3154948622554585, 0.2190946406811841, 0.24859420504855917, 0.28230292138190927, 0.345190878584215, 0.35119010787912486, 0.34733042226282057, 0.39768087235390553, 0.29149868937146123, 0.37605206294451143, 0.4301842889511978, 0.44792824065936465, 0.4903172220365946, 0.489197436960213, 0.23787333738746533, 0.35138572318622674], [0.32893715211017643, 0.43118002103645675, 0.3544238501948134, 0.3337896984402215, 0.18040514243052644, 0.25399196988691664, 0.16902642217969902, 0.3420574419127206, 0.28977649526207644, 0.19062577658790592, 0.2214190035848102, 0.24589875871896102, 0.3413630221982758, 0.3304855555530901, 0.32804760048480525, 0.21267575504831682, 0.13048471794692232, 0.2771563774391971, 0.3176912747567052, 0.18725282132366045, 0.2033589497680403, 0.3415691837694444, 0.23375456143503826, 0.18058942798736316, 0.3692642170243701, 0.11820763772711854, 0.10782962116488798, 0.1509921878830491, 0.23128052155890852, 0.1426715176023495, 0.130755801153645, 0.20416035164217197, 0.14938276245181228, 0.19882213739672921, 0.258027446206983, 0.1367162772397122, 0.10912972519507462, 0.33843351523962756, 0.18702965490866696, 0.015617297835579375, 0.15789434875997682, 0.1650462739332782, 0.07130595201841954, 0.13103597849104126, 0.12503326980253615, 0.03938256608704282, 0.13236191344975387, 0.04577300307792846, 0.036710555409711486, 0.22139289254810857, 0.18671680299792867, 0.09473804249089472, 0.07241885758628488, 0.2940722253553643, 0.34103877856901044, 0.3222777205102071, 0.32907766490698553, 0.3283703199838037, 0.3101119778574125, 0.4720799438757407, 0.42826953528978007, 0.36429266277493083, 0.33420352564580996, 0.3591498938300808, 0.38581155931686856, 0.3218832473443495, 0.20157826471549994, 0.30548757732823845, 0.3294863561762271, 0.26816854726259065, 0.19206748533176343, 0.25194034571807994, 0.3001926131552422, 0.5244759692534221, 0.30927713641018106, 0.3420895947064556, 0.2965980279142646, 0.5137367561105086], [0.43953669195796363, 0.4066058416269802, 0.42724337046479216, 0.40421575895071854, 0.45639981868569723, 0.4281829604861142, 0.46046747496025486, 0.46026174138117043, 0.4362081618469013, 0.42039346979417613, 0.38573394782476933, 0.41457331961514854, 0.4095943805365886, 0.3882725732612509, 0.4189321401001744, 0.41308755770107297, 0.4757526615909512, 0.4697735281381712, 0.44402139822001047, 0.3553479800213284, 0.41254024383681076, 0.42104151410381796, 0.4423114153190032, 0.4103435922228894, 0.5206770325771851, 0.4847860984632033, 0.4558066759465793, 0.4428566946794735, 0.5046991974397789, 0.5168185214280224, 0.46330993566268813, 0.47425113662927215, 0.5193348704912446, 0.4071207344614275, 0.3917104272581391, 0.4283563399405165, 0.46189369849763123, 0.3921561902208203, 0.40336780337265615, 0.40421023428772584, 0.36476782492240745, 0.4221103850687306, 0.41164667286194395, 0.37315250812236944, 0.3498086828855176, 0.4554279437787831, 0.4359633806826225, 0.4245097531426998, 0.4693449200102843, 0.42346049967622407, 0.36408558243565126, 0.42253327077182173, 0.41885437692235816, 0.3890190152029634, 0.40989514249574266, 0.4352816608487413, 0.47158037138785286, 0.4563652955187525, 0.4184271428001757, 0.48388103291042944, 0.45122522950436356, 0.41010092237414814, 0.4102303976409976, 0.44964056081777126, 0.5093287988191347, 0.4947146646487035, 0.5350121731578417, 0.5953039816941849, 0.5351615312006284, 0.5299973990720183, 0.5308178294236325, 0.4749512947740539, 0.5619076422968187, 0.5537329090754007, 0.5263390482987379, 0.5906414248370595, 0.58529338750895, 0.5055904040303318, 0.5816952226314464, 0.5516542114126983, 0.5100762926789338, 0.5141918985662542, 0.5589938294821373, 0.5925728562464908, 0.5314505068394428, 0.5417865785898551, 0.553695194147454, 0.5612139758958692, 0.588612700515109, 0.6389764721365355, 0.6581285133500199, 0.7194339340404065, 0.6016863690748772, 0.7563094464958559, 0.5650016116090686, 0.5578751095796037, 0.5430283257573153, 0.5209572297833029], [0.3572021425044536, 0.3424215337689872, 0.32152684828271627, 0.28349130995465266, 0.30768627877726173, 0.26567440257617725, 0.24414747955387883, 0.2512186287319502, 0.2611889636367718, 0.31022495735063854, 0.25565190301253604, 0.2655555397407384, 0.27302532275206176, 0.26802160584012524, 0.1950647292683359, 0.25211902348322485, 0.2595185318701484, 0.2566817764337448, 0.2978632095631648, 0.28121417395823367, 0.27081086866016113, 0.26970055877085997, 0.2608648486472603, 0.28947619739302016, 0.3428656989926388, 0.26225958289955154, 0.20363246190251783, 0.19816181658442023, 0.23084318629778278, 0.26015497677831567, 0.20109414519830798, 0.2278647558812717, 0.19465039366524983, 0.20208479252100295, 0.2200961384400358, 0.2644082508488742, 0.2996758754548313, 0.3154539060634834, 0.2985338009190839, 0.33918042775557644, 0.28031058119097957, 0.2643814794346647, 0.29252532090243577, 0.28465324553534266, 0.30291805453871345, 0.26626615265797404, 0.2705058324587089, 0.373523907626909, 0.39306558615586557, 0.3060764370082565, 0.3550652248972101, 0.3585576823714759, 0.3687078272848627, 0.3266962753380488, 0.352287208641165, 0.3632700970170312, 0.3244199477084465, 0.343932283514967, 0.37463241979630824, 0.35598045241151616, 0.3429252865429341, 0.27875369594257826, 0.2236988983070136, 0.2778754411823061, 0.28614130763860834, 0.20917714059628892, 0.18480067528812233, 0.23314975469816634, 0.2714940054149044, 0.2277810769048919, 0.1669428542670843, 0.29090237792099205, 0.28057049565616604, 0.2897453581186502, 0.33668364493310593, 0.3300806291675904, 0.27594935073697274, 0.2850664028875676, 0.26667149578766447, 0.2850051704743713, 0.26005236168198004, 0.22229281082714747, 0.16445631372184158, 0.2974693437669319, 0.3039974765890811, 0.27598323493810384, 0.3139745853569272, 0.2869472746993126, 0.2707069218629737, 0.2731296074346816, 0.21184794867726137], [0.4162710057252966, 0.3467799265868127, 0.3337056745609856, 0.38184127197893764, 0.3505007684460704, 0.37191054006570035, 0.3349563310495607, 0.4002189145063266, 0.347224398433914, 0.335999828647846, 0.3480936287250852, 0.3619910871082687, 0.3882906432904579, 0.3915099997395436, 0.335311579789433, 0.34895618586193605, 0.3918044934922909, 0.44018614743620676, 0.39303380423225215, 0.44459215953281006, 0.40892358287499125, 0.3738622670400631, 0.39654880098824474, 0.37036022393680346, 0.349807367788466, 0.3137495056819733, 0.33819876144479805, 0.30299626849357725, 0.3601158182783214, 0.3382997613386102, 0.3803802523633276, 0.35268197512660693, 0.2866357490141905, 0.345146054911931, 0.29500719874260906, 0.24045461494740814, 0.31072426323003777, 0.3282060877043859, 0.3402915610031526, 0.3479469287236725, 0.33227644022925773, 0.3656364446486898, 0.37896872969173134, 0.3022999885956426, 0.3613546498220572, 0.3413161785355457, 0.3136334006839584, 0.3463324680147403, 0.3188028958482132, 0.28425689532445053, 0.2985735734367525, 0.3793445517849949, 0.4329365977636682, 0.4652909118645863, 0.31034423926081034, 0.30608380902337545, 0.3008356689787885, 0.39132768917066324, 0.43193912837023274, 0.371342286720719, 0.39584877128369633, 0.4207507038782023, 0.4096056341234962, 0.4239881354880769, 0.42324228883256076, 0.40458905609064716, 0.4176114305156271, 0.38952509955384274, 0.30595745919697415, 0.42407367488021924, 0.3380270693997785, 0.30741518793136946, 0.29702230770442956, 0.28962315418616547, 0.4414072136239323, 0.3682942854463507, 0.3029791237412014, 0.21000047879578299, 0.14302108824946425, 0.2873409134687692, 0.31528979920544403, 0.32490809659044734, 0.3906742429387499, 0.4077850236450647, 0.37719785430460684, 0.4357930402897117, 0.38175992445087764, 0.32525009444911285], [0.3158657870660819, 0.41434086796242336, 0.3517802734077481, 0.37281909106066846, 0.3571737939865204, 0.3399531226614741, 0.27127097722727384, 0.2890418653269492, 0.37502349901132687, 0.3101613229368005, 0.2813581567056698, 0.29221461743525573, 0.35768806990365615, 0.3503824395149, 0.32623121622973045, 0.24202853741611635, 0.23926735445144892, 0.23546958849286218, 0.30088253819176913, 0.271391029520697, 0.3594810223210076, 0.2725103235476412, 0.3971162934980122, 0.3790350083664031, 0.3087065814218441, 0.4260063440827386, 0.414294069873275, 0.41599500220971886, 0.3956950593661581, 0.3578888984723148, 0.3768626588451407, 0.39172295657156997, 0.34199102733288755, 0.3206567187509153, 0.3478362587341818, 0.3453815473727981, 0.39739435950036517, 0.4187041844277153, 0.3332619692985279, 0.3477451816053209, 0.3276735178193682, 0.3331686482603106, 0.45025841872507255, 0.39710875282152486, 0.46151246829977244, 0.33402117347851606, 0.36258343696771783, 0.3682292354890584, 0.37159937149485023, 0.4555854598284081, 0.4690723131605371, 0.37315529473593195, 0.4289841916684739, 0.40737416603999516, 0.3600012399092974, 0.4421193713488098, 0.49426868870656643, 0.3970985904022195, 0.4665753019855932, 0.48858714694923777, 0.39370885681288503, 0.4498540864084332, 0.45554974327380227, 0.3937450138133109, 0.4636936072497943, 0.34784954530826284, 0.3292972560359247, 0.35224769488619, 0.40891207008499014, 0.37446859472946886, 0.4534300603833323, 0.37859467192802226, 0.38652449018721285, 0.3761365558200298, 0.27088975640909063, 0.278556790566537, 0.4065352267572776, 0.37079948650729716, 0.3540239221993829, 0.2839222807517768, 0.3688014276739645, 0.40162723068477063, 0.36373877434077606, 0.34386773776556906, 0.37389183359770845, 0.40703891076360676, 0.55203385942195, 0.47426192494678876, 0.41268912866802204, 0.39345143322796217, 0.44103846883602893, 0.46090666365395977, 0.45232171001945426, 0.48823324300274334, 0.43936282596243265, 0.47188765147692124, 0.3753494017224562, 0.3240424798371086, 0.4233788481310491], [0.41265478666764266, 0.45021246010301297, 0.49196487978281334, 0.4264392146718421, 0.44132161246629725, 0.4062360616619418, 0.35184178906595126, 0.5075756109163424, 0.4489316009396219, 0.4228555410275997, 0.4686424127505571, 0.4171979866619702, 0.35965381459382806, 0.4203096393182951, 0.4494230534523896, 0.41482013565908155, 0.4115673493067865, 0.3782522846759915, 0.3386914335170555, 0.3048696539280649, 0.2422154039961585, 0.3527465846375431, 0.420438533385341, 0.4096353745370321, 0.363342579756145, 0.4244277932744039, 0.32834343746731165, 0.3147428568451794, 0.42130697892061275, 0.45969046061699137, 0.46846932382153383, 0.3733006416898256, 0.4205490160720029, 0.5387710501827069, 0.4153524106373681, 0.40626869180695097, 0.4285489627470198, 0.48730794082490486, 0.4953268567673282, 0.49449467454466567, 0.3556622362772266, 0.36952654750682984, 0.4199250610768137, 0.4056882811676735, 0.4377024661843324, 0.4547294148181282, 0.46149645864412775, 0.4373599752389927, 0.36988624659068997, 0.42717791324202603, 0.37866374945212106, 0.3716935549104084, 0.39237291208551434, 0.4052918333566844, 0.4404720949866234, 0.4397037061929759, 0.38867080482193883, 0.3860983681831337, 0.3778434586085011, 0.37213965592879916, 0.4735071346744496, 0.4301024530377679, 0.4704888778411251, 0.40685338542731414, 0.49802293501791944, 0.4260814765137418, 0.40464992068694944, 0.34344480304021385, 0.3958032653257712, 0.4638921184150154, 0.37685645370531784, 0.4472553395017436, 0.3966437336122923, 0.45114108901489236, 0.42327977885273216, 0.3343581539032728, 0.3687389144826394, 0.30739280074231223, 0.3062432429387303, 0.31043088762828647, 0.2977544240175524, 0.2662495710866537, 0.3172267172554051, 0.2984300521914962, 0.29477056392658857, 0.31523562644682157, 0.3165359130432468, 0.27254843057751216, 0.30302309608397043, 0.30141776874840265, 0.25900939079894403, 0.263814226855779, 0.2507413280972884, 0.3410277947402458], [0.5733697888642042, 0.534073799625025, 0.5287321266940278, 0.5031710440393722, 0.5282232627650715, 0.44630531013510044, 0.432383393442938, 0.5053506683169764, 0.43056212518511544, 0.3827935478933541, 0.471876683912275, 0.35852330028997675, 0.43530679867985683, 0.33854112006839066, 0.4081878254587955, 0.4551978105393079, 0.47327325151288646, 0.4345494129137293, 0.4478218737138833, 0.3723099720991962, 0.432281272272028, 0.4978215367984783, 0.5943889460518411, 0.3975837232746892, 0.3360789344264364, 0.36212377845717025, 0.3788390166228183, 0.40205867131988104, 0.4999804203336814, 0.3161812277160839, 0.4320642712653362, 0.39683019697326827, 0.5134349356376562, 0.4898767149399339, 0.4467187391102244, 0.4844772288485742, 0.37486483899762585, 0.5510283150535409, 0.491118624437331, 0.478614368579159, 0.4501147995510459, 0.3688647140869434, 0.39693915668716034, 0.4072179949392459, 0.446835231555663, 0.3610848565966665, 0.4144573277102106, 0.3314397054983629, 0.2622218605158048, 0.2674910822236866, 0.38556251251200185, 0.34086344745292857, 0.4070363295905881, 0.6392500825713343, 0.5948540997135576, 0.4936460380463752, 0.46619165542510904, 0.4634125986785479, 0.45288297701793456, 0.4334122042933001, 0.40392029315893213, 0.48734634778389174, 0.4801954000009265, 0.5278994135895695, 0.5043069232847082, 0.5462908058237452, 0.4524240282350984, 0.46855473973952344, 0.37921949124387216, 0.37583978942882307, 0.37260089931344087, 0.41220571000816475, 0.3520284237608477, 0.3474624264190158, 0.43225195167327385, 0.3673687850669635, 0.28432431302706224, 0.28777134153490286, 0.259295024010547, 0.23909420819247437, 0.3684675130082806, 0.3320196055468363, 0.33330648673448626, 0.33687140790555353, 0.3388825916324028, 0.3346472587296403, 0.3412090224871226, 0.2923633576591205, 0.21515061967174748, 0.08594184563182818, 0.1655671821990312, 0.1905077248151467], [0.49323722412242466, 0.45233564184214964, 0.6195242178680921, 0.5988432600010218, 0.5660399569768769, 0.5694227639272464, 0.5640130292206701, 0.38066599772328014, 0.4411253716671698, 0.433529064247689, 0.45500251701895617, 0.6010861213310468, 0.5761801570907231, 0.6418141631601967, 0.5755283438381823, 0.5328421641552102, 0.5964715583468908, 0.6000855539678568, 0.45947568399171473, 0.5202498623900481, 0.5600139136719088, 0.5648919550729936, 0.5528892583656232, 0.5635466740375094, 0.4889097173395872, 0.5854709047298381, 0.5010324740187758, 0.5341232593662881, 0.5784674270016982, 0.5941806646865894, 0.5744822138193806, 0.6125328636254379, 0.6562999113693636, 0.5066704619669649, 0.6007280089552928, 0.5603072166295905, 0.5642122920992331, 0.44645397759698885, 0.5022547516951793, 0.49599716606772104, 0.5543099012638565, 0.531629091726089, 0.4762561174196582, 0.47326655809417584, 0.5514523572364308, 0.5366092303446884, 0.48859557309742707, 0.5179547152118494, 0.5390850190630097, 0.5463443404512998, 0.5460182580590167, 0.45121170082735945, 0.6077920463319268, 0.47808762259529425, 0.44702417610493933, 0.5912112303087401, 0.5846991620359898, 0.42223650583096356, 0.508116297486763, 0.4909117861349416, 0.3167262012232469, 0.3998349127713817, 0.43372515956542723, 0.5531164524357614, 0.47856929626346795, 0.6164703572576086, 0.4499522644733252, 0.5258143526169687, 0.4724958521871467, 0.5604468040881988, 0.4636898293544177, 0.5122230739987232, 0.6935127359856103, 0.7533291168945566, 0.560919286086344, 0.7769219365426576, 0.670335908087417, 0.5882020082653423, 0.48360425283096065, 0.4415272594359146, 0.6018681602631024, 0.5779373907285653, 0.6086301158954136, 0.5889662902414285, 0.5564953660264387, 0.49869705224757144, 0.45403440198093975, 0.5172638708775106], [0.34924587952322206, 0.29238373719915245, 0.3094008844731814, 0.36907140343563394, 0.33010764538694054, 0.343151924115742, 0.3352109704485204, 0.3887565779637664, 0.33530828585753275, 0.37551401159777814, 0.288811932255624, 0.4427621987271288, 0.33670891501656997, 0.35256904694541874, 0.35513593665842097, 0.3951176573569664, 0.31901758061068136, 0.30899344807310347, 0.3598830400817758, 0.33288858026218865, 0.3451889144377131, 0.24672251219831925, 0.344745429734407, 0.3392703194386332, 0.3489374949691489, 0.4109712271368449, 0.41554262804101816, 0.4336273894661932, 0.43624500337154315, 0.3427231399546308, 0.2956886730555068, 0.33618485152756034, 0.34044424827974806, 0.3616493850683667, 0.31182520426797933, 0.28954206929731585, 0.3439688553188867, 0.4316409569904333, 0.39049804739694116, 0.4543221524136203, 0.41704292060841597, 0.3757414732677184, 0.3753402966484779, 0.408886156570825, 0.3956228951945691, 0.3220123565743902, 0.27683922124775057, 0.295850174047446, 0.3559314598336234, 0.36282298848624833, 0.30322017969865683, 0.3146475286685746, 0.37475961848948464, 0.38332661665751416, 0.2942965291113518, 0.2940191508195871, 0.312153748802887, 0.2864603082568035, 0.23999972569387612, 0.27130757449802045, 0.3332224046386239, 0.3053876798607661, 0.2702611404215899, 0.2964254913010527, 0.253538338143534, 0.2710208216843044, 0.23167029584669852, 0.22525297689452875, 0.17208643345456723, 0.13078001221576718, 0.1250205503093028, 0.1756075870151851, 0.2111211312003356, 0.2069886313467021, 0.26535954194783395, 0.21937900986612516, 0.16191996094740685, 0.17281367974176617, 0.13195788819414647, 0.16785336676882598, 0.1941919725271667, 0.16321608567336962, 0.1857665101418564, 0.23180259647398158, 0.18229691130903347, 0.09107582134486769, 0.16344986017680657, 0.23395204945469789, 0.06394785987163643, 0.15539771952509737, 0.2460367097631814, 0.19449906592940863, 0.2702045367180125, 0.2904875481543374, 0.28311935652659986, 0.29768167927637657, 0.3419101852518467, 0.3733476914609838, 0.3015602811889492, 0.2894976472311952, 0.3330298585506492, 0.22485902767270954, 0.3102297527070001, 0.3129068942496988, 0.2610149615257678, 0.32413182428837173, 0.24853629730772359], [0.5355838020476966, 0.46828978118689857, 0.4650156801244805, 0.6088174962325039, 0.5866422855383666, 0.5193476251382353, 0.46841053241066605, 0.5123492683515433, 0.4440575008780967, 0.4437374145137053, 0.41683229817399586, 0.48376933103153036, 0.3331024066434421, 0.44270632801363013, 0.3272924768519281, 0.4476011360061515, 0.4349073698760501, 0.4262834321899678, 0.4556798598017728, 0.4727450373600014, 0.4767957582503267, 0.42298240437008233, 0.41591973312383423, 0.38844875960261205, 0.4438351936331226, 0.5053975004947129, 0.4932824632146798, 0.5521773466415602, 0.5350635256620905, 0.5141559493587067, 0.5338391784370472, 0.5630303280411244, 0.49769473627961863, 0.4239767996733535, 0.4460410496333934, 0.5306122680901143, 0.48842672813921567, 0.550459092393188, 0.48143058623357554, 0.47885222385614046, 0.4793298393991982, 0.5222849030497162, 0.3715223467247647, 0.4122268237037739, 0.5180599349164889, 0.5034040818702413, 0.42034680415149434, 0.5049129207741895, 0.593317401682875, 0.5901646656284618, 0.5327242380609212, 0.51793633111383, 0.5358102482627826, 0.5899866641058088, 0.5194883555312001, 0.4739228777167766, 0.4867455857558264, 0.4733838502382727, 0.5185146960961775, 0.535705915920009, 0.5111437031856629, 0.5094558012997297, 0.54697701523188, 0.4777216948438179, 0.4877608794955127, 0.5218908458025782, 0.4463453095281071, 0.4621291092817724, 0.5093486765398807, 0.4643226665662143, 0.49299316013822764, 0.41093169433342325, 0.5244540366546271, 0.43285320884922346, 0.45904731889851874, 0.3876402911522708, 0.41677254167257727, 0.4610250945171838, 0.5009310592345844, 0.45339042737908597, 0.46164397022041714, 0.3913822518093365, 0.45251941695795495, 0.425164131343293, 0.44994403329484417, 0.3537743940695557, 0.5059303751851341, 0.44436652844513846, 0.4986589695734415, 0.4329767616520658, 0.44412456750576657], [0.0904407798060211, 0.11500004460064275, 0.09269778486039079, 0.06594108688704396, 0.03953274938929775, 0.02084666761073932, 0.08405957099677114, 0.12153333213882156, 0.08974890695562288, 0.12358992636515063, 0.06992459759916889, 0.10405120672531674, 0.02989530610513748, 0.07400039767778396, 0.0324068848314119, 0.0646722299919633, 0.045892641111823985, 0.06106995277225565, 0.12882817343526262, 0.05834073751031976, 0.10436689244293029, 0.10976554533055555, 0.07567593871264772, 0.0826979753143033, 0.07153188847041918, 0.07430410951819214, 0.10942011048707828, 0.062071449581392484, 0.08667666071169777, 0.11555322785062959, 0.10123237100065444, 0.10367664957506897, 0.053564998244749765, 0.06212440794463204, 0.05952844380244816, 0.1055756103404929, 0.11479685990726748, 0.06332330228953173, 0.07168915494031003, 0.05050774697898832, 0.07317580920156998, 0.031307100984294366, 0.023793688379284837, 0.09031207033707499, 0.07612601972954623, 0.038210265032931956, 0.025773192498127092, 0.03187651985387639, 0.03433016253246655, 0.03169855529838373, 0.030674915957918897, 0.027453322800258275, 0.05637956215742032, 0.09856222793782819, 0.022209720863452135, 0.03532474354183419, 0.1281263798796257, 0.05651586145932088, 0.08956384071743592, 0.044896339242363296, 0.04622729423329877, 0.08712882371740377, 0.07777389230487848, 0.019711879971006145, 0.007035229949922658, 0.08236785718900723, 0.08021656320538455, 0.09501346399020429, 0.027276719900998354, 0.038214698073628976, 0.0648716581561087, 0.02095009467079757, 0.056691266575812825, 0.032582038096308025, 0.04928035697624937, 0.0872340155182225, 0.06531012139055595, 0.061900040582892855, 0.045755221972277944, 0.037959514457262526, 0.042837593442192505, 0.06060053954719173, 0.10612931705688032, 0.0814587654280535, 0.07885722932052826, 0.08695996970215984, 0.11522165844736584, 0.10785280252976166, 0.10283642056234953, 0.05237888287203315, 0.04406646286630797, 0.058052796778281505, 0.040765340383511275, 0.133936592510983, 0.0727191544889186, 0.10808445604504273, 0.12610715649141457, 0.15923881453228966, 0.13724763836999582, 0.07195292338874623, 0.07671012262805436, 0.08198758886372533], [0.34974414140790494, 0.31892512521521993, 0.274206275825208, 0.300614005443622, 0.2033462255761592, 0.19960028812489064, 0.305837254519233, 0.3653899137059036, 0.3152579376899546, 0.3357219521980299, 0.23663843249273628, 0.24228328879277705, 0.3188320132387055, 0.30868183893034923, 0.3178349790854656, 0.30610582828049565, 0.34118151630013455, 0.2975009832401532, 0.37332121692364434, 0.3486367289295908, 0.3073372769706796, 0.4189276654074213, 0.4338310331006896, 0.4076919447255321, 0.272282077235702, 0.27094771045881394, 0.34285987037760024, 0.20186829851188612, 0.2500206347067188, 0.3227329914006599, 0.2293156737151362, 0.18584353979434526, 0.19722538557130695, 0.25602137424612953, 0.25942916738842364, 0.18496062580741793, 0.18557002304194312, 0.19174719123699357, 0.2136457194208769, 0.292053269418728, 0.15991444402277433, 0.19109119527118648, 0.16625804670632652, 0.22681613751843574, 0.30860755164420195, 0.20994138489438732, 0.2616541353923609, 0.19653085080501323, 0.3760755725012527, 0.3414678730228728, 0.27117630802260567, 0.23523012843611402, 0.30713100304314084, 0.18387530637198954, 0.16502075469450028, 0.21460378798397614, 0.27474370685433147, 0.1684569536377586, 0.26627145211822467, 0.2732535199857239, 0.24735816802430302, 0.2736238930068596, 0.3336325029783783, 0.25370394517592404, 0.25654000675367894, 0.24430816847373252, 0.28505442724909413, 0.31006135264985096, 0.2854190245773291, 0.21749230440894143, 0.20217684217193624, 0.16706147701365784, 0.2615858705806406, 0.2246886347051, 0.16032593695978792, 0.22405629115788683, 0.2763662752551739, 0.23837190388776427, 0.3359285743660361, 0.27291086432268846, 0.1555302284585859, 0.18715551773290737, 0.26195172283389784, 0.27820902654959717, 0.19684958177542336, 0.27765632862636175, 0.2245404851881816, 0.13944061901719418, 0.28398843393224443], [0.21045409563128317, 0.16998683503206877, 0.14223063648800813, 0.09215762354488863, 0.11006426970848604, 0.22761199660432305, 0.3134530031924648, 0.21469063144492495, 0.2081560961448553, 0.23368741762064196, 0.24738012434271428, 0.28821914305870694, 0.22191090625549478, 0.26467145388196317, 0.27061343461430576, 0.2923060624172717, 0.30810535353021024, 0.2158236178287525, 0.21299853188942827, 0.17718466069881356, 0.19884662081018487, 0.26182316792648497, 0.23777786886838623, 0.3290829511028221, 0.2695437351256235, 0.23051416121427667, 0.21026632986036844, 0.24232648980253851, 0.17676803308354214, 0.26964666354133443, 0.25462257025056656, 0.2922740700664263, 0.19636384830609613, 0.18524090495191217, 0.21377608472286197, 0.1639376523693222, 0.1799535655209783, 0.22558710858997733, 0.20441011122786848, 0.27196289890178044, 0.18807864447215938, 0.19566736463576753, 0.19577438082253926, 0.2412185211975282, 0.1910835427243491, 0.157532330442956, 0.1796350503498696, 0.24133475423777842, 0.2652371179019054, 0.2724570538993393, 0.1504479098524217, 0.12715972240022946, 0.2521293272619865, 0.2469415453868332, 0.17056447210872702, 0.22827117152720075, 0.2701712200953637, 0.19318677530436346, 0.26553911986373263, 0.2937207734868809, 0.19186436571634352, 0.17045096792238104, 0.26898260222007647, 0.24991206534332305, 0.29967190520427406, 0.2277444115378208, 0.17766210114690098, 0.29778582023378525, 0.24548569007648033], [0.4530690793358421, 0.4613939113803719, 0.5515236958830251, 0.4037818371174013, 0.32208361042547207, 0.36271623767887307, 0.4346526963474593, 0.4714448052057436, 0.35273940400378523, 0.3786868608168873, 0.5813803653753952, 0.4902017261716255, 0.4073991665943914, 0.346938954741006, 0.3624349249070431, 0.46751264554574007, 0.5517936014057616, 0.508949713762584, 0.565555345562409, 0.5404589469156135, 0.42357230360042303, 0.48538767362928287, 0.41319694823359315, 0.44087324149044116, 0.516925007442858, 0.500465444946773, 0.500376959567637, 0.496362067808994, 0.4932806717752563, 0.4623957313211974, 0.5102138619503029, 0.4462001246339962, 0.6238472259988475, 0.58102886076731, 0.5791557928378036, 0.5785609898279948, 0.5746420606059639, 0.5376635489791195, 0.4925838621320973, 0.4422131454190218, 0.43463069568027035, 0.559587525433787, 0.5077445989939292, 0.3789192595832452, 0.56092425821205, 0.5743514223086134, 0.5176803129521436, 0.49495211000157346, 0.5170821133315194, 0.48968767667446494, 0.6123266225517684, 0.7657419907923929, 0.7931114668100271, 0.6488557812524597, 0.570937664841627, 0.6865208267555231, 0.6153253937382597, 0.5455566009817158, 0.5771826183854301, 0.5809557545284406, 0.5851947837746334, 0.5693282954153983, 0.6255689197677484, 0.6069025585965073, 0.633743629575245, 0.35159541696028684, 0.3785112071446739, 0.4555507759992008, 0.38115009517620096, 0.4212366897769894, 0.3923237439522734, 0.33789079414670836, 0.39986357166194414, 0.36259592826177856, 0.4678138806587821, 0.4775711163523881, 0.5379490789460548, 0.40727636697706904, 0.3749269940623911, 0.47543488759342784, 0.4595401938540963, 0.46937732023340717, 0.6167094752277126, 0.5451650852853052, 0.5795703760010256, 0.5486129656629593, 0.5206125069929599, 0.49130184400457355], [0.44678779594984314, 0.3900155660902209, 0.3614438861365534, 0.37141898621500163, 0.3772452704064833, 0.3120892310206401, 0.30298336043299323, 0.262154394294901, 0.323575536231224, 0.34158394585291485, 0.29291299935249476, 0.26766989538637415, 0.3331065741171255, 0.38039266368546737, 0.343523119904308, 0.3552052513966568, 0.3273755456967159, 0.37220013209865205, 0.3732831046517431, 0.30598767365892465, 0.3766739063989942, 0.2973362392020052, 0.3848427317964, 0.31846070800179105, 0.3375469128883085, 0.4126961609123553, 0.41034978503368097, 0.43002883839213585, 0.37249964395387236, 0.3465147508962116, 0.3683133581415464, 0.39159376158581327, 0.353321215741831, 0.3025677279216114, 0.30578644819661843, 0.3897386143537653, 0.3850333283351401, 0.4329218800842015, 0.4045497073137324, 0.4307062637834513, 0.3725810853771785, 0.37898764719740335, 0.36136724995613717, 0.38119496214582893, 0.39266635580361675, 0.3565474948637577, 0.3484242665314232, 0.40099454734255463, 0.36062346886270796, 0.3593241274543083, 0.38702600716809143, 0.3400878025910548, 0.3708094399235012, 0.42023235662663705, 0.4101992080163369, 0.3820044853272991, 0.3696243385077494, 0.35910614186477846, 0.2789844115502687, 0.24998453182991087, 0.23389324004808865, 0.3276288782206198, 0.3369214521882484, 0.3163099237708046, 0.30591095829583087, 0.3510947714885565, 0.4053551609991689, 0.4135188243165261, 0.3721225659522258, 0.40379387233019803, 0.3899120119427718, 0.3683657290325885, 0.33735064867689324, 0.34220685188063193, 0.30798700055247147, 0.3297367928288514, 0.355843957977894, 0.30715092821019924, 0.3056867540618347, 0.28860797650395636, 0.31955102889051057, 0.2653817342451748, 0.32022351299366764, 0.1996687590002217, 0.2673638010331528, 0.2803329642613696, 0.20813454182471228, 0.21639748687955654, 0.22054013484258825, 0.2642029044514277], [0.31507025177506087, 0.4618387864171145, 0.4122460309813766, 0.5109584687707601, 0.3967394638162181, 0.47836612884591184, 0.46805502326247567, 0.3563763386612312, 0.3908600192773022, 0.32548895224375646, 0.4245414239407787, 0.4343859187502568, 0.4560584561710147, 0.37343710589982937, 0.40061809754224637, 0.40584623372064593, 0.5300255463104916, 0.33781126453678356, 0.3829977908497038, 0.4248606501944508, 0.43081297507999783, 0.3548585693350527, 0.41847704057289437, 0.43104752755436165, 0.39770739129907307, 0.4760296058011725, 0.494366707398945, 0.3352163918932767, 0.23221782816787723, 0.4339455874764352, 0.3939174550312054, 0.4486921980077344, 0.45132147825165236, 0.3598294028207498, 0.389211301335766, 0.39418102570823427, 0.3977391534926224, 0.31290029469793507, 0.33653845675132354, 0.428889406559408, 0.25151610654895373, 0.320617161383909, 0.3019383307140546, 0.28859994316682464, 0.2536173670466094, 0.27328216261861005, 0.2907019352129645, 0.313466469966655, 0.2721150103802367, 0.24258809801445644, 0.3053809991489049, 0.468269028919765, 0.5114009459121102, 0.5023124795161953, 0.4574291730087275, 0.461007015588767, 0.40501975017474434, 0.35372857975262173, 0.42063374800581743, 0.3747113024272046, 0.21569908572869761, 0.31629482438960693, 0.19737748712774741, 0.29416244598195374, 0.1727911323135459, 0.49359939606518066, 0.36925527109178347, 0.5304666844990765, 0.4044837196205009, 0.4150336112310542, 0.4390462972517602, 0.32127821735602163, 0.4084257297019108, 0.24727376372698126, 0.38151529187578215], [0.2302081144967513, 0.2667231985600785, 0.21249775112016916, 0.2275657678768042, 0.20028622529472168, 0.18069821984077394, 0.14153005905874344, 0.09768757393522183, 0.11568146348283943, 0.14035079039543688, 0.09766462328703109, 0.17030504828573972, 0.08286270477152072, 0.2441690116220072, 0.22293242357732668, 0.280447863423194, 0.37814762130486257, 0.2218890464328034, 0.17331151121941402, 0.08185980349447915, 0.1173991687826243, 0.11617173289660557, 0.22163851661167788, 0.2186643968982306, 0.20762245262520232, 0.2762072402975471, 0.28328632003347304, 0.21498207621076454, 0.21031281691943016, 0.2787147744657875, 0.20929508018451148, 0.2547837353474273, 0.246437085338361, 0.29079721076511333, 0.09245523619565915, 0.21845266979240524, 0.24805682220677347, 0.17725156314183602, 0.281831072706412, 0.23679087585635525, 0.2324219295972474, 0.18420231893584815, 0.2749826019460463, 0.2758851303028123, 0.23495418931477355, 0.26007351907752246, 0.32142190842291235, 0.18165584141394922, 0.21611171159335044, 0.17102702302626419, 0.2335466589261433, 0.23791327378647334, 0.25398700394176393, 0.34233382675958185, 0.21377796548633493, 0.34643956824341005, 0.23385131142185964, 0.28049253006114266, 0.15780270564005094, 0.15429676215195645, 0.09134480482824252, 0.2344836360182396, 0.32757262482045046, 0.20423983884949412, 0.08454686594979244, 0.11549532334106251, 0.1277677751570818, 0.16903914557538446, 0.1588296596895152, 0.17066030114429992, 0.28640689052981944, 0.14454237978562715, 0.14945555859473822, 0.17916168279475975, 0.1784595982604508, 0.21857520566737992, 0.13800765650349098, 0.13696234581344835, 0.2528224715219083, 0.20937175268110575, 0.23452318113819787], [0.17440984626488876, 0.23694232621450484, 0.2521988115920488, 0.27037265599430615, 0.31644024727239556, 0.3304325695997148, 0.3229993074310422, 0.30673549346825213, 0.2927809796709552, 0.3414222003639965, 0.32775310572160776, 0.3318940245858073, 0.34023967332261085, 0.39298826948491405, 0.2703431834529227, 0.3132425918594993, 0.33544158445213984, 0.34966557408009596, 0.3106992098307393, 0.3308478766747996, 0.350701825999051, 0.38631637025995896, 0.3592538740485785, 0.32092259594252986, 0.32907154974421376, 0.3543239609752132, 0.33818544329162825, 0.3290627601142811, 0.4046755098603183, 0.38285573157850605, 0.40951035476535586, 0.34650694706941254, 0.3991713539796496, 0.422492340201579, 0.38354360177041147, 0.36743144744148787, 0.42803622816783626, 0.43169490911412106, 0.3268174128016511, 0.41072729310259265, 0.3011819492821538, 0.3356920591798933, 0.34464774535654674, 0.2783194670059132, 0.35608316806762214, 0.31079368369610916, 0.29072076840669564, 0.2554524266663414, 0.26902742305513555, 0.25993011330821053, 0.3660467700262109, 0.34189538647872486, 0.3095774582597002, 0.34150697385764844, 0.27859928083373947, 0.3525465968225883, 0.32099223306866687, 0.35776510555944957, 0.3336637033569229, 0.4322058990041061, 0.386085114992316, 0.4021158279824631, 0.29874827690498995, 0.29012900849735135, 0.37654278530620366, 0.45794445400478934, 0.3266982068582009, 0.3134023766552344, 0.3570304501463614, 0.2664490604562113, 0.40471222264973405, 0.3082341670532454, 0.28034966684167045, 0.30741321890474294, 0.22627315260580924, 0.3210307197932326, 0.32631300466481095, 0.30202603206510936, 0.26732906538206036, 0.3159890231926105, 0.34296072648725295, 0.3686506973715388, 0.37024344198298215, 0.3412916951155847, 0.3669255030309545, 0.33081323027568454, 0.2897511939207014, 0.33179124037599583, 0.32973942762284425, 0.3991105746729201, 0.4465630412438053, 0.4753185716871158, 0.360334737716476, 0.3249164534953629, 0.38379376404933, 0.37287793102913225, 0.33020651259321876, 0.288281430491595, 0.31240484536409907, 0.333576423274935, 0.39405226482044076, 0.3261134627336744, 0.3801429712733038, 0.2686340752793391], [0.4500328686000084, 0.5211881106523211, 0.5955715541001235, 0.519375770166167, 0.5732225034206948, 0.5456274771763597, 0.5628561185162654, 0.6685814026458677, 0.6365931009688124, 0.613681956362625, 0.612306717789846, 0.5313540152326511, 0.6360564449731088, 0.6129213780754444, 0.5229774174530214, 0.4730157032539036, 0.5398789490046708, 0.47371913735815724, 0.594254873741002, 0.5721221200441473, 0.5543124578800224, 0.48518589505685306, 0.5400627850513677, 0.566681434045504, 0.5316564511155297, 0.6353281186130214, 0.6030494549764049, 0.5507294637236099, 0.5633794488837217, 0.5489526343126039, 0.5919271192865693, 0.44409644713990915, 0.5408424916931004, 0.5078208625197673, 0.49897742713625803, 0.5365023148164372, 0.48848869284206153, 0.46412076433111793, 0.575957898169702, 0.43809435521010975, 0.5866855102162848, 0.497938765502698, 0.528976612273592, 0.4899580729559583, 0.5815951195915162, 0.575279262034956, 0.5705017474521251, 0.4051029125502636, 0.4967892039664952, 0.5502079192197057, 0.37812587988807334, 0.5676883678664075, 0.48693264489742283, 0.5227569128666009, 0.4827573944590126, 0.46756859760805247, 0.54870578548184, 0.5598219247148091, 0.564283835004284, 0.6553540354555891, 0.5601145004588024, 0.6032583792522573, 0.6043575026274878, 0.6449875473716745, 0.5872251367750155, 0.7409934181230641, 0.5623082731686804, 0.5679698070052385, 0.6071243206685462, 0.5194940524969837, 0.6284571838934008, 0.5841293188240965, 0.5743401855177585, 0.5624464020998079, 0.5852439582830379, 0.4700071333245338, 0.49564581839342503, 0.38682844210327033, 0.4709498880753859, 0.479257113217385], [0.4107994848815504, 0.3830809908177235, 0.35077299460307704, 0.39244703978878454, 0.41386080669527253, 0.36970618182115794, 0.40619950144563666, 0.34333011189178664, 0.4266113267586075, 0.40829882917393573, 0.3174145768320079, 0.29821934672393796, 0.3307337325495016, 0.2924334201766958, 0.2826016354117377, 0.2980695713645455, 0.3226526470220292, 0.3223009515437268, 0.31749739951635764, 0.2390953578448721, 0.29588524634533336, 0.2954561823157131, 0.31697145487181194, 0.3477403119108273, 0.43660032710559626, 0.43340669830506884, 0.43003793710252436, 0.4123143822905263, 0.3681552888455465, 0.46544151204113643, 0.33636633616735007, 0.3201117010776667, 0.32369076869823066, 0.3790315105869247, 0.3265392685792208, 0.34968971720009573, 0.3290370079172411, 0.3701179440899376, 0.34298692563170885, 0.2881064826112639, 0.3471133480787587, 0.3422350556611967, 0.3538881814448093, 0.40022794630879643, 0.35229190838614605, 0.4137967309245955, 0.42695400899109265, 0.39808776523830774, 0.37481881638939396, 0.2701294937659787, 0.29810690487200997, 0.4390374254441199, 0.37416159443053865, 0.37925253809543086, 0.36076168203369724, 0.4075973079182622, 0.3149256664875786, 0.32033725058916024, 0.31348343190447636, 0.3095923489975332, 0.36842761306096367, 0.3719693345604556, 0.2908118080013463, 0.30620089262066985, 0.31755836351512196, 0.3537329157186557, 0.35097279730618625, 0.3519790179316383, 0.3043740049589396, 0.3993108127227305, 0.36894826052660046, 0.45503829514055616, 0.4099815402999988, 0.45904038063594915, 0.4230882513071333, 0.4121258441881743, 0.4736885215591247, 0.4409786523133971, 0.43854181244272533, 0.49298044670631136, 0.47142896272226775, 0.4432443166757948, 0.4542131068993685, 0.5118420978335138, 0.4721819930390017, 0.5090865956647161, 0.498514110030449, 0.48483291872204404, 0.47840795851226753, 0.5600216273620051, 0.5929202929366566, 0.4960799544115372, 0.549697028429437, 0.5979829523027315, 0.48843460430975766], [0.449205963501335, 0.4434439523507081, 0.4607925536815708, 0.5927224130506301, 0.4805784004662713, 0.5960877508965018, 0.414194009636641, 0.452699913437338, 0.42193555735173854, 0.44495725733903646, 0.45999995912954744, 0.5377113262342174, 0.6087532400038888, 0.46490449232284753, 0.42967513967782434, 0.40526991755334857, 0.39355666477667534, 0.33925911315397944, 0.3086060442501077, 0.2824047245882626, 0.38541762334893725, 0.3146521648582469, 0.4502250996879738, 0.4252752892211397, 0.5012104817687698, 0.4384037534357714, 0.47968514570519305, 0.46888964222794505, 0.5013464009056918, 0.523771981698255, 0.3487410282939164, 0.28554536877796655, 0.3071947109014972, 0.3235845069439535, 0.3770730732793967, 0.30822964133423464, 0.33872871027340123, 0.3411363811943335, 0.31103088729222783, 0.29436754748528327, 0.3701002810864492, 0.40349053732854506, 0.30809685564097505, 0.3127698176205371, 0.32499364631518957, 0.43020070234269137, 0.389654340791619, 0.39491480780493055, 0.43207165984710766, 0.3421349501059035, 0.2907931256183745, 0.3688355006644396, 0.4097149786154662, 0.2443295812075593, 0.3491256991318141, 0.2985672909272714, 0.33998656621399936, 0.33844926537199904, 0.45138520912162267, 0.4590355281777883, 0.39143692936650254, 0.4411581777020053, 0.4393775759258447, 0.3137142220388924, 0.37369481606886223, 0.33460983215754314, 0.3657693988013662, 0.3071628893301191, 0.4557131606475606, 0.41905954935740486, 0.3038231530342123, 0.2437485295480258, 0.3375320071583152, 0.3757020908390475, 0.3601610362999299, 0.3758981860413351, 0.4382395892725584, 0.50254030305728, 0.47788211332264524, 0.4228087355036891, 0.5388357560145746, 0.5945319421825831, 0.5072618844306465, 0.43075094516369283, 0.453911169006296, 0.36317102926575173, 0.4399840665506712, 0.3320086039827739, 0.30235461914381473, 0.2893015983696878, 0.3238078641226931, 0.3154805774043598, 0.42209050417464056, 0.3724042683895203, 0.3266007375319859, 0.3432106891727695, 0.43342285114576806, 0.420028632303274, 0.45399531723496017], [0.36726570991460095, 0.37617807617319077, 0.42109997733244625, 0.4268187202094309, 0.38096431599656033, 0.3773299616105486, 0.3112049396011255, 0.4528070124115054, 0.5373492364355181, 0.32686515124210225, 0.49185163836886786, 0.44943855681284006, 0.4487601761919806, 0.3116452095886438, 0.4170061044803098, 0.37326110322649264, 0.4208545205092696, 0.3852908279218729, 0.31284850392960484, 0.3005562295540399, 0.37530678911231374, 0.41360700152474633, 0.345060098656182, 0.40900081026271784, 0.2792554837703087, 0.33021458438142076, 0.38403538763886674, 0.39136032916449287, 0.3505858616373706, 0.43477258445376865, 0.4068453215179621, 0.31209662913521957, 0.26523393656851363, 0.26702737582370106, 0.26216493881328534, 0.3451322441909179, 0.44723075038744436, 0.2520358841168709, 0.2852346716274221, 0.18483410869701952, 0.1692635836692393, 0.25328421220162484, 0.3729532540069192, 0.2976071508167851, 0.2864226731105638, 0.35317487553553467, 0.29090493189972394, 0.3538576823323534, 0.2897724293600764, 0.2903105153439066, 0.39136392580465357, 0.32762417187309567, 0.31870336266402305, 0.33165437490688515, 0.2403034528970294, 0.3061755113650366, 0.2960232262968275, 0.36156090521588513, 0.4798032655480311, 0.37429986814394217, 0.3759237708814171, 0.3868386081174707, 0.43457858397137283, 0.25921020332619615, 0.271930703388544, 0.2640871397211537, 0.2987196003324157, 0.25826203872155945, 0.2772746990508506, 0.20749937758494666, 0.16925856315933308, 0.18783747577070659, 0.19130518832758886, 0.23232843052899688, 0.18129775437397008, 0.1892173336344149, 0.3074358164474945, 0.2659017146875823, 0.2666208094818879, 0.11987510380058344, 0.18425666589819306, 0.2722325388688942, 0.22832673173031995, 0.1488711282293407, 0.279746104049447, 0.23668675609591885, 0.273601968029152, 0.24280266063763814, 0.25377498695309025, 0.22316817540764994, 0.1321544022965738, 0.14457852619162825, 0.3069266477258188, 0.28935071601142287], [0.2532010129437781, 0.2758888312748403, 0.2790976649762167, 0.3563219389532496, 0.21524197352558616, 0.35366692825347923, 0.24048790254121302, 0.20975963792320107, 0.22590869292319252, 0.34429899391858537, 0.216386307521028, 0.28771649719742753, 0.21803792566943953, 0.11947758127786746, 0.3404826922854917, 0.2718595286175845, 0.30239113946099033, 0.2715627243265136, 0.31125574438605125, 0.25392412868726427, 0.2009787460139887, 0.23700083822911278, 0.1764205834889629, 0.2095988918201737, 0.25032926750515705, 0.19230668713474336, 0.11637111797769882, 0.10608541768818068, 0.12526915679799622, 0.11543036600413857, 0.08335479572102039, 0.13548808825323722, 0.05450666552368447, 0.17859543848658424, 0.15496299397524124, 0.14775587135141782, 0.16239660791642777, 0.21981816390940423, 0.2415193575834354, 0.27138546063361485, 0.326744252338792, 0.2283252509223913, 0.1499814208139211, 0.16561196793784322, 0.13562279844740152, 0.14054422714513629, 0.11148017461040707, 0.2052416884194641, 0.16478669208817784, 0.1694746842586861, 0.15970263193139597, 0.07392456191336917, 0.07166380179242246, 0.17007631600914727, 0.249228108954465, 0.1470838580394693, 0.21785821074003262, 0.17289946488647837, 0.24136332113427653, 0.1633984541256115, 0.15761567276582064, 0.11629318830614903, 0.036139486469169285, 0.13749882007279193, 0.08625612109982436, 0.01875903246943463, 0.04033226085474969, 0.05036037065661786, 0.1580883638766317, 0.12078586301647627, 0.10390001773503962, 0.050539340481995515, 0.0654518033114892, 0.08743425742561581, 0.1418507112898408, 0.16526772019031027, 0.19284006489143646, 0.04034557850661926, 0.02488027066173037, 0.13094434561779555, 0.09794855909869336, 0.16793413544802493, 0.1762099912115207, 0.23829353352881988, 0.0913452276358308, 0.21004048764405958, 0.2343911309928853, 0.34508555398057705, 0.3524057708833139, 0.4976137026303356, 0.39146929113876544, 0.34073870283750546, 0.33780988959311836, 0.4749338404777229, 0.5711627538720052, 0.5417570292685199, 0.46151739412314036, 0.44265978478218276], [0.57318415389474, 0.5197898148238469, 0.37026330301500826, 0.40552695987082693, 0.3086250835560041, 0.30444069353806097, 0.3690547125833335, 0.40808916847348664, 0.4053693130077252, 0.27098454217257334, 0.2437398937531613, 0.3157046706429863, 0.41910681919207304, 0.402027497956354, 0.35788014120738926, 0.3966673836068441, 0.4618171357224797, 0.5073629407206329, 0.527162639013351, 0.463071298035886, 0.6516676622805287, 0.4984168873323955, 0.30386616450485837, 0.34213784646678896, 0.38019982622353105, 0.48121519617931885, 0.49212142557121324, 0.5189389023049951, 0.4912598522560171, 0.532867105389694, 0.42808721254014165, 0.3966654315579337, 0.434166676801699, 0.39794543682998346, 0.5091474199993903, 0.509010492852349, 0.5684124858057397, 0.599696788636144, 0.45007067716015264, 0.47653233036494697, 0.34493958589928236, 0.4064052604768009, 0.32834896180156664, 0.4174972537944269, 0.20885879490647102, 0.2998432628394705, 0.3661794509710447, 0.41628873597450333, 0.38908173475314883, 0.269240714538925, 0.3053500997650436, 0.23576689443523705, 0.19859894457822155, 0.30890614474610223, 0.3515696663386439, 0.5317076025077739, 0.46554551535723554, 0.2602168969999539, 0.3165841944711853, 0.29402114265251605, 0.4807218008370883, 0.5495588107109699, 0.5248977371309103, 0.5618418929031426, 0.48507999772658167, 0.517082667142239, 0.6450965041012253, 0.6272256893473176, 0.5901435650401803, 0.5117154298295371, 0.516905479685116, 0.7268531715249599, 0.4352998471058622, 0.6029422855898974, 0.5085303809163061, 0.6410280969907386, 0.695354300623782, 0.555836536023605, 0.5498820898742752, 0.2432652773353181, 0.3632049377415546, 0.26751438845715075, 0.3785869048210025, 0.28588746271408944, 0.4142215954805006, 0.27103144319056105, 0.15572510502560805, 0.1884181046811602, 0.3208794272279194, 0.2171508057172714, 0.31445195148804644, 0.4882519642292988, 0.4898961426239806], [0.5566386018582695, 0.5929605747099296, 0.5718590665009898, 0.4616159303480357, 0.35977355223165947, 0.41761500198779733, 0.48414813342818785, 0.4701831786689531, 0.4720565297156026, 0.5482755725155228, 0.5443260456388825, 0.5786613178939747, 0.496874670805589, 0.5811877606488173, 0.4989119855414227, 0.44509464916913716, 0.4519699256273578, 0.44747778463273935, 0.4178210273951375, 0.38449800167002407, 0.3934335557154759, 0.3266431136394168, 0.43322244556604245, 0.32943297101268676, 0.2808689451228994, 0.3214074446444004, 0.3814307837279205, 0.3564603766242814, 0.39858325031939573, 0.34281708969876273, 0.35700746090828794, 0.36249539221142996, 0.4196138170618228, 0.4489310006853873, 0.2684928723001094, 0.4227402810441552, 0.39314064071928706, 0.28536165205859787, 0.2062578167147523, 0.23902523545350846, 0.18454283893237172, 0.35778559207125815, 0.44939810184560386, 0.5054419004336536, 0.3575903518144259, 0.3898767140694243, 0.3230374344566549, 0.2574947315649524, 0.32107801432676225, 0.31514214603388363, 0.3956513461863529, 0.36162236729505104, 0.2185110410858214, 0.24532362682301467, 0.22684451228037944, 0.3643636621089049, 0.3432186553748084, 0.36690331002185617, 0.45099078912825646, 0.397752725564804, 0.4179000919619444, 0.46221589367934757, 0.41562621588308696, 0.3901520294562815, 0.29749493229163626, 0.250238328238474, 0.22354937467320485, 0.25886799897080687, 0.28793989059024666, 0.2519682237449569, 0.20229782402972027, 0.24358643834382737, 0.20273691865787916, 0.23826925429325907, 0.20052928253151153, 0.25647125729163495, 0.3818722036945556, 0.37922826286703715, 0.3394952485838561, 0.35832972261717705, 0.38611174065337955], [0.24794111406753977, 0.1848254468383984, 0.18144984199604722, 0.19734969322265458, 0.31601218372008905, 0.23942143994126386, 0.1770334154431914, 0.2115352906602799, 0.17812116668081487, 0.1842412355991376, 0.21001699661381765, 0.22624149030080926, 0.20136959942438237, 0.1732970329783242, 0.06697955336952288, 0.15315264162421668, 0.1019446844270074, 0.1948803027117944, 0.11919079486104792, 0.13790263183715673, 0.24024818610462836, 0.14892959196573108, 0.1887537388863097, 0.20560201214136356, 0.19611155567889904, 0.24941300521578286, 0.23550821490980905, 0.24821891844981775, 0.24072396446511526, 0.253696385077748, 0.2800258340405595, 0.20542963075701143, 0.17729326749002575, 0.1307862197204568, 0.14770043362171362, 0.2730741009481435, 0.24043021130023942, 0.16054768734008823, 0.24682104299467358, 0.21762890232042265, 0.26615842051527894, 0.2146529394545593, 0.20827271334014355, 0.18554632339498156, 0.17564068694914892, 0.18750395182156124, 0.2527472363838613, 0.136158606069292, 0.10803549459605792, 0.1620957795781195, 0.06097837235435584, 0.08305266478915144, 0.14817602723766407, 0.09323012679300595, 0.17320312828398288, 0.04545866000494301, 0.1405065553856273, 0.19651509975218248, 0.11102346755135593, 0.07139188425735664, 0.1382055663009999, 0.2470256222615048, 0.09982879268375816, 0.07087717425138719, 0.12764376638181663, 0.12588639708014937, 0.07293095768389472, 0.03554502705423301, 0.21637318917186776, 0.23836881622105022, 0.18628936162829443, 0.23080168893325978, 0.23043454230220978, 0.23806280990539305, 0.23645249618109287, 0.21289066624090294, 0.16775069645525248, 0.18529188395917776, 0.22793768040778847, 0.11008544890110247, 0.18666023774952886, 0.18109844107831674, 0.1875719996825901, 0.20296678881337982, 0.19509135675235037, 0.07826011469426603, 0.1496392162877102, 0.18673828094466632, 0.25886580068945825, 0.20731631079792207, 0.22778082756019502, 0.19164743134364717, 0.09866753832995248, 0.10849109955748905, 0.11327913495525976, 0.11710234398110776, 0.05203976725182835], [0.18601266087546733, 0.12843666526139103, 0.13057229393005407, 0.1932702740972413, 0.23553347181589973, 0.24054682457805002, 0.17898917628182368, 0.31675663008330923, 0.14447424209438198, 0.3116857645270037, 0.2755912497914766, 0.2164013255470713, 0.17952677377855458, 0.29485444680435996, 0.3214321355851235, 0.34849259251865794, 0.3287097131038152, 0.37768634251448735, 0.4310110392766329, 0.3465171622289603, 0.48760513157344343, 0.5207653491419239, 0.3829277391158906, 0.43968503620668126, 0.44267029767299765, 0.3867863819347285, 0.5056616792311326, 0.554906167877602, 0.4897882809490497, 0.370784279248433, 0.446242320511909, 0.35423604715666424, 0.4594137376561185, 0.3900025360246581, 0.26255924482861037, 0.34991941585265574, 0.38793059415003067, 0.38764771392652875, 0.3977978313230881, 0.3414377888555744, 0.28264118488007917, 0.36141020796095785, 0.36352674959989983, 0.3088250160441245, 0.35223330070485886, 0.3701594938452641, 0.42457827210073745, 0.43073306096560166, 0.4694157745335791, 0.45117971011479147, 0.45000318992035004, 0.3529729495869498, 0.4763518265108196, 0.45933537653866424, 0.3405127429004146, 0.2928400991579048, 0.44873739165285637, 0.4967092309755453, 0.41515928824647885, 0.42138113217984985, 0.34847395247409035, 0.3487602799143901, 0.439556223946738, 0.3686473622283573, 0.5456307485657295, 0.45545811863133007, 0.5325279259416758, 0.5545245254661582, 0.48566882202155165, 0.4888138908090473, 0.45917773207779866, 0.4875265220380557, 0.4291594375471715, 0.26609359242174674, 0.4562049559628688, 0.4134262596126799], [0.24293409089065918, 0.3469945306416304, 0.3391014004252299, 0.2716807357614546, 0.28934931445896606, 0.30427551084905957, 0.3466557800379793, 0.3211996669712911, 0.3270868710902533, 0.33741172822979415, 0.27481450808642743, 0.24783345447145386, 0.18057168448692648, 0.27314384565415994, 0.3143437095795535, 0.25085235247618615, 0.2675743684277879, 0.28733749674525905, 0.13658582289698706, 0.2353555895061291, 0.2315984066237397, 0.2890812417189402, 0.2708628569791297, 0.30808373175090437, 0.3156894035564056, 0.15440445212499995, 0.25599546224766795, 0.25922304998369494, 0.2647854468240108, 0.27546823215350513, 0.15141230366935604, 0.3021206613486392, 0.24560333345119406, 0.2758118263495896, 0.2827799141394221, 0.2475764498386867, 0.18941207282176367, 0.20531729466938092, 0.2216224068391539, 0.25620333280133606, 0.310464848912198, 0.34542548338992013, 0.2829815699592514, 0.18066200404773153, 0.22023150675835765, 0.2530704876804865, 0.3449659831879147, 0.26839681200980914, 0.31423000138387197, 0.25999298795399395, 0.29412666182268726, 0.340626190810538, 0.3497126287971045, 0.3051872861114835, 0.2833580830358856, 0.20965407703769934, 0.3551711284322113, 0.33435784314975486, 0.3058404632746745, 0.322859018877356, 0.29409904242886525, 0.27966784802193906, 0.36804642943506344, 0.31704386084203245, 0.3657384903561702, 0.3229975152462405, 0.36648872381496256, 0.35727450855226867, 0.36499310795742973, 0.3103992006935605, 0.3227779997031784, 0.36687644667867236, 0.31821241885069157, 0.3232246197670671, 0.29045878161472893, 0.2692267672512989, 0.32730619984432774], [0.019241131425689735, 0.05700029964220554, 0.02358783658023823, 0.02122388417145358, 0.04780116948258384, 0.02591516139148389, 0.04641983942639435, 0.04632110511307526, 0.06946788461168237, 0.09585716338603899, 0.019319914565354604, 0.04817665317345465, 0.024872995814339192, 0.06265007059329232, 0.04857924464808458, 0.025977392757126353, 0.04168980557450911, 0.07320227920159922, 0.028276415523881628, 0.11699013758458504, 0.02407638996531221, 0.029745181183101575, 0.0016306671771074506, 0.05904039392802141, 0.025801000343819724, 0.04292640268776958, 0.05470072219487939, 0.06489500438930523, 0.1131075828879079, 0.12716690036845768, 0.05294722954606012, 0.02881852341791697, 0.05502876237073972, 0.04891195944884058, 0.060113278900323336, 0.03322148263644254, 0.07147392261806672, 0.060199267040509256, 0.026414588852956184, 0.10176183105596874, 0.06651375365383705, 0.06752376381283323, 0.04475431484265585, 0.015809776728111055, 0.03543998728463581, 0.008606354992184718, 0.023090320389808117, 0.0572406609211781, 0.015882374252764786, 0.017458652391279927, 0.012183766221134784, 0.061031432180892915, 0.0904138912758079, 0.06711996120958681, 0.07676232234501226, 0.013381570045836665, 0.038573525983194294, 0.04892348766760497, 0.02133921093539585, 0.05249059580180989, 0.03292694755070562, 0.06521283089090357, 0.02166515527182632, 0.07969263029444125, 0.05446425337667605, 0.011853523101294911, 0.033810127866210536, 0.001198886530543912, 0.06353897409415149, 0.05755797838781649, 0.02845611498040647, 0.08493818744274742, 0.06158662347043345, 0.010568977206776933, 0.11225230151871335, 0.027696422905192072, 0.05403439123595545, 0.048494028591015564, 0.020355238064447473, 0.0350881153561506, 0.06343026954903838, 0.05616110286331122, 0.01805806044701876, 0.08100449060446925, 0.009324609060227241, 0.06779798931100348, 0.006650227880167119, 0.03625115704521671, 0.01995405360320807, 0.05635027129869604, 0.011188876130493143, 0.051315988146607296, 0.04521836517122371, 0.05764844505496058, 0.07678498394942065, 0.05709189632000478, 0.01305365893840488, 0.04048809569514395, 0.08092544728012079, 0.09665316694542805, 0.005890961636255943, 0.05144350771705681, 0.06450573019759609, 0.061384116808101734, 0.02017882486879017, 0.055912660125243395, 0.021450707538924196, 0.0074873181678672745, 0.008619556157046284, 0.03478101833817524, 0.022111240586337167, 0.06847467180081115, 0.056297347412428755, 0.08914174564539558, 0.04640563937790552, 0.0479432490301394, 0.011970914665245571, 0.06926738600587079, 0.1046960812252185, 0.08673268021757911, 0.09216689417256851, 0.07483267734279107, 0.04292967936728249, 0.024126183056417328], [0.697208160111036, 0.6873657473315584, 0.7167988840135946, 0.6948456519531911, 0.48849371485588705, 0.6188296748795196, 0.7861679907179885, 0.7722417882128112, 0.700762724587012, 0.7169317895818416, 0.9162153542935011, 0.6967296359744454, 0.7513744153200352, 0.7282905299883511, 0.7380922837120504, 0.7917468437739382, 0.7972233180907936, 0.7814941666797652, 0.820657982462114, 0.7488975770423874, 0.7314361486810386, 0.7514033281259168, 0.7558196739954944, 0.7233467851770161, 0.6976774810151541, 0.7026160777839445, 0.7937137236359784, 0.8360450826162077, 0.7636387433809508, 0.5430131158328803, 0.774195247272541, 0.7280097548559181, 0.6378682019705835, 0.6024901299535531, 0.5486479661637541, 0.6303883760008067, 0.6236509651330449, 0.6468567650076249, 0.6525954280692764, 0.7585911351698105, 0.7695900453616336, 0.6739224122097169, 0.6660960658006192, 0.590854188020785, 0.6510903378734948, 0.7044253338017966, 0.6824814745144339, 0.6377950017830312, 0.5366693291446001, 0.6158839710485063, 0.6933376876800692, 0.6372402344616861, 0.45282809005396346, 0.5224270832065177, 0.601531265547127, 0.6430909816413346, 0.6937408748692575, 0.6715801735581566, 0.6260645782139619, 0.7171832851130328, 0.7228503493409894, 0.7093223889142242, 0.6035724434923776, 0.7497322198118824, 0.8249852271104229, 0.7701557527309405, 0.6712286827258892, 0.6311636107240466, 0.5494840005023481, 0.605245931028822, 0.5893059481742274, 0.6313055493077324, 0.5136328515497876, 0.5915099631531027, 0.6202825833446344, 0.5385510708685209, 0.5830173947877559, 0.6031456288855019, 0.5484054602410389, 0.45247660721316046, 0.5745563957314793], [0.14158659776898228, 0.18373574609092833, 0.15134547427317, 0.07153219802834429, 0.05686959688777713, 0.16610001983186737, 0.10249755950677732, 0.2360720978234868, 0.1697746446289603, 0.11077054047020231, 0.13205346099247342, 0.18137279802587483, 0.04654974994808376, 0.04950279836294372, 0.16746761196128312, 0.13457315811993045, 0.12246420182227927, 0.17059413942013993, 0.15394873726503172, 0.20139577911189852, 0.14913218332610081, 0.1593173598172387, 0.12276923883059383, 0.2880095309981534, 0.19774734017278564, 0.2395630775898916, 0.14088626739631585, 0.3422282465845343, 0.20302007343579392, 0.06893183078158459, 0.2277106196615764, 0.318762314122153, 0.2971016716732111, 0.2113687842082109, 0.3233556623009205, 0.1262193811236185, 0.10669030636798832, 0.09894214259125082, 0.0937527144535576, 0.12481318768641322, 0.14028273140801764, 0.2076422432033627, 0.2758789029558627, 0.3340025547472683, 0.26834804959577757, 0.1550755523513237, 0.07366378561661222, 0.27654336835729987, 0.1744457154659427, 0.042686477215452316, 0.06068563907716569, 0.1773332637729386, 0.10227046330246149, 0.24785635698938807, 0.08175663059853126, 0.052013050067224315, 0.11738908023615782, 0.10964953683957492, 0.1405480389915857, 0.1976629491185936, 0.2536187006168959, 0.18118643432357587, 0.23494083234494123, 0.19803700185757042, 0.0700023930928056, 0.26669834487631555, 0.10245142529820647, 0.08757258705963014, 0.015119234590481364, 0.045130393836497855, 0.1789259020136914, 0.09380620719463674, 0.1453013862653599, 0.16421909430875453, 0.07082568472684353, 0.19321572070190757, 0.10829298440692411, 0.09863247465471152, 0.17119006658712352, 0.12706637997385026, 0.16281299903672364, 0.29090328206841964, 0.16499301125829124, 0.0718843318080615, 0.029535887754285856, 0.17312124642658347, 0.3026174571751173, 0.3714947606771645, 0.1674853275603689, 0.24851095158106856, 0.04452518152347613, 0.15695710733157595, 0.27875826584699365, 0.25822689613740685, 0.19368707530144624, 0.07499631780440186, 0.19518250676059112, 0.4261916499989496, 0.09022927225594837, 0.31481330356823317, 0.4705945866185061, 0.5073123020937839, 0.39756040545537524], [0.24056982350771164, 0.19879042932066893, 0.1932780174707885, 0.24369915322431898, 0.24361857395349729, 0.33956452405161935, 0.32118542793264737, 0.4032960412308124, 0.35770505021727944, 0.3237095130385032, 0.4381697116782861, 0.46534939303170975, 0.45175799302442415, 0.4285534134277187, 0.4138109197318556, 0.3989325731081165, 0.3440691686187546, 0.38562757357029886, 0.3536189930537373, 0.379996001979299, 0.34354038378699836, 0.3772348147043382, 0.33259736524741423, 0.3455352113594803, 0.34378362192547796, 0.38429685417830045, 0.3300035548986802, 0.35462323853710903, 0.4400429187361955, 0.44732608714214167, 0.40326665492403957, 0.40082387883860693, 0.38616441552225317, 0.3983816856525815, 0.39630054700342787, 0.500956688205834, 0.4472144340452773, 0.48954612728323815, 0.4233449120322855, 0.3928538726350096, 0.43643578552991275, 0.4077321608500262, 0.37760172394535413, 0.41403563644820196, 0.4681822179937591, 0.3803418002977593, 0.35382379443164813, 0.3877466782205223, 0.3096366275535334, 0.2750496088299851, 0.31678078793933406, 0.25055065232071977, 0.3328562126990415, 0.3169862783230638, 0.3079211954687718, 0.31052830892498545, 0.26998425264375125, 0.3431305876015825, 0.2718963669327803, 0.4115175920805303, 0.34679980122696025, 0.40795980141717114, 0.41799935712827296, 0.42202162574156277, 0.5201497127020696, 0.5023260810096454, 0.5062851775763728, 0.4422003059107522, 0.4287578916982062, 0.373111753807608, 0.4560684892034503, 0.4827686541593381, 0.4778811079772712, 0.4912001423584751, 0.5055493514294646, 0.46624357801218796, 0.45756813658034207, 0.4534442177274116, 0.4341426611109138, 0.39059685912441766, 0.26581831018897917, 0.2616320204988197, 0.3320007918938553, 0.3276983646866798, 0.3932038051143382, 0.35866327681991933, 0.43159845841792494, 0.3474477233262266, 0.3152766194920002, 0.30827513751252233, 0.2826123991974524, 0.35065692728575554, 0.373082101111699, 0.41026937385476353, 0.4429781542037403, 0.38324694141082366, 0.353106065837977, 0.39435833168502604, 0.3827755509011544, 0.39957956378861603, 0.4018572455418767, 0.43707560034308396, 0.35452358476553675, 0.3522370684620463], [0.42030663051888495, 0.3624455822262099, 0.4232847384293134, 0.40851809307019565, 0.4552863310500814, 0.44011408000265934, 0.35559098863354144, 0.5021208965689474, 0.5665040926294539, 0.5012142268406182, 0.5907820193413033, 0.5943552615835641, 0.4432267167376066, 0.4406617722842003, 0.4163848439087962, 0.48300438211136115, 0.5192049814200499, 0.4817444126565163, 0.3958119409612389, 0.4939633229676721, 0.4150132685963086, 0.4621224789045061, 0.47135410962723967, 0.35892703421355343, 0.330976875519645, 0.3742023579652143, 0.4295268167046121, 0.34883520909835214, 0.39604525989769324, 0.41612451079384083, 0.3911889599282126, 0.3790677727609221, 0.4090839330723089, 0.35357170605031624, 0.4044166855505312, 0.40355856156193737, 0.4585957481458062, 0.43139214573609547, 0.5039676973966908, 0.386343556709078, 0.5348971024694665, 0.3663897207978563, 0.44183986696571353, 0.39919602483453726, 0.4748172583450702, 0.4816075982764801, 0.3560345957025847, 0.42039966054723465, 0.44385204998979105, 0.4793576679193102, 0.41507026685374304, 0.5000812882854522, 0.4722545855450062, 0.4964419804941816, 0.4406897840316032, 0.4703636451006777, 0.406019383292161, 0.4370130032757484, 0.474563461947016, 0.5117461559739297, 0.5779691513321753, 0.5621071192141549, 0.4896266113367861, 0.5066084166903567, 0.48216286109375167, 0.4648493089019452, 0.5013312675153472, 0.5062228975878211, 0.5479218748378808, 0.5727527621569753, 0.4267497159637962, 0.5089547607471647, 0.4856779856162589, 0.3803697170103685, 0.44318162336092937, 0.4450340493363235, 0.5043615868535593, 0.5649390601907835, 0.5254944867872338, 0.4501082100955311, 0.4698808782295665, 0.4081576647861143], [0.3161648752937932, 0.2847646895105554, 0.32267608121528, 0.1936388213936057, 0.2643831408265105, 0.30827214215811605, 0.29759217190142084, 0.3160044053264273, 0.23999322293391556, 0.16752545011564995, 0.3319572270255679, 0.422495794643766, 0.3743758226669096, 0.45162086170109417, 0.4376957385807947, 0.24579475581075982, 0.1892609913510876, 0.2587730441130926, 0.28501119415155923, 0.35791400393263784, 0.35612463892036844, 0.4963362119020651, 0.3443132746603322, 0.43232355181611626, 0.34278366215466266, 0.5053173132957852, 0.5045320517273577, 0.5832928940999692, 0.6403160292270353, 0.49700717262544997, 0.5488342606208163, 0.4466634963328934, 0.4531956520552415, 0.5479800865696939, 0.5782806521640649, 0.5592199635136547, 0.350568326219885, 0.340984261068852, 0.3709953253843068, 0.441879370849572, 0.3257470712886212, 0.3509775946336282, 0.1635276776536657, 0.2878663599497292, 0.32884207660295134, 0.39423433470887576, 0.3091204555701455, 0.34609020415399533, 0.3328908870447143, 0.43699440259420264, 0.378179934009001, 0.3816314962446021, 0.39932873328586405, 0.44289015607374427, 0.37975569361751216, 0.5173366659684409, 0.4762363826209236, 0.3786310873621166, 0.3022382382678334, 0.3024206255033672, 0.3983584861846557, 0.38256737630479004, 0.3266008211217411, 0.4368953958229127, 0.44928757788084145, 0.4244855768435255, 0.42858198441114825, 0.41463344791342716, 0.3716844172585452, 0.35340721247378726, 0.47593264930841533, 0.28290413459236696, 0.29404750863994367, 0.41924303664361384, 0.3888444584008771, 0.37684610667302226, 0.3410874998972221, 0.49563475065705465, 0.3326207664116244, 0.38738953051014324, 0.3917422299348668, 0.3336069961928404, 0.37118979853369605, 0.38642372776259126, 0.31172225601218195, 0.28546245246202107, 0.23187458755550414, 0.25598680041223465, 0.31456629064983954, 0.26342152304868555, 0.4369652234948068, 0.3096314826719409, 0.25488630318324107, 0.43428695794002214], [0.24020173917938098, 0.17488841034516778, 0.19662904631327638, 0.2413452114638147, 0.12426132795709437, 0.22964460389586325, 0.130313253881637, 0.15038231259790072, 0.11442522554234137, 0.09463916439409514, 0.145193289816698, 0.22472135595877898, 0.3129116471979473, 0.30378725449048183, 0.34518729598607045, 0.3235204479382955, 0.3835724106078507, 0.18342183960900188, 0.2307578402139479, 0.2361651087285693, 0.312163637035474, 0.22675236137595492, 0.24765966036038536, 0.28675202017265705, 0.19540698462041806, 0.18606672503011015, 0.1297926025655179, 0.13996514341869692, 0.1254306202180875, 0.014833223306827613, 0.21252913324049774, 0.17824779444163336, 0.16307740577282068, 0.08302320561334546, 0.11852874050934022, 0.1065700965825537, 0.1429797939451864, 0.1873867226611703, 0.2592641816172458, 0.20606877936501117, 0.14121804580273206, 0.10390822916507168, 0.17687846017450354, 0.17275876548085523, 0.1422111512539261, 0.14287259112137654, 0.13891147763106132, 0.19656660888098423, 0.26216301100890255, 0.2677518860074184, 0.2965308833299534, 0.27292528027955265, 0.2597539935704358, 0.3014348828110186, 0.35982223459375406, 0.25012599879064823, 0.2963630270627359, 0.16363144882869185, 0.2425814111482997, 0.2011915631597816, 0.11033189051144605, 0.14035878730428786, 0.14407330818480138, 0.1343399272231507, 0.1887191737867862, 0.11741469501300318, 0.12284901226380335, 0.18591074364748283, 0.21647293838447906, 0.21839779066498935, 0.2770238161732363, 0.24607561153920643, 0.16892022104472593, 0.1676331490335471, 0.17321781143431647, 0.14120033161964296, 0.17203146728853558, 0.21243832530056378, 0.15970322241400559, 0.16314669286742892, 0.21854856101408784, 0.2325984768446571, 0.1891114554680748, 0.25776065921648506, 0.05521720963196839, 0.06671969755604296, 0.15238551080852633, 0.19536771039094483, 0.1954261366569132, 0.13751034856621117, 0.20929318173843403, 0.1978495326724965, 0.22430991113923862, 0.1113999977892529, 0.12603620319167633, 0.268050658180289, 0.15746580576375668, 0.26557830736542226, 0.27354763287369954, 0.18902546728635822, 0.18234447319063837, 0.1557693467676143, 0.12385469124496956], [0.055193006858438726, 0.05461795740393082, 0.030654316191135206, 0.018346635762940537, 0.08445894798844522, 0.07224126861734376, 0.05761441328026657, 0.07851376180418418, 0.01937146153898666, 0.0667836978066283, 0.06481289359377677, 0.052499527099102605, 0.033730492198081885, 0.043840678825017125, 0.0872568643105989, 0.018110688642258507, 0.07071112064594372, 0.055708354810838426, 0.03215757469676838, 0.01821911766714702, 0.02036303749199797, 0.028683508971927434, 0.09125728763730778, 0.038331910198806406, 0.05494654399459634, 0.052201354759214856, 0.06109123613319744, 0.07672773285975447, 0.043149058965280526, 0.05454928962732294, 0.045695716692904335, 0.05360049898308583, 0.04728966222217458, 0.030403261400552262, 0.019492368355934292, 0.03417857087150622, 0.05716704398657879, 0.0478417173428402, 0.03969054847725961, 0.02681978179606785, 0.07680329028253739, 0.04357422959750206, 0.03223771795567368, 0.06113519916731981, 0.03975627260471924, 0.008656387086934973, 0.05966810820058273, 0.027329321348453353, 0.025605033121358027, 0.07251012790126535, 0.04271869871266533, 0.049872181226342654, 0.020634424382552616, 0.05536519666624029, 0.08518208707666974, 0.09532441412904268, 0.06957229541594996, 0.09684763708659867, 0.08548039663250859, 0.009503686936228595, 0.08311475946946272, 0.05713211479476875, 0.08873357779913894, 0.03838486220101357, 0.05777281654124521, 0.05615522264197043, 0.07025169511345963, 0.07253333872555995, 0.06376450288110144, 0.12211381496565644, 0.08012983262262363, 0.08706655163075133, 0.10791230190652351, 0.09554004925688718, 0.06466029742479872, 0.05538124267664753, 0.07997003307510969, 0.02806423132069986, 0.036725615162945625, 0.041974517166073026, 0.014223257438535631, 0.02919579475752447, 0.1336960486814279, 0.03457300832602385, 0.07131012764438935, 0.048160480552131374, 0.06802700589468852, 0.06946211160871373, 0.014570298306939341, 0.0397876700237491, 0.07933901116097412, 0.04610547792818101, 0.02041711432185533, 0.015342883480439091, 0.01723348457619697, 0.05894773726293935, 0.087254693391084, 0.06727956762613914, 0.05923110030798212, 0.0561972298664634, 0.07908608367908232, 0.0796457611742107, 0.06309605026528259], [0.463072805126343, 0.4628673301889111, 0.4597925555320949, 0.4279190192192389, 0.44711939053257205, 0.41092262945259944, 0.470853918576837, 0.49174419769221844, 0.49798248984605364, 0.5278632729238075, 0.5296979110735366, 0.48725402569377935, 0.5313931520145836, 0.5364252947366156, 0.5741973745069044, 0.4881013821714799, 0.48296217940363545, 0.5876563264449357, 0.5519941268446547, 0.46192830511482624, 0.5098691573070259, 0.5561381419337326, 0.543447705020457, 0.48653005012014494, 0.5236335526758873, 0.4620568344083765, 0.495713920701667, 0.4992196739820942, 0.500449885701685, 0.5440788094678659, 0.5454317344276278, 0.4548546671368523, 0.6073294706642126, 0.45895619378160013, 0.5168267833492871, 0.5262316914698147, 0.47962178249811876, 0.4551680672354602, 0.3834290151066528, 0.4795594393848582, 0.436896345259763, 0.4359499309548148, 0.41944174217214997, 0.35061430386826925, 0.49435727068066293, 0.3950976913544866, 0.31882657557026295, 0.4700293272012744, 0.476065589209608, 0.373723019757509, 0.41534857740263836, 0.3466683625377154, 0.3076189981595592, 0.28305126169572875, 0.3848141832317285, 0.42980416119980097, 0.3587101307299953, 0.47405726975021206, 0.48044543337639495, 0.41433359677686715, 0.4890834146599935, 0.45372711097115437, 0.48544094712596936, 0.4783612355726591, 0.486615961800264, 0.4462843574016989, 0.471624272684273, 0.42269975447575947, 0.45226608165381516, 0.34167277733736245, 0.2893664394444439, 0.37463673193296315, 0.43595708755143253, 0.3187358789426677, 0.44474841970329504, 0.4730383788673443, 0.5071514423012643, 0.4747329061955651, 0.41928031486873935, 0.3999895530283638, 0.40773283875372207, 0.37950865226756403, 0.3756793650827103, 0.4041200388070418, 0.424068502373953, 0.50497716447278, 0.5030698439752586, 0.46754007329109953, 0.3193761778140867, 0.4250497379477863, 0.4231788463321857, 0.41317564889812014, 0.40749868976599224, 0.4735306369037404, 0.35601083415383933, 0.4246064447842751, 0.5178713918479945, 0.47266044943552193, 0.5563884122563179, 0.4575127694267255, 0.30583360290407013, 0.6221308800124006, 0.6562005420521559, 0.4453023941681316, 0.4400066838477526, 0.4387668376873433], [0.4111045005162066, 0.43181023535936236, 0.41565940807459695, 0.4577123904346901, 0.359924857000266, 0.31120853115832053, 0.36183526727721893, 0.3573518383536356, 0.38286604993607376, 0.4090759858113226, 0.45990451429145845, 0.3729859845200921, 0.37359881520477534, 0.3525678977796431, 0.21982438449617647, 0.2071668632676162, 0.15816458162339578, 0.24065454894557098, 0.26519917980771535, 0.22036857351073397, 0.1911103047737024, 0.22375239511374345, 0.27716890329215643, 0.23619545129026331, 0.2625692937729107, 0.18759581657933805, 0.2596863890766443, 0.16267898048770865, 0.19776739298740972, 0.2472181217179829, 0.25198527574695545, 0.19066046245744409, 0.16818693087242045, 0.1676353770372238, 0.22581947264581498, 0.18748417262757605, 0.27423417083496904, 0.18053989531207354, 0.2938972690575273, 0.17230387395118535, 0.2619859295839428, 0.23241075130330957, 0.23841658934947635, 0.24823053791707378, 0.3050043879562782, 0.18728503334100563, 0.19583816775937238, 0.25622700445976415, 0.31069507498903753, 0.32298958538954214, 0.21159803325827797, 0.28331634063800387, 0.3768865322951235, 0.33524700087104564, 0.23849816229972579, 0.2525388933151895, 0.2262221405381341, 0.28051922158442205, 0.3190117298952829, 0.18547990095061012, 0.24515364677573706, 0.22549184569900632, 0.24905897589642495, 0.2841275202334648, 0.30987761483551934, 0.2674588952029882, 0.2686322647469627, 0.2882890122076954, 0.2826414270596645, 0.2989989563322761, 0.3158994505997747, 0.3335620734591923, 0.2562743290703006, 0.37248112147755497, 0.36532068016241104, 0.4076307994262159, 0.35775902758129907, 0.3286160056703126, 0.3864168177589185, 0.29975117641030713, 0.36018171477705724, 0.2804704783241593, 0.3262163520032028], [0.5354255852075007, 0.4911013633155474, 0.5913430185639209, 0.4947598712267968, 0.5386351143709565, 0.5025666531840883, 0.44085601887504783, 0.39197027346189367, 0.40203757991053457, 0.42041661737213937, 0.3333733326834019, 0.40786201729371985, 0.4054687128972644, 0.30112537144990037, 0.3730878717645071, 0.4324086016340292, 0.44953532968935256, 0.46398367131106905, 0.49116968839804503, 0.49164857942044543, 0.5586099926970362, 0.5820545427102832, 0.5673142041853033, 0.5945533912807389, 0.5005353358526341, 0.4358713415316724, 0.3782672437732605, 0.5526434599594586, 0.4163002963599444, 0.46820531671768806, 0.5017757426998517, 0.4444492966293588, 0.4703814045454697, 0.585418280886371, 0.5451670874382862, 0.5013927659745762, 0.5395049392404268, 0.4057732114561567, 0.48134901510797273, 0.31438604822394745, 0.5174210363091913, 0.5053916412693944, 0.4511445207846341, 0.5046372305050228, 0.45759720034183754, 0.530159827005699, 0.5832539654570504, 0.5138760187638164, 0.25890872499157597, 0.3992963071991489, 0.48352997507692685, 0.437164298827158, 0.6189572013138807, 0.4557231903925662, 0.45947116851558806, 0.37804661366276726, 0.5113034664373693], [0.33454146029108645, 0.3608221690138828, 0.4032429988640353, 0.48270157713332873, 0.35572522301221626, 0.3791116572308378, 0.3413248327433071, 0.407464274724437, 0.22644585850094437, 0.46523970763325423, 0.46592343028115346, 0.4779803072658864, 0.36146906419171787, 0.43600090528184227, 0.3861674790741962, 0.2804548425662015, 0.3704436823683308, 0.44305617238057216, 0.33481940219416534, 0.31342777837221025, 0.3851558162649808, 0.22065398278098505, 0.38654074918187437, 0.32755209660808315, 0.38514002656493995, 0.35553264431773596, 0.3774923105294093, 0.37031283375293894, 0.29484837831304533, 0.2741922106077209, 0.3005008903178531, 0.2744348528289427, 0.35785075505320585, 0.3169192915569204, 0.35017237537368, 0.4293411668213567, 0.4228617164072128, 0.4512238137004553, 0.389518573062149, 0.4134549697270712, 0.3139674128487701, 0.35100462405068805, 0.42156056060327274, 0.3109043524923087, 0.32348441123246174, 0.3906114377295156, 0.40394651214307437, 0.40286909175766417, 0.43620100052966787, 0.402743654587656, 0.3702537163993683, 0.30260310446497946, 0.3729425652753161, 0.44876259613150055, 0.34852911060512703, 0.43297475487459935, 0.4594971008698894, 0.37157033829399866, 0.46247577065267015, 0.4122814904443253, 0.41145229847066084, 0.4364673516150537, 0.45166871857674545, 0.40942999402413177, 0.4067651516987543, 0.33101270880423134], [0.1432260274108158, 0.07411316304236319, 0.04659098065460592, 0.12618831818645637, 0.0704954337494176, 0.018784663103412168, 0.1398516836259525, 0.10464857537390967, 0.1379612612639867, 0.04819642645246026, 0.029249808068762883, 0.12332396878165805, 0.09209277392422269, 0.10324539940925191, 0.12627718960463613, 0.1170006237990331, 0.07790388657763157, 0.10706153374736585, 0.06578590298197641, 0.20336108111939075, 0.06109591054859323, 0.03649178148545388, 0.08133646656064271, 0.05834467936919227, 0.06058687031316537, 0.0736191396743348, 0.06566450411587513, 0.03105802101711643, 0.12826308613959092, 0.04667404085601899, 0.06983547541631499, 0.06350502560370552, 0.06603905338661574, 0.11989831380897593, 0.016358423018766926, 0.05154489705980347, 0.08644399043159431, 0.11187461011484925, 0.06201654715402144, 0.03999857311661878, 0.048174392427870416, 0.1088301341120066, 0.0746330319047372, 0.05260432111935373, 0.03769278971585563, 0.02646419152529426, 0.08449255021049427, 0.025409705480306067, 0.0679099421582673, 0.160723765371291, 0.10449592966992038, 0.06757433360562305, 0.08343389090411073, 0.029507947426464783, 0.12522122237083838, 0.09795539986806781, 0.1819198590636805, 0.09596241115072394, 0.09065079304268436, 0.07832680514351593, 0.07107278290128492, 0.04211365885229631, 0.06585025423430363, 0.1440645574169816, 0.067633394841012, 0.09810394149360505, 0.13104341042492154, 0.054723802402514655, 0.06468849064415978, 0.174844635328776, 0.24477882252788769, 0.07641111209606781, 0.04751158771399881, 0.1023586868314445, 0.1088410230989563, 0.06762822346365847, 0.099404424613357], [0.1658796204387067, 0.15896536007222972, 0.1642398831146247, 0.0459409014610305, 0.13057496746041405, 0.20178684874759958, 0.19842743952197375, 0.14687235228830392, 0.1765416196043725, 0.13278783465271937, 0.25979758946650006, 0.2126104844662236, 0.14541069502942772, 0.34477592958295356, 0.2515486333663108, 0.18128767021109843, 0.19654272140049484, 0.16240762348223187, 0.09887338718430452, 0.20274372272903263, 0.2400218675066404, 0.14879336388357167, 0.2299630382613567, 0.16179341078376414, 0.04885478851659387, 0.11448724961951533, 0.06622681069854883, 0.10119158345504675, 0.033808470954208567, 0.14601289977451637, 0.12928802250117863, 0.2309323301368013, 0.07474522800176545, 0.16395065438259238, 0.029270356262974348, 0.07845953979177424, 0.06449834738296165, 0.2452614750376568, 0.2762903139099179, 0.15974648233821048, 0.270347746444572, 0.4055210487374135, 0.41056330957573167, 0.3879824927782063, 0.28947613909217046, 0.4761490873799039, 0.48312921384685137, 0.5093707569884741, 0.3945824132767604, 0.41291905086476344, 0.3972770213228326, 0.3193523175928881, 0.24624872466847403, 0.3206639693819509, 0.39080189800735277, 0.3752588715613003, 0.5055756900203233, 0.4914327834651128, 0.47700295919586916, 0.45776483603795076, 0.4888929199287066, 0.4148445532750967, 0.35927283365521856, 0.46518056305098143, 0.37653761818139075, 0.3869871489930287, 0.4215480097617534, 0.5095088711724436, 0.39791171403564973, 0.45896361880454295, 0.3327391601429697, 0.30846026240813734, 0.41181779186143747, 0.1949314879857947, 0.5106461879158632, 0.48667749170696223, 0.45635150755897946, 0.2722188824690825, 0.23168437683698698, 0.3270257970073194, 0.22295061830911578, 0.19212764696607385, 0.19584237673217877, 0.3230725238980434, 0.27307266341425673, 0.2830595587200966, 0.2374238664127078, 0.2583646975692651, 0.37251166394886875, 0.34073808729829713, 0.21324886135318913, 0.2991542315331918, 0.32015195048284034, 0.3950687145803969, 0.4963538451318496, 0.4316863336537806, 0.3650233540489446, 0.36944041820429896, 0.2853973587183952, 0.45365725956540576], [0.3363043127983162, 0.33325217205596586, 0.35500905702721536, 0.4375444334193103, 0.353168764303557, 0.3120373507580951, 0.38725136817858913, 0.26975098198968206, 0.39266961476186923, 0.3480132805903361, 0.3549266048781012, 0.3223519248163107, 0.3461969673423902, 0.3499332393586614, 0.4445519152563539, 0.4193574159014386, 0.38463238305413744, 0.3857166889429971, 0.3581604230523867, 0.40013414472780623, 0.41877737615592325, 0.35380324255050183, 0.38352615436961923, 0.33803950274938016, 0.3234775878977203, 0.3040549929139766, 0.38660420418514935, 0.3790528202252824, 0.2959096561878591, 0.47258456655383774, 0.39442521272294956, 0.3189475259517505, 0.4024571273027019, 0.3809238987343604, 0.4316181547060578, 0.4859777205499936, 0.35737163916589415, 0.366585993983533, 0.38663251919869673, 0.36150335802877026, 0.41859578133673936, 0.37694310955010324, 0.4361981965478426, 0.3605049515981413, 0.47308173284888255, 0.3903432419889826, 0.39449538362050474, 0.45764009302136843, 0.44620538251712244, 0.49341660693056794, 0.42205042303576007, 0.5029611095965724, 0.4961689642302376, 0.41388595646144194, 0.36109271533016934, 0.42257464235443487, 0.3029755726508424, 0.43725365063470895, 0.440359056877527, 0.48478117453524944, 0.39038252522866995, 0.39571834948696644, 0.33774922446994027, 0.42227619361182595, 0.34796166718205324, 0.47253444940118366, 0.4103989611469669, 0.3964597580324276, 0.458630513183867, 0.3666811790230149, 0.3566150381520804, 0.48441766018655374, 0.3662138532667532, 0.28857168593196936, 0.46162741940732666, 0.38642450177159365, 0.4446849559313406, 0.4112363044794676, 0.562064866921538, 0.4051011391561503, 0.31231569871660647, 0.3886268650079472, 0.44121359290964196, 0.3233406971308698, 0.35171347008362386, 0.4442015641975605, 0.3821876046168781, 0.34146749222214845, 0.3692732583682744, 0.29234579439608543, 0.29304471789455977, 0.3062792502195216, 0.26505529927184796, 0.3204122327656976, 0.28906987488663904, 0.26475070880731594, 0.3520440862504775, 0.3001235965033703, 0.3540861487622493, 0.2806898596006271]]}, "dynamics": {"D": [{"mean": 0.0015214066445112231, "stdDev": 0.0010804252879925, "min": 0.00037308289500765106, "max": 0.005530124784241294, "median": 0.001224001308232732, "quartile": 0.0005749010074530511, "data": [0.0016468953680739834, 0.0012312306723234131, 0.004614811210567295, 0.001860000958712575, 0.0030753011767930085, 0.002014304040431969, 0.002067279879018781, 0.001031885160046716, 0.0021600233915231694, 0.0012866945499063994, 0.0010107927452627763, 0.0006387125960518217, 0.002319657760019774, 0.0019162668023547077, 0.000444320672010267, 0.0004950068715202786, 0.0004027418363468672, 0.001216771944142051, 0.0005753411615048927, 0.001488929141594051, 0.001746174950766698, 0.0011529424288473928, 0.0005662144632142103, 0.0004259972659731217, 0.001288148154367616, 0.00037308289500765106, 0.0013391818401715914, 0.0004885959677831003, 0.002226219379903821, 0.0012719360031026538, 0.0011800547485086776, 0.001136766531582112, 0.0006258734372466223, 0.0011101067173911424, 0.0018418493929012925, 0.0009199987692667528, 0.004592573157071425, 0.0020523546237492247, 0.0009343967110315118, 0.0010703401734480985, 0.000903311282079823, 0.0008177686775940544, 0.0016358983374369985, 0.0034888144772646313, 0.0008219318851182002, 0.001617801924971939, 0.005530124784241294, 0.0022022136851645633, 0.0007217373616882022, 0.0022739194052259497, 0.0007926452588782457, 0.00194361843695095, 0.001099768420667956, 0.0005526919100438489, 0.002563139746819498, 0.0003936109489428244]}, {"mean": 0.0014460109566998762, "stdDev": 0.001684243802441625, "min": 0.00014722185555912128, "max": 0.012886131677976174, "median": 0.0011160978753657373, "quartile": 0.00034398735340858313, "data": [0.000840469629252586, 0.0011449069462177019, 0.0010802854103745484, 0.0008860512415431699, 0.001456286007258012, 0.012886131677976174, 0.0017275786233723284, 0.0007154210140631961, 0.0013593758808582558, 0.0006036881855461104, 0.0013596376843379744, 0.00163997882202451, 0.0011112227172533026, 0.003165081166662762, 0.0007265394245411152, 0.00040494503697022043, 0.0009894750797503425, 0.0005876690138836259, 0.0010591429314317333, 0.001619484683392161, 0.001366797090913942, 0.0006908893675313678, 0.001089198274968737, 0.00040425763336054857, 0.0015077754080703328, 0.0011209730334781722, 0.0018194273106084391, 0.0007970310242895408, 0.0020419647941562506, 0.0012602244943453365, 0.000888549128648079, 0.0010493973614865654, 0.0007987277492525435, 0.0009572508104358906, 0.001989810865589165, 0.0007932028371037351, 0.0012374337245984002, 0.0009472300536768432, 0.001158702872044414, 0.0009982225154621142, 0.0010563252660987098, 0.00040851496779950364, 0.0013879588263179755, 0.0037625599858964074, 0.0006063958152420647, 0.0009854094192352132, 0.0011641753390055616, 0.001331141488628712, 0.00014722185555912128, 0.0007749463443078282, 0.0012288400466892381, 0.002474764525807791, 0.0017493382816921772, 0.0023076009020739315, 0.0017622737440406097, 0.0015487092400679689]}, {"mean": 0.0005701271671230693, "stdDev": 0.0009557107212793377, "min": 7.818844030504288e-05, "max": 0.006005317739614385, "median": 0.00033380697599758784, "quartile": 0.0001600274924304043, "data": [0.0002757978401958493, 0.0002877817891491795, 0.00019722663876064415, 0.00020442179063835845, 0.0003712481541352237, 0.0003845782286309522, 0.0008618709340421804, 0.00017384482287893143, 0.00037715212971080515, 0.00037517273804420014, 0.00017515337786871803, 0.00019352561175830623, 0.0006340974345804303, 0.00025003061675999533, 0.00014025047861606835, 0.00013672044294664844, 0.00011368057795023109, 0.00033045834361214324, 0.0001692329670846032, 0.0004771573861059514, 9.794902872156074e-05, 0.0004055205970010548, 0.0003145394976519616, 0.0014032837890076743, 0.00023314046110794895, 0.00039666585688277804, 0.00010137104148989122, 0.0003371556083830324, 7.818844030504288e-05, 0.0002594783195821877, 0.0007390009126691396, 0.0005800253808289835, 0.00023210692830131805, 0.00021187850074089556, 0.0004732655561703586, 0.00015283285730563983, 0.0007251249998028852, 0.0005035621897633235, 0.00048473024523639104, 0.00029838337549603085, 0.00039025530102258836, 0.006005317739614385, 0.00012964076668112227, 0.0002809085853113729, 0.0005890868392258062, 0.0007057903140988393, 0.0007514222899147953, 0.0005937013731507448, 0.0012997550720997588, 0.0003840165026653338, 0.0004072885446201722, 0.0002714766341044857, 0.0010256999550931707, 0.0044250258284955135, 0.00032863550070847883, 0.00018149422216780082]}], "A": [{"mean": 0.42911835990190816, "stdDev": 0.1634915006524724, "min": 0.05353742968266326, "max": 0.7143406343134678, "median": 0.42703293756679583, "quartile": 0.10739754004496704, "data": [0.6773469647941199, 0.5467258417407372, 0.31976857583492785, 0.14031386285115557, 0.3983058804951757, 0.26346982152688353, 0.583104273651485, 0.33306709081102465, 0.5053829103617021, 0.43712335628067284, 0.6290886581287384, 0.2576933939750943, 0.5278005053489053, 0.36837689194232387, 0.6021205849419051, 0.4864040891616174, 0.5631331288779039, 0.13800902431659196, 0.4208544187953322, 0.6978392723678493, 0.3295877069682832, 0.4867886969826906, 0.4227583514798321, 0.5422736863124524, 0.5407997284010132, 0.48761535697455693, 0.32793394654314445, 0.7104709166554898, 0.2834696021722322, 0.5883888512845736, 0.42849283089639073, 0.35865499031917786, 0.4054428663084737, 0.5926032486931672, 0.37994036271044246, 0.7117072091853776, 0.5126744962773406, 0.6315020468730154, 0.17998594679546887, 0.3040835420067821, 0.48040590012095136, 0.05353742968266326, 0.45990048912202486, 0.38725787313455845, 0.7143406343134678, 0.46690308200635044, 0.31942575739111845, 0.4201030572055016, 0.11611071587307346, 0.48334666272761173, 0.32881087792507135, 0.5491168435098637, 0.2353431865945376, 0.08779943273262296, 0.425573044237201, 0.3815502378861865]}, {"mean": 0.3543132694660541, "stdDev": 0.1352195978910491, "min": 0.023711050412539805, "max": 0.6226010489521498, "median": 0.35727601576269474, "quartile": 0.08611651633487691, "data": [0.5462152197027238, 0.5471047640094516, 0.4523589871487419, 0.6226010489521498, 0.5345820819638967, 0.159097207624646, 0.16805639055854005, 0.35829750977408814, 0.4576300816834537, 0.20982646092168464, 0.2409089018653113, 0.08586153525187891, 0.3835351868909961, 0.33023980738612474, 0.4117118080955839, 0.4489194678547034, 0.3906029112731351, 0.47809965265044074, 0.39466817930734516, 0.3664372060216181, 0.3069937973314683, 0.2977162507350481, 0.18071358535041634, 0.31008257374730297, 0.1991476277614521, 0.31055418002707336, 0.49620098630294684, 0.3718178705039425, 0.30685192534390854, 0.27155883562948013, 0.294233652208945, 0.2790126524639729, 0.3444963467085916, 0.41310838318994714, 0.506935805985717, 0.38389512705943485, 0.33239858761266494, 0.6172023749801855, 0.30548039766892027, 0.4324302425165581, 0.3126374024324396, 0.07159134497774856, 0.450770520136304, 0.22047308022864223, 0.5006777935878775, 0.42829008339092417, 0.3608889420167265, 0.3421653011390225, 0.17068193726885417, 0.492318066693377, 0.2635542448194023, 0.35625452175130135, 0.40939269933822925, 0.023711050412539805, 0.6215750862070787, 0.2689754036340726]}, {"mean": 0.9645596314085212, "stdDev": 0.20716684708016575, "min": 0.48697202388059513, "max": 1.5010600580087228, "median": 0.9586155582646175, "quartile": 0.14011993739281303, "data": [1.147018489613123, 1.0564842003179717, 1.1753926972759625, 1.0825044691016468, 0.9044050977456783, 1.1834521454976588, 0.9939908392852459, 0.9025134477297583, 0.670132151681935, 0.8171545827604187, 0.6885927701679301, 0.7801702155096254, 0.9903609898018517, 1.2966165021724698, 1.447776200257728, 1.0688805609834522, 1.1063259456844114, 0.7488023314974548, 1.2367941497850508, 0.9519543208837348, 0.9635644303172038, 1.008117048387145, 0.9536666862120312, 0.9192526105333848, 1.1660458399246125, 0.9898794521199811, 1.0751820034355686, 0.86597670524855, 1.5010600580087228, 1.1743945614199245, 0.9242590724482125, 0.8422970656783841, 0.8863649497253034, 0.8284688301502032, 0.6571397602269063, 1.0547502000810518, 1.133379633498251, 0.8010608415402758, 1.011548835775583, 0.8592103247852081, 0.7265754898871564, 0.680190299667835, 1.1526302689178072, 0.7902039721676372, 0.9921131480591558, 0.9443694611750384, 1.1391500891377742, 0.9076111540844959, 0.6681011057789126, 0.8186110295558456, 0.6148317832310151, 0.786000437762971, 1.0958737416286828, 0.48697202388059513, 1.3211779078755845, 1.0259864287970604]}]}}}}
