# Supplementary material for: Precise measurements of chromatin diffusion dynamics by modeling using Gaussian processes
Source: Nat Commun. 2021 Oct 26;12:6184. doi: 10.1038/s41467-021-26466-7 (PMC8548522; doi:10.1038/s41467-021-26466-7)
Supplement: Supplementary file 4 — Source Data [file 41467_2021_26466_MOESM4_ESM.zip › SourceData/SourceData_Hoxinduction_qRTPCR.xlsx]

## Sheet: Sheet1
	Monolayer culture with serum (on gelatin w/o LIF w RA)
	Undiff.	-LIF (days)	-LIF (days) +RA
	0	1	2	3	4
Nanog	2.28718	0.580233	0.399827	0.25645	0.172927
Hoxa1	0.0271562	0.0184884	3.34779	1.9989	1.42683
Hoxa4	0.00426988	0.00499709	0.794449	2.55458	1.82683
Hoxa7	0.0623012	0.0622093	1.15872	1.42337	1.9878
Hoxa9	0.0390084	0.0202326	1.42498	2.33076	4.72927
Hoxa13	0.350795	0.358721	0.944493	2.05402	5.42683
	Monolayer culture with serum (on gelatin w/o LIF w RA)
	ESJ1 ATCC
	Undiff.	-LIF (days)	-LIF (days) +RA
	0	1	2	3
Nanog	3.1422	0.68264	0.633436	0.485876
Hoxa1	0.0172076	0.0176124	3.71166	2.03471
Hoxa4	0.0043406	0.00460277	1.33666	2.40032
Hoxa7	0.0517202	0.067087	1.12883	1.25182
Hoxa9	0.0137787	0.011261	1.04985	1.77966
Hoxa13	0.123681	0.0837957	0.532975	1.56497
	Undiff	RAd0	RAd1	RAd3
Nanog	2.71469	0.631436	0.516631	0.371163
(sd)	0.604589	0.0724128	0.165187	0.162229
Hoxa1	0.0221819	0.0180504	3.52972	2.0168
(sd)	0.00703476	0.000619376	0.257294	0.02532
Hoxa4	0.00430524	0.00479993	1.06555	2.47745
(sd)	5.00051e-05	0.000278825	0.383398	0.109073
Hoxa7	0.0570107	0.0646482	1.14378	1.33759
(sd)	0.00748192	0.00344906	0.0211298	0.12131
Hoxa9	0.0263935	0.0157468	1.23741	2.05521
(sd)	0.0178401	0.00634383	0.265258	0.389686
Hoxa13	0.237238	0.221258	0.738734	1.8095
(sd)	0.160594	0.194401	0.290987	0.345812
