# Supplementary material for: Precise measurements of chromatin diffusion dynamics by modeling using Gaussian processes
Source: Nat Commun. 2021 Oct 26;12:6184. doi: 10.1038/s41467-021-26466-7 (PMC8548522; doi:10.1038/s41467-021-26466-7)
Supplement: Supplementary file 4 — Source Data [file 41467_2021_26466_MOESM4_ESM.zip › SourceData/SourceData_Hoxa_4kb_matrix.txt]

1.310418094654638987e-01 5.614210522097195372e-02 1.696967935397275876e-02 1.175541521854418965e-02 5.226578806210755226e-03 6.743875372811704988e-03 8.656988839827487944e-03 5.026499098432495038e-03 4.435305900220743933e-03 4.794732796320812576e-03 2.489588181073256259e-03 4.701902026400067887e-03 5.319343471705977912e-03 2.125956969822356130e-03 2.796104029823996782e-03 3.189480722314007831e-03 1.335369949973950511e-03 1.972992549749978414e-03 9.187825404602595943e-04 1.291728167498983450e-03 1.168508722925945412e-03 1.704508392685025750e-03 1.299527547649880497e-03 1.458867866415551259e-03 7.408311410642353344e-04 6.616402661833278897e-04 9.419023200433532510e-04 1.558495435346342111e-03 1.004014047126320329e-03 1.363314418378819455e-03 8.491982258159796407e-04 9.105438359429754176e-04 4.845456676771085509e-04 1.645148524736951947e-03 1.175969824137234601e-03 9.810912099932557646e-04 1.147069945241395916e-03 1.247421661496911144e-03 7.577415498003080719e-04 4.833100840468225945e-04 1.220319162461838344e-03 9.638410556454872448e-04 1.000825705506210419e-03 6.437141077675920340e-04 1.094539491143284738e-03 1.130429052760023199e-03 4.757031468383690013e-04 8.860761713470744058e-04 5.606018919214719905e-04 1.331334113719809167e-03 1.337960928132660371e-03 1.084358834310947912e-03 6.352849368423148365e-04 1.427811138936771560e-03 7.834363745306898667e-04 0.000000000000000000e+00 7.911472962577341308e-04 8.434115681319941061e-04 1.147005867479385403e-03 6.924640984300263393e-04 7.847650753045190075e-04 1.929786583958050493e-03 1.182865948387597579e-03 1.036053877171080884e-03 6.620896530976875128e-04 5.898709122157820128e-04 9.487109196473203889e-04 2.952070381936654285e-04 5.798343531206316855e-04 1.259034634976992503e-04 5.811914699207301489e-04 6.312135880460509156e-04 4.585284436769140404e-04 5.509475224441849010e-04 1.978128298300159101e-04 5.558412242048947280e-04 4.153279944127513104e-04 3.072432076716881269e-04 3.420572554671366975e-04 2.403854931954515703e-04 4.564042860689149109e-04 3.096192706401189494e-04 0.000000000000000000e+00 5.441061268142967323e-04 1.307290562228911445e-04 1.563286189745132307e-04 1.424336533799659048e-04 5.746435097267756607e-04 4.601954815486599911e-04 4.362178634585790792e-04 4.705602012253173004e-04 0.000000000000000000e+00 3.590310393354824068e-04 2.190478057705066246e-04 3.902083597498994276e-04 2.657219030503193773e-04 4.738749711903797956e-04 2.820833122984107402e-04 5.298852243407481399e-04 5.352729553496695389e-04 1.214973421547238302e-04 4.793890900106919208e-04 6.517753221064407493e-04 3.249636711657613673e-04 1.744443961195789230e-04 3.095544119479610654e-04 3.301520907170590879e-04 1.989130687947218701e-04 7.360102027841109503e-04 5.748878698121405537e-04 5.131708321581382633e-04 7.824838849170191605e-04 5.533862055352336932e-04 5.081016046649252868e-04 7.425698696848482237e-04 2.555438130622023117e-04 3.970707833563395035e-04 1.389192091366330331e-03 1.089644259102388922e-03 5.123230319107096101e-04 1.744563173314836251e-04 5.298813082698762642e-04 9.400303336368474351e-04 3.176429296601234928e-04 6.808976147549488473e-04 1.288341156250110645e-03 9.757728984339535030e-04 5.467430632374061222e-04 4.085001147896461134e-04 1.649746362143264707e-04 3.510661241417685637e-04 2.234947833635616524e-04 2.831223210910954616e-04 2.168700498397568355e-04 2.312507109859760228e-04 6.140434767740157642e-04 6.963553041361445015e-04 7.993913416617546511e-04 1.153604457112594788e-04 0.000000000000000000e+00 0.000000000000000000e+00 0.000000000000000000e+00 0.000000000000000000e+00 0.000000000000000000e+00 0.000000000000000000e+00 3.015186407832694585e-04 1.927655842892720642e-04 0.000000000000000000e+00 0.000000000000000000e+00 3.143771841287697016e-04 0.000000000000000000e+00 1.051405368868619128e-04 5.852778529095800262e-04 4.398796684989108577e-04 3.284820364927597183e-04 7.184972802008535294e-04 0.000000000000000000e+00 9.948371397557756262e-05 2.738803070316665300e-04 1.754459432065651095e-04 9.674222818937083085e-05 3.122791010040387879e-04 1.888845412319981054e-04 0.000000000000000000e+00 1.448219512429997624e-04 2.928821196043979516e-04 4.303150493399974358e-04 0.000000000000000000e+00 3.007531706772102785e-04 2.422777697810552487e-04 2.606702803290926311e-04 1.486530406662432149e-04 1.160598108913940383e-04 3.743620264533228676e-04 1.253165718419094275e-04 0.000000000000000000e+00 1.176913636299971750e-04 0.000000000000000000e+00 4.108080121475752374e-04 5.304638829352539961e-04 0.000000000000000000e+00 4.132551668123791359e-04 0.000000000000000000e+00 1.574860743532258362e-04 1.358365341124866523e-04 1.239875063155667745e-04 1.240656682142308271e-04 0.000000000000000000e+00 1.375134880964863204e-04 1.257703442685654887e-04 1.082079695731846542e-04 7.338103904150970573e-04 1.096558081477848502e-04 4.282229034441174440e-04 1.934061218597625943e-04 1.282010750007810996e-04 2.307482800656128117e-04 6.643217822551055786e-04 0.000000000000000000e+00 1.633474807076334143e-04 3.794984863173851567e-04 0.000000000000000000e+00 1.190500902762711119e-04 2.825655206012920315e-04 3.852117988466842728e-04 2.262611817003854582e-04 1.184911047142961544e-04 2.507960551713742125e-04 0.000000000000000000e+00 1.166676111737546850e-04 1.999561735002331907e-04 1.232073740665302886e-04 1.066090236073143679e-04 3.653468037237964550e-04 1.670574111099648335e-04 1.124894933749626428e-04 6.821911172274089472e-04 2.867989947783556649e-04 1.365396489759772888e-04 1.444907762338600336e-04 3.006442926490528623e-04 1.720942559093693750e-04 2.583094583362212674e-04 0.000000000000000000e+00 9.922571918155703957e-05 0.000000000000000000e+00 1.118359576489608793e-04 1.284139447456022706e-04 2.656407478251715092e-04 3.360011807103876775e-04 2.461280680136621653e-04 0.000000000000000000e+00 2.670916135961254692e-04 1.841378135530688412e-04 1.465648813349397495e-04 2.455012880902448223e-04 1.027695432683076101e-04 2.358293227222471816e-04 1.039479472588327466e-04 2.362015815422884566e-04 4.975007013423603849e-04 2.169879500652859114e-04 3.455221741724815213e-04 9.364163245099983550e-05 2.194219858603872753e-04 3.151093096101408508e-04 0.000000000000000000e+00 1.097161380811675441e-04 2.872622007409170956e-04 1.360896027211492122e-04 1.200891219611867908e-04 5.361410681359370664e-04 3.212603410268523437e-04 2.482165978463279953e-04 0.000000000000000000e+00 8.348968048902152253e-05 3.154081325559664607e-04 1.137257305484559846e-04 0.000000000000000000e+00 0.000000000000000000e+00 2.275939378198308814e-04 1.051969296350033499e-04 0.000000000000000000e+00 0.000000000000000000e+00 0.000000000000000000e+00 1.400034303952751727e-04 0.000000000000000000e+00 2.029143501908384608e-04 1.412270404668402820e-04 0.000000000000000000e+00 2.075299194820159963e-04 3.539398791156454609e-04 9.038578498686448764e-05 1.397755500342887547e-04 2.420080238503702645e-04 1.989996581783631802e-04 8.367107673983613045e-05 0.000000000000000000e+00 0.000000000000000000e+00 1.140575527914840513e-04 0.000000000000000000e+00 0.000000000000000000e+00 9.158226292466282743e-05 0.000000000000000000e+00 9.021739938976951396e-05 8.967229838727526080e-05 0.000000000000000000e+00 0.000000000000000000e+00 2.558923886875675603e-04 1.459427868677058465e-04 0.000000000000000000e+00 0.000000000000000000e+00 0.000000000000000000e+00 1.314041723612562127e-04 0.000000000000000000e+00 0.000000000000000000e+00 0.000000000000000000e+00 2.713676489292471492e-04 0.000000000000000000e+00 1.644486129618665481e-04 0.000000000000000000e+00 0.000000000000000000e+00 0.000000000000000000e+00 0.000000000000000000e+00 0.000000000000000000e+00 1.158966211077026533e-04 0.000000000000000000e+00 0.000000000000000000e+00 1.193158734820803045e-04 0.000000000000000000e+00 0.000000000000000000e+00 0.000000000000000000e+00 9.287916878327284287e-05 9.871648055119789603e-05 0.000000000000000000e+00 1.115757485064693317e-04 0.000000000000000000e+00 0.000000000000000000e+00 0.000000000000000000e+00 0.000000000000000000e+00 1.550253716821805986e-04 8.785080100704069231e-05 0.000000000000000000e+00 1.274484411080749563e-04 1.765871526900627099e-04 0.000000000000000000e+00 0.000000000000000000e+00 2.468024347280675223e-04 0.000000000000000000e+00 0.000000000000000000e+00 3.100862860896348369e-04 0.000000000000000000e+00 0.000000000000000000e+00 9.403020623964319447e-05 0.000000000000000000e+00 1.348531825900490557e-04 9.984663643898119352e-05 1.147331709736261268e-04 0.000000000000000000e+00 0.000000000000000000e+00 0.000000000000000000e+00 0.000000000000000000e+00 0.000000000000000000e+00 0.000000000000000000e+00 8.720413885099905849e-05 0.000000000000000000e+00 0.000000000000000000e+00 0.000000000000000000e+00 0.000000000000000000e+00 0.000000000000000000e+00 0.000000000000000000e+00 1.382612683743927602e-04 2.915615165461310867e-04 0.000000000000000000e+00 1.164003465816207671e-04 0.000000000000000000e+00 1.678112239106317586e-04 0.000000000000000000e+00 0.000000000000000000e+00 0.000000000000000000e+00 0.000000000000000000e+00 0.000000000000000000e+00 0.000000000000000000e+00 0.000000000000000000e+00 0.000000000000000000e+00 6.374610294977252269e-05 0.000000000000000000e+00 1.095553095933179320e-04 0.000000000000000000e+00 0.000000000000000000e+00 0.000000000000000000e+00 0.000000000000000000e+00 0.000000000000000000e+00 0.000000000000000000e+00 0.000000000000000000e+00 0.000000000000000000e+00 0.000000000000000000e+00 1.238494038291286243e-04 0.000000000000000000e+00 0.000000000000000000e+00 0.000000000000000000e+00 0.000000000000000000e+00 0.000000000000000000e+00 0.000000000000000000e+00 0.000000000000000000e+00 0.000000000000000000e+00 1.853898637497013982e-04 0.000000000000000000e+00 0.000000000000000000e+00 0.000000000000000000e+00 0.000000000000000000e+00 1.013633990417502843e-04 1.930058244139599500e-04 0.000000000000000000e+00 0.000000000000000000e+00 0.000000000000000000e+00 0.000000000000000000e+00 1.454689885404375743e-04 0.000000000000000000e+00 0.000000000000000000e+00 0.000000000000000000e+00 0.000000000000000000e+00 1.050305061894767571e-04 0.000000000000000000e+00 0.000000000000000000e+00 1.329322106423783709e-04 0.000000000000000000e+00 0.000000000000000000e+00 0.000000000000000000e+00 0.000000000000000000e+00 0.000000000000000000e+00 0.000000000000000000e+00 0.000000000000000000e+00 0.000000000000000000e+00 0.000000000000000000e+00 0.000000000000000000e+00 0.000000000000000000e+00 0.000000000000000000e+00 0.000000000000000000e+00 2.405209728980326519e-04 2.826516086446959237e-04 1.194789294531865180e-04 2.348192527661309588e-04 0.000000000000000000e+00 1.416472485603322365e-04 1.097119307083579238e-04 9.017917168854816274e-05 0.000000000000000000e+00 0.000000000000000000e+00 0.000000000000000000e+00 9.350316778679758757e-05 1.121328053331395339e-04 0.000000000000000000e+00 1.291983900897874496e-04 0.000000000000000000e+00 0.000000000000000000e+00 0.000000000000000000e+00 0.000000000000000000e+00 0.000000000000000000e+00 0.000000000000000000e+00 1.198344471118121380e-04 0.000000000000000000e+00 4.259276599107714167e-04 0.000000000000000000e+00 0.000000000000000000e+00 0.000000000000000000e+00 0.000000000000000000e+00 9.150462703216021324e-05 0.000000000000000000e+00 0.000000000000000000e+00 0.000000000000000000e+00 0.000000000000000000e+00 0.000000000000000000e+00 0.000000000000000000e+00 0.000000000000000000e+00 1.269360807003677943e-04 0.000000000000000000e+00 0.000000000000000000e+00 0.000000000000000000e+00 0.000000000000000000e+00 0.000000000000000000e+00 0.000000000000000000e+00 0.000000000000000000e+00 0.000000000000000000e+00 0.000000000000000000e+00 2.132478945545565282e-04 0.000000000000000000e+00 1.371744026159249996e-04 0.000000000000000000e+00 0.000000000000000000e+00 0.000000000000000000e+00 0.000000000000000000e+00 1.387541561370268578e-04 0.000000000000000000e+00 0.000000000000000000e+00 0.000000000000000000e+00 0.000000000000000000e+00 0.000000000000000000e+00 0.000000000000000000e+00 0.000000000000000000e+00 0.000000000000000000e+00 0.000000000000000000e+00 8.629934039116667771e-05 0.000000000000000000e+00 0.000000000000000000e+00 0.000000000000000000e+00 0.000000000000000000e+00 1.256505132578887910e-04 0.000000000000000000e+00 0.000000000000000000e+00 0.000000000000000000e+00 0.000000000000000000e+00 1.791240567087595023e-04 1.066607116977850002e-04 0.000000000000000000e+00 0.000000000000000000e+00 0.000000000000000000e+00 0.000000000000000000e+00 0.000000000000000000e+00 0.000000000000000000e+00 8.978532864379615904e-05 0.000000000000000000e+00 0.000000000000000000e+00 0.000000000000000000e+00 0.000000000000000000e+00 1.111703528985928701e-04 0.000000000000000000e+00 0.000000000000000000e+00 0.000000000000000000e+00 0.000000000000000000e+00 0.000000000000000000e+00 0.000000000000000000e+00 0.000000000000000000e+00 0.000000000000000000e+00 0.000000000000000000e+00 0.000000000000000000e+00 0.000000000000000000e+00 1.052031647392232959e-04 0.000000000000000000e+00 8.978324342823407666e-05 0.000000000000000000e+00 0.000000000000000000e+00 0.000000000000000000e+00 0.000000000000000000e+00 0.000000000000000000e+00 2.106008265446934161e-04 0.000000000000000000e+00 0.000000000000000000e+00 0.000000000000000000e+00 0.000000000000000000e+00 0.000000000000000000e+00 0.000000000000000000e+00 0.000000000000000000e+00 0.000000000000000000e+00 0.000000000000000000e+00 1.209440692903762654e-04 0.000000000000000000e+00 0.000000000000000000e+00 0.000000000000000000e+00 0.000000000000000000e+00 0.000000000000000000e+00 0.000000000000000000e+00 0.000000000000000000e+00 0.000000000000000000e+00 0.000000000000000000e+00 6.662158626446557444e-05 0.000000000000000000e+00 0.000000000000000000e+00 0.000000000000000000e+00 0.000000000000000000e+00 8.040994446011492860e-05 6.785526949694810697e-05 0.000000000000000000e+00 0.000000000000000000e+00 0.000000000000000000e+00 8.940819818526708838e-05 0.000000000000000000e+00 0.000000000000000000e+00 0.000000000000000000e+00 0.000000000000000000e+00 0.000000000000000000e+00 7.524311887234347133e-05 0.000000000000000000e+00 0.000000000000000000e+00 1.245498677980772970e-04 0.000000000000000000e+00 0.000000000000000000e+00 0.000000000000000000e+00 0.000000000000000000e+00 1.240317026115669147e-04 0.000000000000000000e+00 0.000000000000000000e+00 0.000000000000000000e+00 7.135292295864044041e-05 0.000000000000000000e+00 0.000000000000000000e+00 0.000000000000000000e+00 0.000000000000000000e+00 0.000000000000000000e+00 0.000000000000000000e+00 7.994629503906263562e-05 0.000000000000000000e+00 0.000000000000000000e+00 0.000000000000000000e+00 1.213517972355225230e-04 0.000000000000000000e+00 0.000000000000000000e+00 3.096798393800250545e-04 2.415903618297865875e-04 1.128024684307721125e-04 2.051746667829497340e-04 0.000000000000000000e+00 0.000000000000000000e+00 0.000000000000000000e+00 1.254500089512144848e-04 1.823152689715976040e-04 0.000000000000000000e+00 0.000000000000000000e+00 1.310931254449987219e-04 0.000000000000000000e+00 0.000000000000000000e+00 0.000000000000000000e+00 0.000000000000000000e+00 1.489678295113835852e-04 0.000000000000000000e+00 0.000000000000000000e+00 0.000000000000000000e+00 0.000000000000000000e+00 0.000000000000000000e+00 0.000000000000000000e+00 0.000000000000000000e+00 0.000000000000000000e+00 0.000000000000000000e+00 1.361548406808598983e-04 0.000000000000000000e+00 1.106109424393233044e-04 1.708893624546333064e-04 0.000000000000000000e+00 1.564963451545048855e-04 0.000000000000000000e+00 0.000000000000000000e+00 9.081914014743593241e-05 0.000000000000000000e+00 3.040712392090321359e-04 0.000000000000000000e+00 0.000000000000000000e+00 0.000000000000000000e+00 0.000000000000000000e+00 0.000000000000000000e+00 0.000000000000000000e+00 0.000000000000000000e+00 0.000000000000000000e+00 0.000000000000000000e+00 0.000000000000000000e+00 0.000000000000000000e+00 0.000000000000000000e+00 0.000000000000000000e+00 0.000000000000000000e+00 0.000000000000000000e+00 0.000000000000000000e+00 0.000000000000000000e+00 0.000000000000000000e+00 0.000000000000000000e+00 0.000000000000000000e+00 1.368356947541015257e-04 0.000000000000000000e+00 0.000000000000000000e+00 0.000000000000000000e+00 0.000000000000000000e+00 0.000000000000000000e+00 0.000000000000000000e+00 0.000000000000000000e+00 0.000000000000000000e+00 0.000000000000000000e+00 1.053720177324640771e-04 0.000000000000000000e+00 0.000000000000000000e+00 0.000000000000000000e+00 0.000000000000000000e+00 0.000000000000000000e+00 0.000000000000000000e+00 0.000000000000000000e+00 0.000000000000000000e+00 0.000000000000000000e+00 2.143475920543913115e-04 0.000000000000000000e+00 0.000000000000000000e+00 0.000000000000000000e+00 0.000000000000000000e+00 0.000000000000000000e+00 0.000000000000000000e+00 9.395355983116230334e-05 0.000000000000000000e+00 0.000000000000000000e+00 0.000000000000000000e+00 0.000000000000000000e+00 0.000000000000000000e+00 2.350578356123221710e-04 0.000000000000000000e+00 0.000000000000000000e+00 0.000000000000000000e+00 0.000000000000000000e+00 0.000000000000000000e+00 0.000000000000000000e+00 2.938111438242605486e-04 9.934519663971901223e-05 0.000000000000000000e+00 0.000000000000000000e+00 1.255124315674156614e-04 2.573686231959844612e-04 0.000000000000000000e+00 0.000000000000000000e+00 0.000000000000000000e+00 0.000000000000000000e+00 0.000000000000000000e+00 0.000000000000000000e+00 9.632097321279477578e-05 0.000000000000000000e+00 1.487404938858012768e-04 8.984423991055339419e-05 0.000000000000000000e+00 0.000000000000000000e+00 0.000000000000000000e+00 0.000000000000000000e+00 0.000000000000000000e+00 0.000000000000000000e+00 0.000000000000000000e+00 0.000000000000000000e+00 1.077329816685560594e-04 0.000000000000000000e+00 0.000000000000000000e+00 0.000000000000000000e+00 2.736110984948786958e-04 0.000000000000000000e+00 0.000000000000000000e+00 2.525292104780878471e-04 0.000000000000000000e+00 0.000000000000000000e+00 0.000000000000000000e+00 0.000000000000000000e+00 0.000000000000000000e+00 0.000000000000000000e+00 0.000000000000000000e+00 0.000000000000000000e+00 0.000000000000000000e+00 0.000000000000000000e+00 1.239158073657770933e-04 1.035148628230992486e-04 0.000000000000000000e+00 0.000000000000000000e+00 0.000000000000000000e+00 0.000000000000000000e+00 0.000000000000000000e+00 0.000000000000000000e+00 1.434127917455169825e-04 0.000000000000000000e+00 0.000000000000000000e+00 0.000000000000000000e+00 0.000000000000000000e+00 1.015948338346183398e-04 0.000000000000000000e+00 0.000000000000000000e+00 1.984713426830778007e-04 0.000000000000000000e+00 1.147052947142985591e-04 0.000000000000000000e+00 0.000000000000000000e+00 1.154909563756233696e-04 1.197662203121413108e-04 0.000000000000000000e+00 0.000000000000000000e+00 9.533918041348196789e-05 0.000000000000000000e+00 0.000000000000000000e+00 0.000000000000000000e+00 0.000000000000000000e+00 1.203655884402528948e-04 1.092954866468534602e-04 0.000000000000000000e+00 1.725300749905264871e-04 0.000000000000000000e+00 1.324511946495658709e-04 1.042728522823770587e-04 0.000000000000000000e+00 0.000000000000000000e+00 0.000000000000000000e+00 0.000000000000000000e+00 0.000000000000000000e+00 3.112121410402055575e-04 0.000000000000000000e+00 0.000000000000000000e+00 0.000000000000000000e+00 1.906315975241491356e-04 1.520744954666562905e-04 1.390795266766297049e-04 1.291127128290983129e-04 1.996615119749906801e-04 0.000000000000000000e+00 0.000000000000000000e+00 0.000000000000000000e+00 0.000000000000000000e+00 0.000000000000000000e+00 0.000000000000000000e+00 0.000000000000000000e+00 0.000000000000000000e+00 2.995267138238305485e-04 0.000000000000000000e+00 0.000000000000000000e+00 0.000000000000000000e+00 0.000000000000000000e+00 0.000000000000000000e+00 0.000000000000000000e+00 1.298769325416821547e-04 1.568687411812760520e-04 0.000000000000000000e+00 0.000000000000000000e+00 0.000000000000000000e+00 0.000000000000000000e+00 0.000000000000000000e+00 0.000000000000000000e+00 0.000000000000000000e+00 0.000000000000000000e+00 1.486719952892980945e-04 2.533885187597465383e-04 0.000000000000000000e+00 0.000000000000000000e+00 0.000000000000000000e+00 1.960044244015601757e-04 0.000000000000000000e+00 0.000000000000000000e+00 9.546060417904184982e-05 0.000000000000000000e+00 9.280586395497670920e-05 1.175512092793183893e-04 0.000000000000000000e+00 0.000000000000000000e+00 0.000000000000000000e+00 1.547992169477949132e-04 9.447559814261206597e-05 0.000000000000000000e+00 0.000000000000000000e+00 0.000000000000000000e+00 0.000000000000000000e+00 0.000000000000000000e+00 0.000000000000000000e+00 0.000000000000000000e+00 1.046227965650152990e-04 1.427242212426665187e-04 0.000000000000000000e+00 0.000000000000000000e+00 1.201635300060492021e-04 0.000000000000000000e+00 1.225990877693178651e-04 0.000000000000000000e+00 0.000000000000000000e+00 1.205998712835804282e-04 0.000000000000000000e+00 0.000000000000000000e+00 1.227258407983497415e-04 0.000000000000000000e+00 0.000000000000000000e+00 0.000000000000000000e+00 1.279708416764211419e-04 0.000000000000000000e+00 0.000000000000000000e+00 0.000000000000000000e+00 0.000000000000000000e+00 1.353026990294883597e-04 1.086302982568418672e-04 1.046421370800996911e-04 0.000000000000000000e+00 0.000000000000000000e+00 0.000000000000000000e+00 0.000000000000000000e+00 0.000000000000000000e+00 1.186452558602361148e-04 0.000000000000000000e+00 9.116571781908533922e-05 0.000000000000000000e+00 0.000000000000000000e+00 0.000000000000000000e+00 1.450487154992307975e-04 0.000000000000000000e+00 3.492015214250011510e-04 0.000000000000000000e+00 0.000000000000000000e+00 0.000000000000000000e+00 0.000000000000000000e+00 0.000000000000000000e+00 0.000000000000000000e+00 0.000000000000000000e+00 0.000000000000000000e+00 0.000000000000000000e+00 0.000000000000000000e+00 0.000000000000000000e+00 0.000000000000000000e+00 0.000000000000000000e+00 0.000000000000000000e+00 0.000000000000000000e+00 0.000000000000000000e+00 0.000000000000000000e+00 0.000000000000000000e+00 0.000000000000000000e+00 0.000000000000000000e+00 1.534942500278640043e-04 0.000000000000000000e+00 0.000000000000000000e+00 9.552219870768378224e-05 0.000000000000000000e+00 0.000000000000000000e+00 1.152620897618754993e-04 1.392455780130278753e-04 1.239129404026059679e-04 0.000000000000000000e+00 2.627377528712788578e-04 0.000000000000000000e+00 0.000000000000000000e+00 0.000000000000000000e+00 0.000000000000000000e+00 0.000000000000000000e+00 0.000000000000000000e+00 0.000000000000000000e+00 0.000000000000000000e+00 0.000000000000000000e+00 1.238798673290189599e-04 0.000000000000000000e+00 0.000000000000000000e+00 0.000000000000000000e+00 0.000000000000000000e+00 0.000000000000000000e+00 1.358733446270039141e-04 1.497959691579072046e-04 0.000000000000000000e+00 0.000000000000000000e+00 0.000000000000000000e+00 0.000000000000000000e+00 0.000000000000000000e+00 0.000000000000000000e+00 0.000000000000000000e+00 0.000000000000000000e+00 0.000000000000000000e+00 0.000000000000000000e+00 0.000000000000000000e+00 4.225940090668339126e-04 1.269211962579048928e-04 0.000000000000000000e+00 1.409848953968122003e-04 0.000000000000000000e+00 1.480515311448205994e-04 0.000000000000000000e+00 0.000000000000000000e+00 0.000000000000000000e+00 0.000000000000000000e+00 0.000000000000000000e+00 0.000000000000000000e+00 0.000000000000000000e+00 0.000000000000000000e+00 0.000000000000000000e+00 0.000000000000000000e+00 0.000000000000000000e+00 0.000000000000000000e+00 0.000000000000000000e+00 0.000000000000000000e+00 0.000000000000000000e+00 0.000000000000000000e+00 0.000000000000000000e+00 1.052921355064155849e-04 0.000000000000000000e+00 1.002304750900888050e-04 0.000000000000000000e+00 0.000000000000000000e+00 0.000000000000000000e+00 0.000000000000000000e+00 0.000000000000000000e+00 0.000000000000000000e+00 2.491921243494989277e-04 0.000000000000000000e+00 0.000000000000000000e+00 1.181689521442119012e-04 0.000000000000000000e+00 0.000000000000000000e+00 1.063727805644058534e-04 1.395879885819877183e-04 0.000000000000000000e+00 0.000000000000000000e+00 0.000000000000000000e+00 0.000000000000000000e+00 2.028274890344398300e-04 0.000000000000000000e+00 0.000000000000000000e+00 0.000000000000000000e+00 0.000000000000000000e+00 0.000000000000000000e+00 0.000000000000000000e+00 0.000000000000000000e+00 0.000000000000000000e+00 0.000000000000000000e+00 0.000000000000000000e+00 0.000000000000000000e+00 0.000000000000000000e+00 0.000000000000000000e+00 0.000000000000000000e+00 1.205931152428418830e-04 1.137137707318372525e-04 0.000000000000000000e+00 0.000000000000000000e+00 0.000000000000000000e+00 1.090657298156781467e-04 0.000000000000000000e+00 1.299233373842525031e-04 0.000000000000000000e+00 0.000000000000000000e+00 1.409323898253632315e-04 0.000000000000000000e+00 0.000000000000000000e+00 0.000000000000000000e+00 0.000000000000000000e+00 0.000000000000000000e+00 0.000000000000000000e+00 1.153996843644219819e-04 0.000000000000000000e+00
5.614210522097195372e-02 9.657437578498197228e-02 2.823515371828699133e-02 1.802610707075648702e-02 1.500558319349615602e-02 8.605228238662205806e-03 8.368950450275971023e-03 7.734810710500136105e-03 5.668741431220140035e-03 4.659175929963610234e-03 4.555640977596248434e-03 5.255586639226354599e-03 4.229144830275422852e-03 4.560971582072039475e-03 2.945056874477784605e-03 2.817552366458026328e-03 1.572868267164743072e-03 1.742920027282364535e-03 1.488011143070740172e-03 1.141098527322886424e-03 1.341922163948267672e-03 7.528720305249183382e-04 7.305380818888524471e-04 1.933121862413955455e-03 1.215392513835757615e-03 1.315092983802880651e-03 1.201873402817525216e-03 9.833984374350913157e-04 8.869350219447288486e-04 9.032527784670410509e-04 1.375316102607998829e-03 6.434915682107884751e-04 1.141446240716056633e-03 1.038075859500630889e-03 1.322158566377452677e-03 7.222376987285225548e-04 1.447584338324949460e-03 9.642138141848443332e-04 7.809440249979703779e-04 7.115847320182708919e-04 7.840120681654444814e-04 1.490031621571585602e-03 1.178824634464923065e-03 1.705949995220979419e-03 1.243162553833076318e-03 1.180173864428813975e-03 1.120615877670568536e-03 1.174124989676874654e-03 9.904591529107753620e-04 1.389919802572666188e-03 1.181940042124956331e-03 7.450416771013523062e-04 1.234648274321112132e-03 1.455360848176326643e-03 1.384158239669036269e-03 0.000000000000000000e+00 9.318544849397339576e-04 5.794915385247376193e-04 1.139908985137946936e-03 1.101087372005125214e-03 5.199396596682514171e-04 1.041793102729006134e-03 1.880875501700918174e-03 8.135454730514592690e-04 4.874022950511673700e-04 9.379539156275455139e-04 3.591775047136224787e-04 5.215653339670752245e-04 5.122193222109883148e-04 5.561087092350197082e-04 8.984818225963620312e-04 5.576071760826649447e-04 1.350196697675282794e-04 6.083762651379852338e-04 4.368642228373128622e-04 6.137800683653270393e-04 8.255164616565085827e-04 3.618870498457243089e-04 2.417357089793214337e-04 4.247078281279817414e-04 4.031825517170988492e-04 5.470285508169875832e-04 3.159226309744334570e-04 7.209860971181952793e-04 1.154846176522424697e-04 2.761979824836142657e-04 3.774729920795633640e-04 5.076337879621212884e-04 1.355105507718301703e-04 3.853500868904078075e-04 2.078438661264980325e-04 6.470109474459628850e-04 4.228854548576391984e-04 3.870088689975578235e-04 3.447057948126998144e-04 3.521037318965093135e-04 3.139619728240596692e-04 4.153155185755334571e-04 9.361896169162245169e-04 5.910678388393949970e-04 7.513059572927251965e-04 5.081844911859504862e-04 3.838474579581103844e-04 4.784489181892583737e-04 7.705113526214811505e-04 3.646093065994846297e-04 6.805230692550057452e-04 7.028705127841435680e-04 4.334555724768250217e-04 6.348120662342654746e-04 2.719976983893583394e-04 8.887341869141628234e-04 6.518070907541797946e-04 3.366385479168538131e-04 7.496892533377779453e-04 6.772338238540041811e-04 1.052303954185981189e-03 7.809436034174366574e-04 4.812899070610969477e-04 6.788708397822024740e-04 3.082256031848694270e-04 1.638319721653856307e-03 5.536083397632715836e-04 8.418068639429417740e-04 6.014975015671397002e-04 6.322813770282854906e-04 2.873290334143116412e-04 1.931947355432113748e-04 8.420172390969749921e-04 2.914735765099664942e-04 3.101279722240329905e-04 5.922985375188276249e-04 3.751607402137966491e-04 6.705322005953221962e-04 1.021421737126729343e-04 4.068294657627370171e-04 1.757579014878388234e-04 5.884779693309663074e-04 3.057244659314907118e-04 6.977778606505256843e-04 0.000000000000000000e+00 0.000000000000000000e+00 0.000000000000000000e+00 0.000000000000000000e+00 0.000000000000000000e+00 5.327165352821153178e-04 0.000000000000000000e+00 2.020319779362667197e-04 1.898363434751893745e-04 4.628622735280167252e-04 7.683270733762423291e-04 1.857599993903209009e-04 2.585140251771850966e-04 2.914386640429409521e-04 9.672581211356290082e-05 2.720197005237409834e-04 0.000000000000000000e+00 0.000000000000000000e+00 2.419428660611139194e-04 0.000000000000000000e+00 3.418441027900324556e-04 0.000000000000000000e+00 0.000000000000000000e+00 5.280073940269632265e-04 2.558682537787795364e-04 1.293644296720993360e-04 0.000000000000000000e+00 0.000000000000000000e+00 1.771213731507863666e-04 1.070127652459250969e-04 1.151366365170656755e-04 0.000000000000000000e+00 1.025259668572231882e-04 0.000000000000000000e+00 1.107032881808455880e-04 0.000000000000000000e+00 0.000000000000000000e+00 1.545417987819551681e-04 4.536291278892559784e-04 4.686059891280296760e-04 1.946783393753362325e-04 3.650650919621993323e-04 0.000000000000000000e+00 1.391214746569115386e-04 1.199965077269444391e-04 0.000000000000000000e+00 1.095982536052424004e-04 2.730261480629031902e-04 2.429558210497988625e-04 0.000000000000000000e+00 2.867692084867179392e-04 2.160800228472627691e-04 0.000000000000000000e+00 9.457185667633850987e-05 1.708528515381929147e-04 1.132514267052377573e-04 2.038405054485791770e-04 4.694836740256577473e-04 3.805661936850131656e-04 1.442993768869182622e-04 1.117482699414706264e-04 4.168773944728190067e-04 1.051675469421212774e-04 1.248076443415533114e-04 3.402918875899617595e-04 0.000000000000000000e+00 1.046737452138525598e-04 2.215504905869986150e-04 2.081839317996011780e-04 1.030628909752836066e-04 1.766390954778147826e-04 5.442002297389259089e-04 1.883544895876600785e-04 3.227433682881857653e-04 1.475766888052357337e-04 1.987439748689516549e-04 4.821121339968386711e-04 2.533550934426947467e-04 1.206176317029133543e-04 2.552831410209658756e-04 5.311717561351932907e-04 3.040523647620526162e-04 3.422816230814288438e-04 9.089518517252882985e-05 0.000000000000000000e+00 0.000000000000000000e+00 0.000000000000000000e+00 3.403184205249079630e-04 2.346641296265547039e-04 4.946996100964048482e-04 1.087134209076687051e-04 0.000000000000000000e+00 3.539187128569045771e-04 8.133266470324470286e-05 1.294738122590989690e-04 2.168731512900685487e-04 2.723564696374953620e-04 1.041645214638867612e-04 9.182647906869652180e-05 1.043289461478179650e-04 3.296150064276104591e-04 5.750543415315853210e-04 3.052305074906023607e-04 3.308879734126600252e-04 0.000000000000000000e+00 2.783641157551410613e-04 1.059458218852791974e-04 2.907661071532836698e-04 8.458809484033072217e-05 3.606601972992485054e-04 3.182562484862355994e-04 2.368105762034172865e-04 9.459928986523861668e-05 4.385436524279632230e-04 0.000000000000000000e+00 7.375387008641332888e-05 0.000000000000000000e+00 1.004640658249520216e-04 5.038306601872808528e-04 1.333535620175895398e-04 3.015809910416349018e-04 0.000000000000000000e+00 2.509248628848753399e-04 3.361443682689248757e-04 0.000000000000000000e+00 1.236774983033157806e-04 2.203788218540112475e-04 8.962615819695224080e-05 1.247584220501315110e-04 0.000000000000000000e+00 0.000000000000000000e+00 1.042222053064740031e-04 1.596916266665142532e-04 1.234761912861971091e-04 0.000000000000000000e+00 1.757941203099658246e-04 1.478282270985971380e-04 0.000000000000000000e+00 1.188112217572006809e-04 1.007571939631929169e-04 0.000000000000000000e+00 0.000000000000000000e+00 1.618055377000399565e-04 0.000000000000000000e+00 0.000000000000000000e+00 0.000000000000000000e+00 1.005384526973399062e-04 0.000000000000000000e+00 3.390788037662909732e-04 3.867727824436438555e-04 2.240144514065565300e-04 0.000000000000000000e+00 6.586029739005702091e-04 2.321620157216711209e-04 0.000000000000000000e+00 0.000000000000000000e+00 0.000000000000000000e+00 0.000000000000000000e+00 1.525832200251571642e-04 0.000000000000000000e+00 0.000000000000000000e+00 0.000000000000000000e+00 0.000000000000000000e+00 0.000000000000000000e+00 1.751206689870540845e-04 5.119090339407734308e-04 1.175760760775020053e-04 1.967865630831258444e-04 0.000000000000000000e+00 0.000000000000000000e+00 0.000000000000000000e+00 0.000000000000000000e+00 3.281937651720359824e-04 8.720505862899280381e-05 1.309084331751512401e-04 0.000000000000000000e+00 0.000000000000000000e+00 0.000000000000000000e+00 0.000000000000000000e+00 1.022690440428494790e-04 0.000000000000000000e+00 7.760643622672180701e-05 9.076447382564282519e-05 0.000000000000000000e+00 7.799757911485305571e-05 1.009264204245614052e-04 0.000000000000000000e+00 1.090112849955028547e-04 0.000000000000000000e+00 0.000000000000000000e+00 9.130894391529273055e-05 0.000000000000000000e+00 7.373129583395088553e-05 0.000000000000000000e+00 9.713891254643842901e-05 0.000000000000000000e+00 0.000000000000000000e+00 1.013540276717645708e-04 0.000000000000000000e+00 1.403874639623881038e-04 0.000000000000000000e+00 1.066535522588558032e-04 9.314127714823041261e-05 0.000000000000000000e+00 7.703518195473107772e-05 0.000000000000000000e+00 1.509557509965267193e-04 0.000000000000000000e+00 0.000000000000000000e+00 1.097347207831925886e-04 0.000000000000000000e+00 1.221384914391735507e-04 8.585408435145323956e-05 1.950858712541471223e-04 3.084803770780950136e-04 9.159602677741731475e-05 2.223638981761505862e-04 0.000000000000000000e+00 0.000000000000000000e+00 0.000000000000000000e+00 0.000000000000000000e+00 0.000000000000000000e+00 1.192858374081315467e-04 0.000000000000000000e+00 0.000000000000000000e+00 0.000000000000000000e+00 0.000000000000000000e+00 0.000000000000000000e+00 0.000000000000000000e+00 0.000000000000000000e+00 0.000000000000000000e+00 0.000000000000000000e+00 0.000000000000000000e+00 0.000000000000000000e+00 9.207628240534643997e-05 1.147500086077075753e-04 0.000000000000000000e+00 1.094072080141020553e-04 0.000000000000000000e+00 0.000000000000000000e+00 0.000000000000000000e+00 0.000000000000000000e+00 0.000000000000000000e+00 0.000000000000000000e+00 0.000000000000000000e+00 0.000000000000000000e+00 1.637713768485592224e-04 0.000000000000000000e+00 4.019681815851020414e-04 0.000000000000000000e+00 0.000000000000000000e+00 8.954331745736616012e-05 0.000000000000000000e+00 0.000000000000000000e+00 0.000000000000000000e+00 0.000000000000000000e+00 0.000000000000000000e+00 0.000000000000000000e+00 0.000000000000000000e+00 0.000000000000000000e+00 0.000000000000000000e+00 0.000000000000000000e+00 1.855655995623917620e-04 2.167918961870758080e-04 7.461811828748634223e-05 0.000000000000000000e+00 0.000000000000000000e+00 0.000000000000000000e+00 0.000000000000000000e+00 2.521799077380826163e-04 0.000000000000000000e+00 1.065829749775804719e-04 1.085245053908274337e-04 0.000000000000000000e+00 0.000000000000000000e+00 1.945558740933787153e-04 0.000000000000000000e+00 0.000000000000000000e+00 1.311531427244685109e-04 0.000000000000000000e+00 0.000000000000000000e+00 1.055463787780670668e-04 2.074367581820991317e-04 0.000000000000000000e+00 0.000000000000000000e+00 0.000000000000000000e+00 0.000000000000000000e+00 7.570613140280914885e-05 0.000000000000000000e+00 0.000000000000000000e+00 0.000000000000000000e+00 0.000000000000000000e+00 1.238951658389588633e-04 0.000000000000000000e+00 0.000000000000000000e+00 0.000000000000000000e+00 1.193333465587174779e-04 1.225471742843019197e-04 0.000000000000000000e+00 1.507662417736268482e-04 0.000000000000000000e+00 0.000000000000000000e+00 1.254199445618904411e-04 9.307805482551608097e-05 7.975183562133264308e-05 2.044799634583812503e-04 0.000000000000000000e+00 1.616683723043612611e-04 0.000000000000000000e+00 1.094917539263933333e-04 0.000000000000000000e+00 7.939249172006828325e-05 0.000000000000000000e+00 0.000000000000000000e+00 0.000000000000000000e+00 0.000000000000000000e+00 0.000000000000000000e+00 0.000000000000000000e+00 0.000000000000000000e+00 1.001651544897198728e-04 1.098707642631348644e-04 1.037522877908134567e-04 7.639124496833678811e-05 0.000000000000000000e+00 0.000000000000000000e+00 9.419042820056105949e-05 8.661250712589325712e-05 0.000000000000000000e+00 8.547253058796356392e-05 0.000000000000000000e+00 1.784595032259287620e-04 0.000000000000000000e+00 0.000000000000000000e+00 7.087053353417695288e-05 7.773162583615281717e-05 0.000000000000000000e+00 0.000000000000000000e+00 0.000000000000000000e+00 0.000000000000000000e+00 7.515332313449378922e-05 8.421887576953360601e-05 0.000000000000000000e+00 7.623589289684998163e-05 0.000000000000000000e+00 0.000000000000000000e+00 0.000000000000000000e+00 0.000000000000000000e+00 0.000000000000000000e+00 1.996505815613139724e-04 0.000000000000000000e+00 0.000000000000000000e+00 0.000000000000000000e+00 0.000000000000000000e+00 0.000000000000000000e+00 0.000000000000000000e+00 9.230861974756015360e-05 0.000000000000000000e+00 1.939940245554653132e-04 0.000000000000000000e+00 0.000000000000000000e+00 7.931537677080019607e-05 0.000000000000000000e+00 0.000000000000000000e+00 0.000000000000000000e+00 0.000000000000000000e+00 0.000000000000000000e+00 0.000000000000000000e+00 1.889816738817382653e-04 0.000000000000000000e+00 0.000000000000000000e+00 1.457449737618226465e-04 0.000000000000000000e+00 0.000000000000000000e+00 0.000000000000000000e+00 0.000000000000000000e+00 0.000000000000000000e+00 9.384492990554779181e-05 9.293532445457738532e-05 8.752508248475684462e-05 0.000000000000000000e+00 0.000000000000000000e+00 0.000000000000000000e+00 0.000000000000000000e+00 0.000000000000000000e+00 0.000000000000000000e+00 0.000000000000000000e+00 7.214000160996455948e-05 8.528879228014986619e-05 0.000000000000000000e+00 0.000000000000000000e+00 0.000000000000000000e+00 9.143993390436760667e-05 0.000000000000000000e+00 0.000000000000000000e+00 0.000000000000000000e+00 0.000000000000000000e+00 0.000000000000000000e+00 6.744670873827771941e-05 0.000000000000000000e+00 0.000000000000000000e+00 1.757888178990042391e-04 0.000000000000000000e+00 0.000000000000000000e+00 8.122662705904498594e-05 0.000000000000000000e+00 0.000000000000000000e+00 0.000000000000000000e+00 7.671442300347587238e-05 0.000000000000000000e+00 0.000000000000000000e+00 0.000000000000000000e+00 0.000000000000000000e+00 0.000000000000000000e+00 0.000000000000000000e+00 0.000000000000000000e+00 7.898222385080979301e-05 0.000000000000000000e+00 0.000000000000000000e+00 1.138482840907985186e-04 0.000000000000000000e+00 0.000000000000000000e+00 0.000000000000000000e+00 0.000000000000000000e+00 0.000000000000000000e+00 0.000000000000000000e+00 0.000000000000000000e+00 0.000000000000000000e+00 0.000000000000000000e+00 0.000000000000000000e+00 0.000000000000000000e+00 0.000000000000000000e+00 0.000000000000000000e+00 0.000000000000000000e+00 0.000000000000000000e+00 8.379915736622905835e-05 0.000000000000000000e+00 0.000000000000000000e+00 0.000000000000000000e+00 0.000000000000000000e+00 0.000000000000000000e+00 0.000000000000000000e+00 1.820226500058987691e-04 0.000000000000000000e+00 0.000000000000000000e+00 2.144016993630345211e-04 0.000000000000000000e+00 0.000000000000000000e+00 0.000000000000000000e+00 1.067091409151258927e-04 9.964846617377935310e-05 0.000000000000000000e+00 7.965567010989253835e-05 0.000000000000000000e+00 0.000000000000000000e+00 0.000000000000000000e+00 0.000000000000000000e+00 3.429754555538842495e-04 1.073948201468724487e-04 0.000000000000000000e+00 0.000000000000000000e+00 7.972764173088708916e-05 0.000000000000000000e+00 0.000000000000000000e+00 0.000000000000000000e+00 0.000000000000000000e+00 0.000000000000000000e+00 0.000000000000000000e+00 8.604822194694786749e-05 0.000000000000000000e+00 0.000000000000000000e+00 0.000000000000000000e+00 0.000000000000000000e+00 0.000000000000000000e+00 1.202776962661021608e-04 2.381546529581789781e-04 0.000000000000000000e+00 0.000000000000000000e+00 0.000000000000000000e+00 0.000000000000000000e+00 0.000000000000000000e+00 0.000000000000000000e+00 8.022863453974461950e-05 0.000000000000000000e+00 0.000000000000000000e+00 0.000000000000000000e+00 0.000000000000000000e+00 0.000000000000000000e+00 0.000000000000000000e+00 0.000000000000000000e+00 0.000000000000000000e+00 0.000000000000000000e+00 0.000000000000000000e+00 0.000000000000000000e+00 0.000000000000000000e+00 1.046005353389783011e-04 0.000000000000000000e+00 0.000000000000000000e+00 0.000000000000000000e+00 0.000000000000000000e+00 0.000000000000000000e+00 0.000000000000000000e+00 1.186679896391980716e-04 0.000000000000000000e+00 0.000000000000000000e+00 0.000000000000000000e+00 0.000000000000000000e+00 9.283829515452031217e-05 0.000000000000000000e+00 0.000000000000000000e+00 0.000000000000000000e+00 0.000000000000000000e+00 1.196171194439785558e-04 0.000000000000000000e+00 1.673819062232385154e-04 9.308448734098728619e-05 0.000000000000000000e+00 0.000000000000000000e+00 0.000000000000000000e+00 0.000000000000000000e+00 0.000000000000000000e+00 0.000000000000000000e+00 0.000000000000000000e+00 3.104229817749516230e-04 0.000000000000000000e+00 0.000000000000000000e+00 0.000000000000000000e+00 0.000000000000000000e+00 9.074537359643122933e-05 0.000000000000000000e+00 0.000000000000000000e+00 0.000000000000000000e+00 0.000000000000000000e+00 0.000000000000000000e+00 0.000000000000000000e+00 0.000000000000000000e+00 0.000000000000000000e+00 0.000000000000000000e+00 0.000000000000000000e+00 1.080909268131201772e-04 0.000000000000000000e+00 1.042139624564683640e-04 0.000000000000000000e+00 0.000000000000000000e+00 0.000000000000000000e+00 8.651651639112641610e-05 0.000000000000000000e+00 0.000000000000000000e+00 0.000000000000000000e+00 1.108763085189943962e-04 0.000000000000000000e+00 0.000000000000000000e+00 0.000000000000000000e+00 0.000000000000000000e+00 0.000000000000000000e+00 0.000000000000000000e+00 0.000000000000000000e+00 0.000000000000000000e+00 0.000000000000000000e+00 0.000000000000000000e+00 7.936741833916635539e-05 7.397355492741219994e-05 0.000000000000000000e+00 1.971593855153537717e-04 1.096551524504874888e-04 0.000000000000000000e+00 8.999983516623958160e-05 9.065972582042820186e-05 0.000000000000000000e+00 1.903402740905076388e-04 1.904578437742658126e-04 1.021331393546869758e-04 0.000000000000000000e+00 0.000000000000000000e+00 0.000000000000000000e+00 0.000000000000000000e+00 0.000000000000000000e+00 0.000000000000000000e+00 0.000000000000000000e+00 9.788299835539956701e-05 0.000000000000000000e+00 1.696017053282277808e-04 0.000000000000000000e+00 0.000000000000000000e+00 1.959525497463581064e-04 1.149280780764531208e-04 0.000000000000000000e+00 0.000000000000000000e+00 1.828877940351364558e-04 3.017547857102326593e-04 2.124416895497905386e-04 0.000000000000000000e+00 1.772135092467784934e-04 1.546887256310920450e-04 1.539171978775882811e-04 2.533785816205049173e-04 0.000000000000000000e+00 1.064872273981401930e-04 0.000000000000000000e+00 0.000000000000000000e+00 1.794955288414233185e-04 6.348098499246885033e-05 0.000000000000000000e+00 8.766370609148857278e-05 0.000000000000000000e+00 2.026588041786690601e-04 0.000000000000000000e+00 0.000000000000000000e+00 0.000000000000000000e+00 0.000000000000000000e+00 8.974545812190801923e-05 0.000000000000000000e+00 0.000000000000000000e+00 1.197036061502010660e-04 0.000000000000000000e+00 1.594122094366522905e-04 0.000000000000000000e+00 0.000000000000000000e+00 0.000000000000000000e+00 8.329821495864822675e-05 0.000000000000000000e+00 0.000000000000000000e+00 0.000000000000000000e+00 1.842269932218861732e-04 0.000000000000000000e+00 0.000000000000000000e+00 0.000000000000000000e+00 1.011203048966043773e-04 1.043788377386580077e-04 0.000000000000000000e+00 2.573147674524165276e-04 2.249231615208064424e-04 0.000000000000000000e+00 1.684018671027292342e-04 2.686818901787384455e-04 0.000000000000000000e+00 1.140567575863927146e-04 0.000000000000000000e+00 0.000000000000000000e+00 0.000000000000000000e+00 2.865300685451568105e-04 1.006829055062830562e-04 0.000000000000000000e+00 0.000000000000000000e+00 0.000000000000000000e+00 0.000000000000000000e+00 1.322993105817310707e-04 0.000000000000000000e+00 4.507022144464492954e-04 1.057844307537270963e-04 0.000000000000000000e+00 0.000000000000000000e+00 0.000000000000000000e+00 0.000000000000000000e+00 0.000000000000000000e+00 1.422253927908141984e-04 1.177395592908931450e-04 0.000000000000000000e+00 0.000000000000000000e+00 0.000000000000000000e+00 0.000000000000000000e+00 0.000000000000000000e+00 1.889659740483677110e-04 0.000000000000000000e+00 0.000000000000000000e+00 0.000000000000000000e+00 0.000000000000000000e+00 0.000000000000000000e+00 8.657408178472904216e-05 1.372662164481561480e-04 0.000000000000000000e+00 0.000000000000000000e+00 0.000000000000000000e+00 0.000000000000000000e+00 1.038434518722068499e-04 9.599221559965031387e-05 0.000000000000000000e+00 2.073631151866462861e-04 1.367479342282003850e-04 0.000000000000000000e+00 0.000000000000000000e+00 0.000000000000000000e+00 0.000000000000000000e+00 0.000000000000000000e+00 0.000000000000000000e+00 0.000000000000000000e+00 0.000000000000000000e+00 0.000000000000000000e+00 0.000000000000000000e+00 0.000000000000000000e+00 0.000000000000000000e+00 1.061511474146360068e-04 0.000000000000000000e+00 1.083026924895233597e-04 0.000000000000000000e+00 0.000000000000000000e+00 0.000000000000000000e+00 1.408893337349950963e-04 0.000000000000000000e+00 0.000000000000000000e+00 0.000000000000000000e+00 0.000000000000000000e+00 2.107829084744417946e-04 1.130480411060242165e-04 0.000000000000000000e+00 0.000000000000000000e+00 0.000000000000000000e+00 0.000000000000000000e+00 0.000000000000000000e+00 0.000000000000000000e+00 0.000000000000000000e+00 0.000000000000000000e+00 0.000000000000000000e+00 0.000000000000000000e+00 0.000000000000000000e+00 0.000000000000000000e+00 1.048099206492445222e-04 0.000000000000000000e+00 0.000000000000000000e+00 0.000000000000000000e+00 0.000000000000000000e+00 0.000000000000000000e+00 1.281344479517815065e-04 0.000000000000000000e+00 0.000000000000000000e+00 0.000000000000000000e+00 0.000000000000000000e+00 0.000000000000000000e+00 0.000000000000000000e+00 0.000000000000000000e+00 0.000000000000000000e+00 0.000000000000000000e+00 0.000000000000000000e+00 0.000000000000000000e+00 0.000000000000000000e+00 0.000000000000000000e+00 0.000000000000000000e+00 0.000000000000000000e+00 0.000000000000000000e+00 1.010251385586704263e-04 0.000000000000000000e+00 0.000000000000000000e+00 0.000000000000000000e+00 0.000000000000000000e+00 0.000000000000000000e+00 0.000000000000000000e+00 0.000000000000000000e+00 0.000000000000000000e+00 0.000000000000000000e+00 0.000000000000000000e+00 0.000000000000000000e+00 0.000000000000000000e+00 0.000000000000000000e+00 1.094633355278083693e-04 0.000000000000000000e+00 0.000000000000000000e+00 0.000000000000000000e+00 0.000000000000000000e+00 0.000000000000000000e+00 0.000000000000000000e+00 0.000000000000000000e+00 0.000000000000000000e+00 0.000000000000000000e+00 0.000000000000000000e+00 0.000000000000000000e+00 1.094341191365321380e-04 0.000000000000000000e+00 1.288532154185142791e-04 1.200025916309174550e-04 8.606421567883283370e-05 0.000000000000000000e+00 0.000000000000000000e+00 0.000000000000000000e+00 0.000000000000000000e+00 9.328425714703494464e-05 0.000000000000000000e+00 0.000000000000000000e+00 9.223881535639732836e-05 1.326750146553409458e-04 0.000000000000000000e+00 0.000000000000000000e+00 0.000000000000000000e+00 0.000000000000000000e+00 0.000000000000000000e+00 0.000000000000000000e+00 0.000000000000000000e+00 0.000000000000000000e+00 0.000000000000000000e+00 0.000000000000000000e+00 0.000000000000000000e+00 1.091644080674448390e-04 0.000000000000000000e+00 1.356789424651736093e-04 1.203946144519451347e-04 1.423454034801385347e-04 8.330243480724318513e-05 0.000000000000000000e+00 0.000000000000000000e+00 0.000000000000000000e+00 1.405474292217644215e-04 0.000000000000000000e+00 0.000000000000000000e+00 0.000000000000000000e+00 0.000000000000000000e+00 6.743765401662980526e-05 0.000000000000000000e+00 1.130551901097890028e-04 0.000000000000000000e+00 0.000000000000000000e+00 0.000000000000000000e+00 2.704558754392476900e-04 0.000000000000000000e+00 0.000000000000000000e+00 9.757273869571818099e-05 0.000000000000000000e+00 0.000000000000000000e+00 1.100667978256727954e-04 0.000000000000000000e+00 0.000000000000000000e+00 1.043891591588715269e-04 0.000000000000000000e+00 0.000000000000000000e+00 0.000000000000000000e+00 0.000000000000000000e+00 0.000000000000000000e+00 0.000000000000000000e+00 1.049553130021360512e-04 0.000000000000000000e+00 8.958779209944740189e-05 1.294495880406875007e-04 0.000000000000000000e+00 0.000000000000000000e+00 0.000000000000000000e+00 0.000000000000000000e+00 0.000000000000000000e+00 0.000000000000000000e+00 1.286252027652068288e-04 0.000000000000000000e+00 1.043235236567030799e-04 0.000000000000000000e+00 0.000000000000000000e+00 1.595773101868101502e-04 0.000000000000000000e+00 0.000000000000000000e+00 0.000000000000000000e+00 0.000000000000000000e+00 0.000000000000000000e+00 0.000000000000000000e+00 0.000000000000000000e+00 0.000000000000000000e+00 0.000000000000000000e+00 0.000000000000000000e+00 0.000000000000000000e+00 0.000000000000000000e+00 0.000000000000000000e+00 0.000000000000000000e+00 0.000000000000000000e+00 0.000000000000000000e+00 0.000000000000000000e+00 1.136183294867065092e-04 1.019428183072979748e-04 0.000000000000000000e+00
1.696967935397275876e-02 2.823515371828699133e-02 6.871459636411737792e-02 5.665741621172482034e-02 1.329187483951221882e-02 1.185717648738114985e-02 1.255411558193955494e-02 7.330779023648060881e-03 8.319678517893197567e-03 4.552289968273527491e-03 5.828860985294991373e-03 6.507511853250668582e-03 4.409056679878705157e-03 4.462579892731573065e-03 2.795722331298126136e-03 4.248759142316003122e-03 2.850980408752553860e-03 1.967677886953121333e-03 1.903883589638291195e-03 8.111195083926056940e-04 2.377336650973843699e-03 7.224647026446566781e-04 2.270010930577158123e-03 1.648929851885287722e-03 1.435451944028138345e-03 1.121758602579555090e-03 8.280329502865231128e-04 1.258240676373483143e-03 1.276669648189080125e-03 1.155695742082783880e-03 1.279776221869416116e-03 1.029169911203486280e-03 1.643017509181780378e-03 1.726659295381127290e-03 1.570844033706208240e-03 1.478544306693528902e-03 9.260791087447031375e-04 1.938662463176746373e-03 1.712920944032428556e-03 1.456735858717790036e-03 1.379302911616675812e-03 5.447053587626855039e-04 1.256904160894237264e-03 9.701033089315117116e-04 1.944071809594128189e-03 1.277701876534074283e-03 1.254581940468182987e-03 1.126703911344848711e-03 1.900912102925247362e-03 1.504780942457555190e-03 7.561355506701056620e-04 9.532674733218855301e-04 1.148880247131542137e-03 1.489686497979805877e-03 8.855028304862708243e-04 0.000000000000000000e+00 1.490363891148679129e-03 1.694740658237193836e-03 1.296438326399878714e-03 7.826786438620888381e-04 6.652534762620672002e-04 1.817666732831308123e-03 9.358791927517391869e-04 9.108022459592995295e-04 7.483470016373470601e-04 9.334073973551309253e-04 6.127482402049785025e-04 4.448889982615415175e-04 6.553754428482714330e-04 1.423062253932532719e-04 1.642273413643759465e-04 5.350862913318916005e-04 1.727552476645382597e-04 3.113626112050101925e-04 5.589599437028575438e-04 7.853205973957286387e-04 7.041556786018307980e-04 4.630279945901817217e-04 3.866206341082387447e-04 7.245414060498906383e-04 2.063459396570348843e-04 3.499566135018408091e-04 5.389564592160522773e-04 4.612443949270325682e-04 5.910419943496467241e-04 3.533903686074470044e-04 3.219799522329159602e-04 4.330055559720856224e-04 6.935332844481764680e-04 4.930485299876941931e-04 3.988987526416716035e-04 4.139194558101942276e-04 6.763429507479065336e-04 2.475854559826697358e-04 0.000000000000000000e+00 1.501701382031240010e-04 4.017087174472680142e-04 3.188332576756051657e-04 5.989189182946269042e-04 1.512521413525189584e-04 9.612825075592225594e-04 6.502129488633941624e-04 6.139074289983978026e-04 6.121668161307697699e-04 0.000000000000000000e+00 4.665110733187258392e-04 6.219407649111809155e-04 8.993102243635310708e-04 5.545986366559525716e-04 6.497845293892865696e-04 2.320107869238208068e-04 2.526932143091057954e-04 4.169877455137323014e-04 2.871486592481304061e-04 9.592139638232024482e-04 5.776723602229685275e-04 8.976027000943540739e-04 7.137166747244135835e-04 3.694810862858970016e-04 8.686030728762196172e-04 0.000000000000000000e+00 0.000000000000000000e+00 5.312489617788189195e-04 5.385383978370006201e-04 8.978728188544747579e-04 8.089926902522031824e-04 1.470529395136750727e-03 4.943784034388019671e-04 4.617197001056886751e-04 3.729352173971754768e-04 3.968031823919387262e-04 3.789176818332624756e-04 4.800114435269692433e-04 1.225619904972132825e-04 2.613781613761701210e-04 1.735103367681715741e-04 2.248790850459725019e-04 7.529470151418273666e-04 1.303896583365448259e-04 2.231985668070856960e-04 0.000000000000000000e+00 0.000000000000000000e+00 0.000000000000000000e+00 0.000000000000000000e+00 0.000000000000000000e+00 3.408006298123435977e-04 2.178791744393322608e-04 0.000000000000000000e+00 2.428921992569842625e-04 1.184447967256609699e-04 1.966121441076199418e-04 3.565148850840671761e-04 3.307640621631987893e-04 4.971873966950834207e-04 4.950357723730952836e-04 2.320295544815698411e-04 1.744924236684034424e-04 1.124444985917737530e-04 0.000000000000000000e+00 1.983031224454092690e-04 2.186917015196126882e-04 3.529629678050543178e-04 2.134925072839887090e-04 4.053455986711615704e-04 3.273788450760716428e-04 6.620778772593315402e-04 0.000000000000000000e+00 0.000000000000000000e+00 0.000000000000000000e+00 1.369209152648434449e-04 2.946305259228412365e-04 0.000000000000000000e+00 0.000000000000000000e+00 2.115670428562719326e-04 1.416428732190553696e-04 3.467678398581971436e-04 1.330242493279445537e-04 3.954669237314436289e-04 1.160820678517225223e-04 1.998576549334934321e-04 2.490874462336712118e-04 0.000000000000000000e+00 2.028470420851468683e-04 0.000000000000000000e+00 4.606001432296524508e-04 1.401406564165956362e-04 0.000000000000000000e+00 1.164440211037684708e-04 3.108576188140946338e-04 0.000000000000000000e+00 4.892214170965774071e-04 0.000000000000000000e+00 1.239418179329369277e-04 1.210029957142233443e-04 2.186031615429970992e-04 4.347095123809340423e-04 6.520256838034223928e-04 1.501739867243133408e-04 0.000000000000000000e+00 0.000000000000000000e+00 2.859598173075259290e-04 2.666935775057689305e-04 0.000000000000000000e+00 3.193782883008951376e-04 7.256622858488523658e-04 2.557385938901297656e-04 4.017845431601571788e-04 1.417349410550908359e-04 6.659190242381052890e-04 0.000000000000000000e+00 0.000000000000000000e+00 0.000000000000000000e+00 3.614942906481927068e-04 0.000000000000000000e+00 3.776434569564079231e-04 2.542893539840202009e-04 0.000000000000000000e+00 1.620816507332737799e-04 4.629842942163266465e-04 1.633151018943776510e-04 3.398123711957546267e-04 1.945147757652470049e-04 2.919621349405943913e-04 1.162987604178743558e-04 1.121528921157625492e-04 4.453069198935236811e-04 2.528119966541537132e-04 5.805750932320743541e-04 1.501242741202747253e-04 3.797755711100467345e-04 2.781937474102786712e-04 2.993173569646778221e-04 3.018884334802474589e-04 3.121910605666067631e-04 0.000000000000000000e+00 5.549706206127174744e-04 1.161584072559586876e-04 0.000000000000000000e+00 1.174903342675062679e-04 2.669740336556669668e-04 2.811576622744031023e-04 8.584003446069771170e-04 1.952684820185848107e-04 0.000000000000000000e+00 1.240041922145140678e-04 1.187206324357459867e-04 1.355557803565017605e-04 1.240100076781544991e-04 1.082289513725885729e-04 1.538194195814800191e-04 2.714687774637561044e-04 2.019965921115597564e-04 1.210380959877673787e-04 0.000000000000000000e+00 0.000000000000000000e+00 9.436675496936199439e-05 1.782498255228486548e-04 2.570839434411065065e-04 1.289284600258653246e-04 0.000000000000000000e+00 1.286224910489407701e-04 0.000000000000000000e+00 0.000000000000000000e+00 0.000000000000000000e+00 5.498956633214740347e-04 1.582431425488366899e-04 0.000000000000000000e+00 1.146750631459422196e-04 0.000000000000000000e+00 3.877892049960436150e-04 0.000000000000000000e+00 2.667008876686556259e-04 1.021612871747719180e-04 1.579855738282285856e-04 1.367684709867252632e-04 0.000000000000000000e+00 9.457178360826346832e-05 1.548431777252995596e-04 0.000000000000000000e+00 1.289170239200323630e-04 2.181947509537326881e-04 1.887143357795937552e-04 2.070272856317318440e-04 3.779285646571577595e-04 0.000000000000000000e+00 0.000000000000000000e+00 0.000000000000000000e+00 1.094173801933537819e-04 2.892301683317584924e-04 1.649562811502385451e-04 0.000000000000000000e+00 0.000000000000000000e+00 0.000000000000000000e+00 0.000000000000000000e+00 2.400580808982790673e-04 0.000000000000000000e+00 0.000000000000000000e+00 0.000000000000000000e+00 0.000000000000000000e+00 0.000000000000000000e+00 1.157060058002929646e-04 3.368873361901999347e-04 0.000000000000000000e+00 0.000000000000000000e+00 0.000000000000000000e+00 1.309956869134946337e-04 0.000000000000000000e+00 1.258924403422536612e-04 0.000000000000000000e+00 1.120053761475223457e-04 0.000000000000000000e+00 0.000000000000000000e+00 2.099590203481887781e-04 0.000000000000000000e+00 1.674949941255800799e-04 0.000000000000000000e+00 0.000000000000000000e+00 0.000000000000000000e+00 2.252837966016914620e-04 0.000000000000000000e+00 0.000000000000000000e+00 1.985920886015058644e-04 0.000000000000000000e+00 0.000000000000000000e+00 0.000000000000000000e+00 0.000000000000000000e+00 0.000000000000000000e+00 0.000000000000000000e+00 1.037995879127563199e-04 0.000000000000000000e+00 1.168281573139163561e-04 0.000000000000000000e+00 9.433787161790880454e-05 2.125610106533293471e-04 0.000000000000000000e+00 0.000000000000000000e+00 0.000000000000000000e+00 0.000000000000000000e+00 0.000000000000000000e+00 0.000000000000000000e+00 1.114922236621068973e-04 0.000000000000000000e+00 1.191725948466486535e-04 0.000000000000000000e+00 9.856513469767733083e-05 0.000000000000000000e+00 0.000000000000000000e+00 0.000000000000000000e+00 0.000000000000000000e+00 0.000000000000000000e+00 0.000000000000000000e+00 0.000000000000000000e+00 0.000000000000000000e+00 0.000000000000000000e+00 1.315650379768911003e-04 0.000000000000000000e+00 9.483687418090944816e-05 0.000000000000000000e+00 0.000000000000000000e+00 2.820050989876688591e-04 0.000000000000000000e+00 0.000000000000000000e+00 0.000000000000000000e+00 0.000000000000000000e+00 0.000000000000000000e+00 0.000000000000000000e+00 0.000000000000000000e+00 0.000000000000000000e+00 0.000000000000000000e+00 0.000000000000000000e+00 0.000000000000000000e+00 0.000000000000000000e+00 3.499882665228682527e-04 0.000000000000000000e+00 1.178099531598105295e-04 0.000000000000000000e+00 0.000000000000000000e+00 0.000000000000000000e+00 0.000000000000000000e+00 0.000000000000000000e+00 1.029167661056778810e-04 0.000000000000000000e+00 0.000000000000000000e+00 0.000000000000000000e+00 2.987636277611337241e-04 0.000000000000000000e+00 0.000000000000000000e+00 0.000000000000000000e+00 0.000000000000000000e+00 1.962940961308730521e-04 0.000000000000000000e+00 0.000000000000000000e+00 0.000000000000000000e+00 0.000000000000000000e+00 0.000000000000000000e+00 0.000000000000000000e+00 0.000000000000000000e+00 0.000000000000000000e+00 0.000000000000000000e+00 1.461239304161096727e-04 2.903332489647952722e-04 2.903010302192218436e-04 0.000000000000000000e+00 1.386906729291608690e-04 0.000000000000000000e+00 0.000000000000000000e+00 0.000000000000000000e+00 0.000000000000000000e+00 1.557976128052297098e-04 0.000000000000000000e+00 0.000000000000000000e+00 0.000000000000000000e+00 0.000000000000000000e+00 9.912776441508442803e-05 0.000000000000000000e+00 0.000000000000000000e+00 0.000000000000000000e+00 0.000000000000000000e+00 0.000000000000000000e+00 1.359280786650379747e-04 0.000000000000000000e+00 0.000000000000000000e+00 1.327058072211929082e-04 0.000000000000000000e+00 0.000000000000000000e+00 0.000000000000000000e+00 0.000000000000000000e+00 0.000000000000000000e+00 0.000000000000000000e+00 1.223905419715873451e-04 1.056848040585821666e-04 0.000000000000000000e+00 0.000000000000000000e+00 0.000000000000000000e+00 1.207353845671477817e-04 0.000000000000000000e+00 0.000000000000000000e+00 0.000000000000000000e+00 1.362703646929709124e-04 0.000000000000000000e+00 0.000000000000000000e+00 0.000000000000000000e+00 0.000000000000000000e+00 2.381834060355940289e-04 0.000000000000000000e+00 0.000000000000000000e+00 0.000000000000000000e+00 0.000000000000000000e+00 1.417152705985035596e-04 1.400927368534255792e-04 1.592512903731021741e-04 0.000000000000000000e+00 1.300241979937025291e-04 0.000000000000000000e+00 0.000000000000000000e+00 0.000000000000000000e+00 1.711410389989400705e-04 0.000000000000000000e+00 0.000000000000000000e+00 1.281595200241695089e-04 0.000000000000000000e+00 1.327491927948339838e-04 1.954824577282629765e-04 1.837762080142257956e-04 0.000000000000000000e+00 1.205149648153721454e-04 0.000000000000000000e+00 0.000000000000000000e+00 0.000000000000000000e+00 0.000000000000000000e+00 0.000000000000000000e+00 0.000000000000000000e+00 0.000000000000000000e+00 0.000000000000000000e+00 9.945622216238983470e-05 0.000000000000000000e+00 0.000000000000000000e+00 0.000000000000000000e+00 0.000000000000000000e+00 9.615733006358560169e-05 0.000000000000000000e+00 0.000000000000000000e+00 0.000000000000000000e+00 0.000000000000000000e+00 0.000000000000000000e+00 0.000000000000000000e+00 0.000000000000000000e+00 0.000000000000000000e+00 0.000000000000000000e+00 0.000000000000000000e+00 0.000000000000000000e+00 0.000000000000000000e+00 0.000000000000000000e+00 0.000000000000000000e+00 0.000000000000000000e+00 0.000000000000000000e+00 0.000000000000000000e+00 0.000000000000000000e+00 0.000000000000000000e+00 0.000000000000000000e+00 1.014826030995157101e-04 0.000000000000000000e+00 0.000000000000000000e+00 1.061742169434571665e-04 0.000000000000000000e+00 1.256536782796587959e-04 1.751156031045363027e-04 0.000000000000000000e+00 0.000000000000000000e+00 0.000000000000000000e+00 9.323904095394465539e-05 1.072930155438285034e-04 0.000000000000000000e+00 1.332417946005517865e-04 1.715483349056087434e-04 1.457329398206308848e-04 1.200729059388731796e-04 0.000000000000000000e+00 1.119867744273635673e-04 1.014802462210984932e-04 1.186415379893623195e-04 0.000000000000000000e+00 0.000000000000000000e+00 0.000000000000000000e+00 0.000000000000000000e+00 1.190190001835106300e-04 0.000000000000000000e+00 0.000000000000000000e+00 0.000000000000000000e+00 0.000000000000000000e+00 0.000000000000000000e+00 0.000000000000000000e+00 0.000000000000000000e+00 0.000000000000000000e+00 0.000000000000000000e+00 0.000000000000000000e+00 0.000000000000000000e+00 0.000000000000000000e+00 0.000000000000000000e+00 0.000000000000000000e+00 1.124593210199896048e-04 0.000000000000000000e+00 9.890752599861272847e-05 0.000000000000000000e+00 1.086312894917802627e-04 0.000000000000000000e+00 0.000000000000000000e+00 0.000000000000000000e+00 0.000000000000000000e+00 0.000000000000000000e+00 0.000000000000000000e+00 0.000000000000000000e+00 0.000000000000000000e+00 1.535309629159019643e-04 0.000000000000000000e+00 0.000000000000000000e+00 0.000000000000000000e+00 0.000000000000000000e+00 0.000000000000000000e+00 0.000000000000000000e+00 1.284332483909567915e-04 8.504582746236149810e-05 0.000000000000000000e+00 0.000000000000000000e+00 0.000000000000000000e+00 0.000000000000000000e+00 0.000000000000000000e+00 0.000000000000000000e+00 0.000000000000000000e+00 0.000000000000000000e+00 0.000000000000000000e+00 1.549887176030030622e-04 0.000000000000000000e+00 0.000000000000000000e+00 2.144390400273978438e-04 0.000000000000000000e+00 2.013011013812562031e-04 0.000000000000000000e+00 0.000000000000000000e+00 4.137115798559949631e-04 0.000000000000000000e+00 0.000000000000000000e+00 0.000000000000000000e+00 0.000000000000000000e+00 1.371615659293615435e-04 0.000000000000000000e+00 0.000000000000000000e+00 0.000000000000000000e+00 0.000000000000000000e+00 1.274984265839369617e-04 0.000000000000000000e+00 1.019180023281963064e-04 0.000000000000000000e+00 1.154953795788772727e-04 1.417936945771424676e-04 2.060673871722192702e-04 0.000000000000000000e+00 0.000000000000000000e+00 0.000000000000000000e+00 0.000000000000000000e+00 1.020100887273938344e-04 0.000000000000000000e+00 0.000000000000000000e+00 0.000000000000000000e+00 0.000000000000000000e+00 4.979093268626306502e-04 0.000000000000000000e+00 0.000000000000000000e+00 1.527477060277612720e-04 0.000000000000000000e+00 0.000000000000000000e+00 1.167505561583105319e-04 0.000000000000000000e+00 1.538931567729827506e-04 0.000000000000000000e+00 0.000000000000000000e+00 0.000000000000000000e+00 0.000000000000000000e+00 1.768847619286049349e-04 0.000000000000000000e+00 0.000000000000000000e+00 0.000000000000000000e+00 0.000000000000000000e+00 0.000000000000000000e+00 1.370069001804972368e-04 3.147566603537636071e-04 0.000000000000000000e+00 0.000000000000000000e+00 0.000000000000000000e+00 0.000000000000000000e+00 1.025835154034755172e-04 0.000000000000000000e+00 1.145704409605140977e-04 9.206003922284565705e-05 0.000000000000000000e+00 0.000000000000000000e+00 1.062831337776910448e-04 0.000000000000000000e+00 0.000000000000000000e+00 0.000000000000000000e+00 0.000000000000000000e+00 0.000000000000000000e+00 1.600114049357952053e-04 0.000000000000000000e+00 0.000000000000000000e+00 0.000000000000000000e+00 0.000000000000000000e+00 0.000000000000000000e+00 0.000000000000000000e+00 0.000000000000000000e+00 1.520750429632873298e-04 0.000000000000000000e+00 0.000000000000000000e+00 0.000000000000000000e+00 0.000000000000000000e+00 1.083381460682628100e-04 0.000000000000000000e+00 0.000000000000000000e+00 0.000000000000000000e+00 1.353327803115397191e-04 0.000000000000000000e+00 0.000000000000000000e+00 0.000000000000000000e+00 0.000000000000000000e+00 0.000000000000000000e+00 0.000000000000000000e+00 0.000000000000000000e+00 1.161070791911588979e-04 0.000000000000000000e+00 0.000000000000000000e+00 0.000000000000000000e+00 0.000000000000000000e+00 1.693119663019133556e-04 0.000000000000000000e+00 0.000000000000000000e+00 0.000000000000000000e+00 1.469696419140553256e-04 0.000000000000000000e+00 0.000000000000000000e+00 2.514086764958170495e-04 0.000000000000000000e+00 0.000000000000000000e+00 0.000000000000000000e+00 1.454399017517570610e-04 0.000000000000000000e+00 0.000000000000000000e+00 0.000000000000000000e+00 0.000000000000000000e+00 0.000000000000000000e+00 9.696624245328596997e-05 1.222428837941882235e-04 1.513441538718190743e-04 0.000000000000000000e+00 0.000000000000000000e+00 1.180765589340995644e-04 0.000000000000000000e+00 0.000000000000000000e+00 0.000000000000000000e+00 0.000000000000000000e+00 0.000000000000000000e+00 0.000000000000000000e+00 0.000000000000000000e+00 0.000000000000000000e+00 1.403018023365993239e-04 0.000000000000000000e+00 1.151531761311607089e-04 1.159974943967300923e-04 0.000000000000000000e+00 0.000000000000000000e+00 0.000000000000000000e+00 0.000000000000000000e+00 0.000000000000000000e+00 0.000000000000000000e+00 1.250585652816009008e-04 0.000000000000000000e+00 0.000000000000000000e+00 0.000000000000000000e+00 0.000000000000000000e+00 1.252395421507791838e-04 0.000000000000000000e+00 1.085011711951041507e-04 1.874100558733806797e-04 0.000000000000000000e+00 0.000000000000000000e+00 0.000000000000000000e+00 0.000000000000000000e+00 0.000000000000000000e+00 1.170008273896678582e-04 0.000000000000000000e+00 0.000000000000000000e+00 0.000000000000000000e+00 1.133707545431719287e-04 0.000000000000000000e+00 0.000000000000000000e+00 0.000000000000000000e+00 0.000000000000000000e+00 0.000000000000000000e+00 0.000000000000000000e+00 0.000000000000000000e+00 0.000000000000000000e+00 8.122278260082248734e-05 1.461207673683186450e-04 1.121641408477845587e-04 0.000000000000000000e+00 1.296491539623991906e-04 9.376634299284423318e-05 0.000000000000000000e+00 1.305371719910801106e-04 0.000000000000000000e+00 0.000000000000000000e+00 0.000000000000000000e+00 1.077600132658537458e-04 0.000000000000000000e+00 0.000000000000000000e+00 0.000000000000000000e+00 0.000000000000000000e+00 0.000000000000000000e+00 0.000000000000000000e+00 2.131571463620333929e-04 1.950073735593891493e-04 0.000000000000000000e+00 0.000000000000000000e+00 2.357151361378476335e-04 0.000000000000000000e+00 0.000000000000000000e+00 0.000000000000000000e+00 0.000000000000000000e+00 2.671017044483268770e-04 0.000000000000000000e+00 1.646148166986405119e-04 0.000000000000000000e+00 1.316866534476320765e-04 0.000000000000000000e+00 0.000000000000000000e+00 0.000000000000000000e+00 1.459335772230587391e-04 0.000000000000000000e+00 1.219333619326939115e-04 0.000000000000000000e+00 0.000000000000000000e+00 1.288219731708031845e-04 0.000000000000000000e+00 0.000000000000000000e+00 0.000000000000000000e+00 0.000000000000000000e+00 0.000000000000000000e+00 0.000000000000000000e+00 1.922218019880870936e-04 0.000000000000000000e+00 1.742899541739750997e-04 0.000000000000000000e+00 1.298795464041514790e-04 0.000000000000000000e+00 0.000000000000000000e+00 0.000000000000000000e+00 0.000000000000000000e+00 0.000000000000000000e+00 1.415916992765476029e-04 1.205601202851135729e-04 0.000000000000000000e+00 0.000000000000000000e+00 0.000000000000000000e+00 0.000000000000000000e+00 2.864000930629363945e-04 0.000000000000000000e+00 0.000000000000000000e+00 0.000000000000000000e+00 0.000000000000000000e+00 0.000000000000000000e+00 0.000000000000000000e+00 0.000000000000000000e+00 0.000000000000000000e+00 0.000000000000000000e+00 0.000000000000000000e+00 0.000000000000000000e+00 0.000000000000000000e+00 0.000000000000000000e+00 1.749665310682622607e-04 0.000000000000000000e+00 0.000000000000000000e+00 0.000000000000000000e+00 0.000000000000000000e+00 0.000000000000000000e+00 0.000000000000000000e+00 0.000000000000000000e+00 0.000000000000000000e+00 0.000000000000000000e+00 0.000000000000000000e+00 0.000000000000000000e+00 9.725087082512573315e-05 0.000000000000000000e+00 0.000000000000000000e+00 0.000000000000000000e+00 0.000000000000000000e+00 0.000000000000000000e+00 0.000000000000000000e+00 0.000000000000000000e+00 0.000000000000000000e+00 0.000000000000000000e+00 0.000000000000000000e+00 0.000000000000000000e+00 0.000000000000000000e+00 0.000000000000000000e+00 0.000000000000000000e+00 0.000000000000000000e+00 0.000000000000000000e+00 1.065166074341044212e-04 0.000000000000000000e+00 0.000000000000000000e+00 0.000000000000000000e+00 0.000000000000000000e+00 0.000000000000000000e+00 0.000000000000000000e+00 1.341215594970151365e-04 1.995502522847878400e-04 0.000000000000000000e+00 0.000000000000000000e+00 0.000000000000000000e+00 0.000000000000000000e+00 0.000000000000000000e+00 0.000000000000000000e+00 0.000000000000000000e+00 4.445361283623252592e-04 0.000000000000000000e+00 3.447530752514711759e-04 2.067337858973951087e-04 0.000000000000000000e+00 0.000000000000000000e+00 1.657311707448031867e-04 0.000000000000000000e+00 1.196809821274343846e-04 0.000000000000000000e+00 1.440166741402539399e-04 0.000000000000000000e+00 1.232333523092259727e-04 1.681533476706549752e-04 0.000000000000000000e+00 0.000000000000000000e+00 1.292598542278814951e-04 0.000000000000000000e+00 0.000000000000000000e+00 1.687276903666207217e-04 1.159029877388026035e-04 0.000000000000000000e+00 0.000000000000000000e+00 0.000000000000000000e+00 0.000000000000000000e+00 0.000000000000000000e+00 0.000000000000000000e+00 9.929480906464388220e-05 0.000000000000000000e+00 0.000000000000000000e+00 0.000000000000000000e+00 0.000000000000000000e+00 1.484836748756333314e-04 2.579271273376005052e-04 0.000000000000000000e+00 3.002152330675265934e-04 0.000000000000000000e+00 0.000000000000000000e+00 0.000000000000000000e+00 0.000000000000000000e+00 0.000000000000000000e+00 1.216991991810469287e-04 0.000000000000000000e+00 1.365340108124925885e-04 0.000000000000000000e+00 0.000000000000000000e+00 0.000000000000000000e+00 1.503097598819473234e-04 0.000000000000000000e+00 0.000000000000000000e+00 0.000000000000000000e+00 0.000000000000000000e+00 0.000000000000000000e+00 0.000000000000000000e+00 1.180179111577880728e-04 0.000000000000000000e+00 0.000000000000000000e+00 0.000000000000000000e+00 1.116027277255434200e-04 0.000000000000000000e+00 1.670159889288210344e-04 0.000000000000000000e+00 1.434565488517224562e-04 0.000000000000000000e+00 0.000000000000000000e+00 0.000000000000000000e+00 1.673397536144516503e-04 0.000000000000000000e+00 0.000000000000000000e+00 0.000000000000000000e+00 0.000000000000000000e+00 0.000000000000000000e+00 0.000000000000000000e+00 0.000000000000000000e+00 0.000000000000000000e+00 0.000000000000000000e+00 1.798279168185271278e-04 0.000000000000000000e+00 0.000000000000000000e+00 0.000000000000000000e+00 0.000000000000000000e+00 0.000000000000000000e+00 0.000000000000000000e+00 1.446520895866919027e-04 0.000000000000000000e+00 1.532269396876925261e-04 1.132885480922745725e-04 0.000000000000000000e+00 0.000000000000000000e+00 0.000000000000000000e+00 0.000000000000000000e+00 1.383725482728498596e-04 0.000000000000000000e+00 0.000000000000000000e+00 0.000000000000000000e+00 0.000000000000000000e+00 0.000000000000000000e+00 1.010723333807187532e-04 0.000000000000000000e+00 0.000000000000000000e+00 0.000000000000000000e+00 0.000000000000000000e+00 0.000000000000000000e+00 2.685768839845544182e-04 0.000000000000000000e+00 0.000000000000000000e+00 0.000000000000000000e+00 0.000000000000000000e+00 0.000000000000000000e+00 0.000000000000000000e+00 0.000000000000000000e+00 0.000000000000000000e+00 0.000000000000000000e+00 0.000000000000000000e+00 0.000000000000000000e+00 0.000000000000000000e+00 1.288714038724269500e-04 1.119261137798063625e-04 1.020881542312629360e-04 0.000000000000000000e+00 1.363040424931282802e-04 0.000000000000000000e+00 0.000000000000000000e+00 0.000000000000000000e+00 0.000000000000000000e+00 0.000000000000000000e+00 0.000000000000000000e+00 0.000000000000000000e+00 0.000000000000000000e+00 1.468718321049276832e-04 0.000000000000000000e+00 0.000000000000000000e+00 0.000000000000000000e+00 0.000000000000000000e+00 0.000000000000000000e+00 0.000000000000000000e+00 1.453726163269552954e-04 1.304340090197265805e-04 1.198779607523161006e-04
1.175541521854418965e-02 1.802610707075648702e-02 5.665741621172482034e-02 1.242000690181794126e-01 1.391769984887418488e-02 1.368233397385425730e-02 1.043883884277636495e-02 7.155069020983175279e-03 9.333638824676991630e-03 6.566271464166852784e-03 4.329436507865614889e-03 4.672393254035656605e-03 7.014908998276134754e-03 7.856285650858633660e-03 3.272818245054879421e-03 3.293270967974065537e-03 2.031952322382735588e-03 1.942589887211388115e-03 9.320375061055069304e-04 1.528757409486719652e-03 1.066829763536393874e-03 1.621030087535276854e-03 5.392944789635453155e-04 1.109935845594867826e-03 9.662385367600876719e-04 1.006778290524937064e-03 6.369938846308682108e-04 1.355125134033528410e-03 1.909684910540158822e-04 5.186184357781807803e-04 1.507536313564414093e-03 2.771039833735521366e-04 7.373040667540860238e-04 1.430470737691824819e-03 1.464056767550279232e-03 1.244056352232810522e-03 4.986935726717870842e-04 9.490633446254443826e-04 1.345178154986021238e-03 7.354239532865734005e-04 1.350462867481838072e-03 1.283291710684196594e-03 6.768428534707155234e-04 3.265003769815260411e-04 1.903422930861412357e-03 1.250986223141291190e-03 9.651319111999442056e-04 1.516825057347059250e-03 8.530342593408002643e-04 1.473317260021858675e-03 1.454210613122899507e-03 1.283336265481373802e-03 1.160009960820243937e-03 1.169869363697922937e-03 9.536864960591932101e-04 0.000000000000000000e+00 1.203841366962828813e-03 7.129826518293889926e-04 6.544987503997001625e-04 6.322086398599909354e-04 8.955974432334199483e-04 1.141949062187752086e-03 0.000000000000000000e+00 3.503335589383106013e-04 6.716413970843409425e-04 5.385427027197649003e-04 6.186842048050874817e-04 4.491988357631147930e-04 2.940997138268043923e-04 3.831594908289953898e-04 8.843641846796843108e-04 4.802399200965742692e-04 0.000000000000000000e+00 8.383437846293563533e-04 7.524997828842161203e-04 2.114475592365305345e-04 6.319796868381055569e-04 6.233514034838423274e-04 1.040976000168150584e-04 6.096336339543279937e-04 1.388966030037229969e-04 9.422581301068085361e-04 5.441775700295837202e-04 2.069834108563984025e-04 9.946128014944051032e-04 7.136276364156865244e-04 2.167327434442606056e-04 5.829336977138886147e-04 4.668345664565749613e-04 0.000000000000000000e+00 3.580116108346316126e-04 0.000000000000000000e+00 7.284213179520797419e-04 3.333119018118581886e-04 2.968783230528862938e-04 0.000000000000000000e+00 1.802667770545772030e-04 2.861528330489246765e-04 8.062945494740868246e-04 8.144927364530320148e-04 3.697504299230888443e-04 2.917830447783174418e-04 1.652945661801776315e-04 6.593036247652265050e-04 2.654415698277072587e-04 1.570101244911573351e-04 6.698301670236330449e-04 4.540111211476600874e-04 3.733141867973830872e-04 4.373861873248047595e-04 3.123445047428695604e-04 6.803764421623786571e-04 5.613697215685800991e-04 3.865738612829463031e-04 3.228354319697819877e-04 3.888456861204724166e-04 0.000000000000000000e+00 5.765046123481857568e-04 1.658046283651437450e-04 3.897856075469716304e-04 7.963791288615475715e-04 1.209432885936044229e-03 0.000000000000000000e+00 4.833381855147591394e-04 1.036081042285827295e-03 6.534638096643152630e-04 4.949250223704381932e-04 1.663892222696145202e-04 8.287868161744268471e-04 1.004128017697228847e-03 0.000000000000000000e+00 8.501965019223218503e-04 0.000000000000000000e+00 1.649990706454604122e-04 5.278204956421767404e-04 1.401529668275750158e-03 4.541151774256298504e-04 0.000000000000000000e+00 3.510741357908702949e-04 3.004810540622314830e-04 0.000000000000000000e+00 0.000000000000000000e+00 0.000000000000000000e+00 0.000000000000000000e+00 0.000000000000000000e+00 0.000000000000000000e+00 5.866396449608473349e-04 0.000000000000000000e+00 0.000000000000000000e+00 3.189125976698116709e-04 2.646890844686977965e-04 0.000000000000000000e+00 0.000000000000000000e+00 0.000000000000000000e+00 1.666104679894122296e-04 1.561848852830508266e-04 2.349104124627866212e-04 3.027567958315641140e-04 1.389157428967524501e-04 0.000000000000000000e+00 2.944136870021783867e-04 1.583921231039452343e-04 0.000000000000000000e+00 5.456964822425115769e-04 0.000000000000000000e+00 2.228305733276924022e-04 1.636961472511243114e-04 3.342805922280516514e-04 0.000000000000000000e+00 0.000000000000000000e+00 0.000000000000000000e+00 4.523928237518306649e-04 0.000000000000000000e+00 2.848221158034054440e-04 0.000000000000000000e+00 0.000000000000000000e+00 1.790838858228229911e-04 0.000000000000000000e+00 3.125509505261011146e-04 0.000000000000000000e+00 3.353339560762218230e-04 3.144127947305760777e-04 2.730828154099768025e-04 2.396371092005027353e-04 2.066943029230762952e-04 3.773286966795600869e-04 3.775665652215552388e-04 0.000000000000000000e+00 0.000000000000000000e+00 0.000000000000000000e+00 3.293071482982556030e-04 1.860992063187714833e-04 0.000000000000000000e+00 0.000000000000000000e+00 0.000000000000000000e+00 1.950758829677738866e-04 0.000000000000000000e+00 0.000000000000000000e+00 0.000000000000000000e+00 2.485560595292110792e-04 3.849733829083024929e-04 0.000000000000000000e+00 1.811513786284185495e-04 2.149814985061938920e-04 3.907691194693626918e-04 6.885761262339757348e-04 3.606016076827350228e-04 0.000000000000000000e+00 1.792986874293909887e-04 1.775261031416659784e-04 0.000000000000000000e+00 0.000000000000000000e+00 3.244411080391079532e-04 0.000000000000000000e+00 0.000000000000000000e+00 3.423370240005349160e-04 4.152197149519944001e-04 0.000000000000000000e+00 2.077641906195902739e-04 0.000000000000000000e+00 2.287361897994165264e-04 0.000000000000000000e+00 7.861080051560994948e-04 0.000000000000000000e+00 1.509858227190113988e-04 0.000000000000000000e+00 1.701740659022140387e-04 3.907995881699223768e-04 0.000000000000000000e+00 0.000000000000000000e+00 0.000000000000000000e+00 2.686373131227841131e-04 4.064172812531735915e-04 0.000000000000000000e+00 4.460379702480056757e-04 1.867822892422647439e-04 1.563782471803594725e-04 1.794236645810270167e-04 0.000000000000000000e+00 3.594137730706691079e-04 5.677627230750000248e-04 0.000000000000000000e+00 0.000000000000000000e+00 0.000000000000000000e+00 1.669406346007498492e-04 1.598276426392143581e-04 1.824919592828537116e-04 0.000000000000000000e+00 1.457032177836233401e-04 0.000000000000000000e+00 1.827324107949989404e-04 0.000000000000000000e+00 0.000000000000000000e+00 0.000000000000000000e+00 0.000000000000000000e+00 1.270412369006575573e-04 0.000000000000000000e+00 1.730496199252620738e-04 0.000000000000000000e+00 2.297018643763889211e-04 0.000000000000000000e+00 0.000000000000000000e+00 0.000000000000000000e+00 0.000000000000000000e+00 0.000000000000000000e+00 0.000000000000000000e+00 0.000000000000000000e+00 4.631438858457549929e-04 0.000000000000000000e+00 0.000000000000000000e+00 1.578929126956955494e-04 0.000000000000000000e+00 0.000000000000000000e+00 0.000000000000000000e+00 0.000000000000000000e+00 0.000000000000000000e+00 1.273172566906202036e-04 2.084576165646166907e-04 2.046526446955037606e-04 1.735545339210819603e-04 2.937446673396036331e-04 0.000000000000000000e+00 1.393552339877538110e-04 5.087863022281909368e-04 0.000000000000000000e+00 0.000000000000000000e+00 3.463555030206129154e-04 1.473031399957140187e-04 0.000000000000000000e+00 0.000000000000000000e+00 0.000000000000000000e+00 2.064940187844348013e-04 5.672226849435067905e-04 0.000000000000000000e+00 1.615890868305104881e-04 0.000000000000000000e+00 0.000000000000000000e+00 0.000000000000000000e+00 2.628250013127387684e-04 2.502315864057018933e-04 3.115384035082340800e-04 4.535345514388626291e-04 0.000000000000000000e+00 0.000000000000000000e+00 0.000000000000000000e+00 0.000000000000000000e+00 2.025251029852507829e-04 0.000000000000000000e+00 3.631116099681098758e-04 1.507872293576743644e-04 0.000000000000000000e+00 0.000000000000000000e+00 0.000000000000000000e+00 4.506328345580256777e-04 2.254901234581037502e-04 0.000000000000000000e+00 2.029507671773560934e-04 0.000000000000000000e+00 0.000000000000000000e+00 3.523173993887767654e-04 0.000000000000000000e+00 1.336772922986039554e-04 0.000000000000000000e+00 0.000000000000000000e+00 0.000000000000000000e+00 0.000000000000000000e+00 0.000000000000000000e+00 1.877722276232114890e-04 0.000000000000000000e+00 0.000000000000000000e+00 0.000000000000000000e+00 1.510071487234543547e-04 0.000000000000000000e+00 0.000000000000000000e+00 1.673220345810394157e-04 0.000000000000000000e+00 0.000000000000000000e+00 0.000000000000000000e+00 0.000000000000000000e+00 0.000000000000000000e+00 0.000000000000000000e+00 0.000000000000000000e+00 1.604360970014769938e-04 0.000000000000000000e+00 0.000000000000000000e+00 0.000000000000000000e+00 0.000000000000000000e+00 0.000000000000000000e+00 0.000000000000000000e+00 0.000000000000000000e+00 0.000000000000000000e+00 0.000000000000000000e+00 0.000000000000000000e+00 1.680179654093493739e-04 1.771194226493516023e-04 0.000000000000000000e+00 0.000000000000000000e+00 0.000000000000000000e+00 0.000000000000000000e+00 0.000000000000000000e+00 0.000000000000000000e+00 0.000000000000000000e+00 0.000000000000000000e+00 0.000000000000000000e+00 0.000000000000000000e+00 0.000000000000000000e+00 0.000000000000000000e+00 0.000000000000000000e+00 0.000000000000000000e+00 0.000000000000000000e+00 0.000000000000000000e+00 1.645006378729885470e-04 0.000000000000000000e+00 0.000000000000000000e+00 1.586016407313157637e-04 3.953143885413485260e-04 0.000000000000000000e+00 0.000000000000000000e+00 1.796883192005117576e-04 0.000000000000000000e+00 0.000000000000000000e+00 0.000000000000000000e+00 0.000000000000000000e+00 0.000000000000000000e+00 0.000000000000000000e+00 0.000000000000000000e+00 0.000000000000000000e+00 0.000000000000000000e+00 0.000000000000000000e+00 0.000000000000000000e+00 0.000000000000000000e+00 0.000000000000000000e+00 0.000000000000000000e+00 1.277328216197089303e-04 0.000000000000000000e+00 0.000000000000000000e+00 0.000000000000000000e+00 0.000000000000000000e+00 1.475423246122143511e-04 0.000000000000000000e+00 0.000000000000000000e+00 1.954088702348564491e-04 0.000000000000000000e+00 0.000000000000000000e+00 2.570598134398952147e-04 0.000000000000000000e+00 0.000000000000000000e+00 3.527511706692978651e-04 0.000000000000000000e+00 0.000000000000000000e+00 0.000000000000000000e+00 0.000000000000000000e+00 0.000000000000000000e+00 0.000000000000000000e+00 0.000000000000000000e+00 1.675615046515683269e-04 0.000000000000000000e+00 0.000000000000000000e+00 0.000000000000000000e+00 0.000000000000000000e+00 0.000000000000000000e+00 0.000000000000000000e+00 0.000000000000000000e+00 0.000000000000000000e+00 0.000000000000000000e+00 0.000000000000000000e+00 0.000000000000000000e+00 0.000000000000000000e+00 0.000000000000000000e+00 1.647682580805122344e-04 0.000000000000000000e+00 1.706257612105235833e-04 0.000000000000000000e+00 0.000000000000000000e+00 0.000000000000000000e+00 0.000000000000000000e+00 0.000000000000000000e+00 0.000000000000000000e+00 1.834539683929937038e-04 1.298476257269212512e-04 0.000000000000000000e+00 0.000000000000000000e+00 0.000000000000000000e+00 0.000000000000000000e+00 0.000000000000000000e+00 1.761086397820056280e-04 0.000000000000000000e+00 0.000000000000000000e+00 0.000000000000000000e+00 0.000000000000000000e+00 0.000000000000000000e+00 0.000000000000000000e+00 0.000000000000000000e+00 0.000000000000000000e+00 0.000000000000000000e+00 0.000000000000000000e+00 0.000000000000000000e+00 1.801751187064320016e-04 0.000000000000000000e+00 0.000000000000000000e+00 0.000000000000000000e+00 0.000000000000000000e+00 0.000000000000000000e+00 0.000000000000000000e+00 0.000000000000000000e+00 0.000000000000000000e+00 0.000000000000000000e+00 0.000000000000000000e+00 0.000000000000000000e+00 0.000000000000000000e+00 0.000000000000000000e+00 0.000000000000000000e+00 2.111338732823726978e-04 0.000000000000000000e+00 1.338929317329901438e-04 0.000000000000000000e+00 0.000000000000000000e+00 0.000000000000000000e+00 0.000000000000000000e+00 0.000000000000000000e+00 0.000000000000000000e+00 0.000000000000000000e+00 0.000000000000000000e+00 1.602316080092606326e-04 0.000000000000000000e+00 0.000000000000000000e+00 0.000000000000000000e+00 0.000000000000000000e+00 0.000000000000000000e+00 0.000000000000000000e+00 0.000000000000000000e+00 0.000000000000000000e+00 0.000000000000000000e+00 0.000000000000000000e+00 0.000000000000000000e+00 0.000000000000000000e+00 1.623432517705563759e-04 0.000000000000000000e+00 0.000000000000000000e+00 0.000000000000000000e+00 1.366209469197788109e-04 0.000000000000000000e+00 0.000000000000000000e+00 0.000000000000000000e+00 0.000000000000000000e+00 0.000000000000000000e+00 0.000000000000000000e+00 0.000000000000000000e+00 0.000000000000000000e+00 0.000000000000000000e+00 0.000000000000000000e+00 0.000000000000000000e+00 0.000000000000000000e+00 0.000000000000000000e+00 0.000000000000000000e+00 0.000000000000000000e+00 0.000000000000000000e+00 0.000000000000000000e+00 0.000000000000000000e+00 0.000000000000000000e+00 0.000000000000000000e+00 1.557716186329720755e-04 0.000000000000000000e+00 0.000000000000000000e+00 0.000000000000000000e+00 1.602293201975831969e-04 0.000000000000000000e+00 0.000000000000000000e+00 0.000000000000000000e+00 0.000000000000000000e+00 0.000000000000000000e+00 0.000000000000000000e+00 0.000000000000000000e+00 0.000000000000000000e+00 0.000000000000000000e+00 0.000000000000000000e+00 0.000000000000000000e+00 0.000000000000000000e+00 1.513886784276115554e-04 0.000000000000000000e+00 0.000000000000000000e+00 0.000000000000000000e+00 0.000000000000000000e+00 0.000000000000000000e+00 0.000000000000000000e+00 0.000000000000000000e+00 0.000000000000000000e+00 0.000000000000000000e+00 0.000000000000000000e+00 1.512560336969377673e-04 0.000000000000000000e+00 1.032512918558035268e-04 0.000000000000000000e+00 0.000000000000000000e+00 0.000000000000000000e+00 0.000000000000000000e+00 0.000000000000000000e+00 0.000000000000000000e+00 0.000000000000000000e+00 0.000000000000000000e+00 0.000000000000000000e+00 0.000000000000000000e+00 0.000000000000000000e+00 0.000000000000000000e+00 0.000000000000000000e+00 0.000000000000000000e+00 0.000000000000000000e+00 1.113375035910133670e-04 1.605182133991075587e-04 0.000000000000000000e+00 1.328908473745074050e-04 0.000000000000000000e+00 0.000000000000000000e+00 0.000000000000000000e+00 0.000000000000000000e+00 0.000000000000000000e+00 0.000000000000000000e+00 0.000000000000000000e+00 0.000000000000000000e+00 0.000000000000000000e+00 1.216494798865944246e-04 0.000000000000000000e+00 0.000000000000000000e+00 1.845857980684291813e-04 0.000000000000000000e+00 0.000000000000000000e+00 0.000000000000000000e+00 0.000000000000000000e+00 0.000000000000000000e+00 0.000000000000000000e+00 0.000000000000000000e+00 0.000000000000000000e+00 0.000000000000000000e+00 0.000000000000000000e+00 0.000000000000000000e+00 0.000000000000000000e+00 0.000000000000000000e+00 0.000000000000000000e+00 1.994765425877470836e-04 0.000000000000000000e+00 0.000000000000000000e+00 0.000000000000000000e+00 0.000000000000000000e+00 0.000000000000000000e+00 0.000000000000000000e+00 0.000000000000000000e+00 1.868910019840575682e-04 0.000000000000000000e+00 0.000000000000000000e+00 1.487287539611091927e-04 0.000000000000000000e+00 0.000000000000000000e+00 0.000000000000000000e+00 0.000000000000000000e+00 4.102220215699223520e-04 0.000000000000000000e+00 0.000000000000000000e+00 0.000000000000000000e+00 0.000000000000000000e+00 0.000000000000000000e+00 0.000000000000000000e+00 0.000000000000000000e+00 0.000000000000000000e+00 0.000000000000000000e+00 0.000000000000000000e+00 2.118705653651270721e-04 0.000000000000000000e+00 0.000000000000000000e+00 0.000000000000000000e+00 0.000000000000000000e+00 2.762061000551812402e-04 0.000000000000000000e+00 0.000000000000000000e+00 0.000000000000000000e+00 0.000000000000000000e+00 0.000000000000000000e+00 0.000000000000000000e+00 0.000000000000000000e+00 0.000000000000000000e+00 0.000000000000000000e+00 0.000000000000000000e+00 0.000000000000000000e+00 0.000000000000000000e+00 0.000000000000000000e+00 0.000000000000000000e+00 0.000000000000000000e+00 1.599142097134680952e-04 2.563664142884863341e-04 0.000000000000000000e+00 0.000000000000000000e+00 0.000000000000000000e+00 0.000000000000000000e+00 0.000000000000000000e+00 0.000000000000000000e+00 0.000000000000000000e+00 0.000000000000000000e+00 0.000000000000000000e+00 0.000000000000000000e+00 0.000000000000000000e+00 0.000000000000000000e+00 0.000000000000000000e+00 0.000000000000000000e+00 0.000000000000000000e+00 0.000000000000000000e+00 0.000000000000000000e+00 0.000000000000000000e+00 0.000000000000000000e+00 0.000000000000000000e+00 0.000000000000000000e+00 0.000000000000000000e+00 0.000000000000000000e+00 0.000000000000000000e+00 2.279362221161576954e-04 0.000000000000000000e+00 0.000000000000000000e+00 0.000000000000000000e+00 0.000000000000000000e+00 0.000000000000000000e+00 0.000000000000000000e+00 0.000000000000000000e+00 0.000000000000000000e+00 0.000000000000000000e+00 0.000000000000000000e+00 0.000000000000000000e+00 0.000000000000000000e+00 0.000000000000000000e+00 0.000000000000000000e+00 0.000000000000000000e+00 1.909847355905301648e-04 0.000000000000000000e+00 0.000000000000000000e+00 0.000000000000000000e+00 0.000000000000000000e+00 1.402365980492448010e-04 0.000000000000000000e+00 0.000000000000000000e+00 0.000000000000000000e+00 0.000000000000000000e+00 0.000000000000000000e+00 0.000000000000000000e+00 0.000000000000000000e+00 0.000000000000000000e+00 0.000000000000000000e+00 1.888812910226709239e-04 1.828592249872780268e-04 1.550249548529202546e-04 0.000000000000000000e+00 0.000000000000000000e+00 0.000000000000000000e+00 0.000000000000000000e+00 0.000000000000000000e+00 2.069301339338775782e-04 0.000000000000000000e+00 1.683600842643621920e-04 0.000000000000000000e+00 0.000000000000000000e+00 0.000000000000000000e+00 0.000000000000000000e+00 1.686037243611132445e-04 1.663881017368215565e-04 0.000000000000000000e+00 0.000000000000000000e+00 1.594692682152137658e-04 0.000000000000000000e+00 0.000000000000000000e+00 0.000000000000000000e+00 0.000000000000000000e+00 0.000000000000000000e+00 1.732578063244024681e-04 0.000000000000000000e+00 0.000000000000000000e+00 0.000000000000000000e+00 0.000000000000000000e+00 0.000000000000000000e+00 0.000000000000000000e+00 0.000000000000000000e+00 5.502735951454884415e-04 0.000000000000000000e+00 0.000000000000000000e+00 1.545907623249780951e-04 0.000000000000000000e+00 0.000000000000000000e+00 0.000000000000000000e+00 0.000000000000000000e+00 0.000000000000000000e+00 1.262329323216609478e-04 0.000000000000000000e+00 0.000000000000000000e+00 0.000000000000000000e+00 0.000000000000000000e+00 0.000000000000000000e+00 1.450719098921017210e-04 0.000000000000000000e+00 0.000000000000000000e+00 0.000000000000000000e+00 0.000000000000000000e+00 0.000000000000000000e+00 0.000000000000000000e+00 2.869627925304752010e-04 0.000000000000000000e+00 0.000000000000000000e+00 0.000000000000000000e+00 0.000000000000000000e+00 5.449332540908705721e-04 0.000000000000000000e+00 0.000000000000000000e+00 1.741799934672548869e-04 0.000000000000000000e+00 0.000000000000000000e+00 0.000000000000000000e+00 0.000000000000000000e+00 0.000000000000000000e+00 0.000000000000000000e+00 0.000000000000000000e+00 0.000000000000000000e+00 0.000000000000000000e+00 0.000000000000000000e+00 0.000000000000000000e+00 3.155321193425703183e-04 3.290325355090538656e-04 0.000000000000000000e+00 2.060120016765920983e-04 0.000000000000000000e+00 0.000000000000000000e+00 0.000000000000000000e+00 0.000000000000000000e+00 0.000000000000000000e+00 0.000000000000000000e+00 1.822139626305674875e-04 0.000000000000000000e+00 0.000000000000000000e+00 1.748503297441648832e-04 0.000000000000000000e+00 2.386977503565720514e-04 0.000000000000000000e+00 0.000000000000000000e+00 0.000000000000000000e+00 0.000000000000000000e+00 0.000000000000000000e+00 1.712519719096191955e-04 0.000000000000000000e+00 0.000000000000000000e+00 0.000000000000000000e+00 0.000000000000000000e+00 0.000000000000000000e+00 0.000000000000000000e+00 1.804644584059509466e-04 1.491240855643826638e-04 0.000000000000000000e+00 0.000000000000000000e+00 1.452566731499739332e-04 0.000000000000000000e+00 0.000000000000000000e+00 0.000000000000000000e+00 1.653468460478887286e-04 2.137631787051692399e-04 3.571835160652539649e-04 0.000000000000000000e+00 0.000000000000000000e+00 0.000000000000000000e+00 0.000000000000000000e+00 0.000000000000000000e+00 0.000000000000000000e+00 0.000000000000000000e+00 0.000000000000000000e+00 0.000000000000000000e+00 1.591982315152489370e-04 0.000000000000000000e+00 0.000000000000000000e+00 0.000000000000000000e+00 0.000000000000000000e+00 0.000000000000000000e+00 0.000000000000000000e+00 0.000000000000000000e+00 0.000000000000000000e+00 0.000000000000000000e+00 0.000000000000000000e+00 0.000000000000000000e+00 0.000000000000000000e+00 0.000000000000000000e+00 0.000000000000000000e+00 0.000000000000000000e+00 1.947255507335250583e-04 0.000000000000000000e+00 0.000000000000000000e+00 0.000000000000000000e+00 0.000000000000000000e+00 2.058819981106990607e-04 0.000000000000000000e+00 0.000000000000000000e+00 0.000000000000000000e+00 0.000000000000000000e+00 0.000000000000000000e+00 0.000000000000000000e+00 0.000000000000000000e+00 0.000000000000000000e+00 0.000000000000000000e+00 1.387214022958905451e-04 0.000000000000000000e+00 0.000000000000000000e+00 2.551734398327933193e-04 0.000000000000000000e+00 0.000000000000000000e+00 0.000000000000000000e+00 0.000000000000000000e+00 0.000000000000000000e+00 0.000000000000000000e+00 0.000000000000000000e+00 2.231155763621381588e-04 0.000000000000000000e+00 0.000000000000000000e+00 0.000000000000000000e+00 1.938824369136882373e-04 0.000000000000000000e+00 0.000000000000000000e+00 0.000000000000000000e+00 0.000000000000000000e+00 0.000000000000000000e+00 0.000000000000000000e+00 0.000000000000000000e+00 0.000000000000000000e+00 0.000000000000000000e+00 0.000000000000000000e+00 0.000000000000000000e+00 4.671259793177145255e-04 0.000000000000000000e+00 0.000000000000000000e+00 0.000000000000000000e+00 0.000000000000000000e+00 0.000000000000000000e+00 1.753874055492255423e-04 2.118816404627180702e-04 0.000000000000000000e+00 0.000000000000000000e+00 0.000000000000000000e+00 0.000000000000000000e+00 0.000000000000000000e+00 0.000000000000000000e+00 0.000000000000000000e+00 0.000000000000000000e+00 0.000000000000000000e+00 0.000000000000000000e+00 0.000000000000000000e+00 1.638375378998604601e-04 0.000000000000000000e+00 0.000000000000000000e+00 0.000000000000000000e+00 0.000000000000000000e+00 1.482458398442477771e-04 0.000000000000000000e+00 2.067503152741576489e-04 0.000000000000000000e+00 0.000000000000000000e+00 0.000000000000000000e+00 0.000000000000000000e+00 0.000000000000000000e+00 0.000000000000000000e+00 0.000000000000000000e+00 0.000000000000000000e+00 0.000000000000000000e+00 0.000000000000000000e+00 0.000000000000000000e+00 0.000000000000000000e+00 2.143453151104018645e-04 0.000000000000000000e+00 0.000000000000000000e+00 0.000000000000000000e+00 1.719500278963745333e-04 0.000000000000000000e+00 0.000000000000000000e+00 0.000000000000000000e+00 2.337073383668325087e-04 0.000000000000000000e+00 0.000000000000000000e+00 0.000000000000000000e+00 0.000000000000000000e+00 1.638137797553712322e-03 0.000000000000000000e+00 2.420933197216699844e-04 0.000000000000000000e+00 0.000000000000000000e+00 0.000000000000000000e+00 0.000000000000000000e+00 0.000000000000000000e+00 1.584192136587932425e-04 0.000000000000000000e+00 1.602167244178831821e-04 0.000000000000000000e+00 0.000000000000000000e+00 0.000000000000000000e+00 0.000000000000000000e+00 0.000000000000000000e+00 0.000000000000000000e+00 0.000000000000000000e+00 0.000000000000000000e+00 0.000000000000000000e+00 0.000000000000000000e+00 0.000000000000000000e+00 0.000000000000000000e+00 0.000000000000000000e+00 1.523361418280892439e-04 0.000000000000000000e+00 0.000000000000000000e+00 0.000000000000000000e+00 0.000000000000000000e+00 0.000000000000000000e+00 0.000000000000000000e+00 0.000000000000000000e+00 0.000000000000000000e+00 0.000000000000000000e+00 0.000000000000000000e+00 0.000000000000000000e+00 0.000000000000000000e+00 1.490212068701887531e-04 0.000000000000000000e+00 0.000000000000000000e+00 1.387834961381962707e-04 0.000000000000000000e+00 0.000000000000000000e+00 0.000000000000000000e+00 2.748723401722462270e-04 0.000000000000000000e+00 0.000000000000000000e+00 0.000000000000000000e+00 0.000000000000000000e+00 0.000000000000000000e+00 0.000000000000000000e+00 0.000000000000000000e+00 0.000000000000000000e+00 1.976965462902602062e-04 0.000000000000000000e+00 0.000000000000000000e+00 0.000000000000000000e+00 0.000000000000000000e+00 0.000000000000000000e+00 0.000000000000000000e+00 0.000000000000000000e+00 1.474523740845399124e-04 0.000000000000000000e+00 0.000000000000000000e+00 0.000000000000000000e+00
5.226578806210755226e-03 1.500558319349615602e-02 1.329187483951221882e-02 1.391769984887418488e-02 1.054161967034734360e-01 8.732079899742903328e-02 1.317773651243799027e-02 8.720923717051871221e-03 1.015112763643202277e-02 8.596105310323653645e-03 6.376271359469550676e-03 5.161026249910369290e-03 1.589439864082182758e-03 5.444948140900611293e-03 2.892068360782701700e-03 1.021102342140369065e-03 0.000000000000000000e+00 1.040360479288298876e-03 1.372678417926908147e-03 1.286577472014135146e-03 1.047464422418999857e-03 1.909925728433467876e-03 3.177030483563375932e-03 0.000000000000000000e+00 1.897398301808548866e-03 1.482754526494866991e-03 1.876293072019860576e-03 9.978949414014050018e-04 0.000000000000000000e+00 1.018408707472671319e-03 0.000000000000000000e+00 1.632443565872523017e-03 0.000000000000000000e+00 2.106756752000572049e-03 9.583205798628280283e-04 1.465768743603795398e-03 0.000000000000000000e+00 0.000000000000000000e+00 0.000000000000000000e+00 1.444148734487644232e-03 2.983385143184613762e-03 2.159995032230928053e-03 9.968349676929661677e-04 0.000000000000000000e+00 1.401653667510711519e-03 0.000000000000000000e+00 0.000000000000000000e+00 1.985721729819989352e-03 2.512649351295162710e-03 0.000000000000000000e+00 1.713376134052780990e-03 2.160070025422081586e-03 2.277906382332409337e-03 1.969086212361979664e-03 0.000000000000000000e+00 0.000000000000000000e+00 0.000000000000000000e+00 1.680097021180104516e-03 1.285236274790137190e-03 0.000000000000000000e+00 1.758680701758326024e-03 0.000000000000000000e+00 0.000000000000000000e+00 2.063845337896545295e-03 9.891744101761358945e-04 1.057533901533450798e-03 0.000000000000000000e+00 0.000000000000000000e+00 8.662834429816065017e-04 2.257225745699923975e-03 0.000000000000000000e+00 0.000000000000000000e+00 0.000000000000000000e+00 0.000000000000000000e+00 1.773216557820227494e-03 0.000000000000000000e+00 0.000000000000000000e+00 0.000000000000000000e+00 1.226495955066377302e-03 0.000000000000000000e+00 0.000000000000000000e+00 0.000000000000000000e+00 0.000000000000000000e+00 0.000000000000000000e+00 1.171870031290899112e-03 0.000000000000000000e+00 0.000000000000000000e+00 8.585282251974121542e-04 0.000000000000000000e+00 0.000000000000000000e+00 1.054538703304747603e-03 0.000000000000000000e+00 0.000000000000000000e+00 9.817846407642696373e-04 0.000000000000000000e+00 3.572941745001244774e-03 1.061967196431893353e-03 8.428755615129419204e-04 1.583317007888579214e-03 0.000000000000000000e+00 0.000000000000000000e+00 1.718919187953183141e-03 9.737646054361083752e-04 0.000000000000000000e+00 0.000000000000000000e+00 9.249602419352910901e-04 0.000000000000000000e+00 0.000000000000000000e+00 0.000000000000000000e+00 0.000000000000000000e+00 9.200242647103760952e-04 1.002039136949141622e-03 3.307077649673885716e-03 0.000000000000000000e+00 0.000000000000000000e+00 0.000000000000000000e+00 0.000000000000000000e+00 0.000000000000000000e+00 0.000000000000000000e+00 1.148130386584867444e-03 0.000000000000000000e+00 0.000000000000000000e+00 0.000000000000000000e+00 0.000000000000000000e+00 0.000000000000000000e+00 1.283203966287543157e-03 0.000000000000000000e+00 9.802133192665244202e-04 0.000000000000000000e+00 0.000000000000000000e+00 0.000000000000000000e+00 0.000000000000000000e+00 0.000000000000000000e+00 0.000000000000000000e+00 0.000000000000000000e+00 0.000000000000000000e+00 0.000000000000000000e+00 0.000000000000000000e+00 1.034104070137958041e-03 0.000000000000000000e+00 0.000000000000000000e+00 0.000000000000000000e+00 0.000000000000000000e+00 0.000000000000000000e+00 0.000000000000000000e+00 2.702847165109481184e-03 0.000000000000000000e+00 0.000000000000000000e+00 0.000000000000000000e+00 0.000000000000000000e+00 1.559306321176669131e-03 0.000000000000000000e+00 0.000000000000000000e+00 0.000000000000000000e+00 9.815166969638191088e-04 0.000000000000000000e+00 0.000000000000000000e+00 0.000000000000000000e+00 0.000000000000000000e+00 0.000000000000000000e+00 0.000000000000000000e+00 0.000000000000000000e+00 0.000000000000000000e+00 0.000000000000000000e+00 0.000000000000000000e+00 0.000000000000000000e+00 0.000000000000000000e+00 0.000000000000000000e+00 0.000000000000000000e+00 0.000000000000000000e+00 1.168338923234619065e-03 0.000000000000000000e+00 0.000000000000000000e+00 0.000000000000000000e+00 1.123351909733528607e-03 0.000000000000000000e+00 1.054998681736090023e-03 0.000000000000000000e+00 0.000000000000000000e+00 1.585046061563517850e-03 9.877406891644394636e-04 0.000000000000000000e+00 0.000000000000000000e+00 0.000000000000000000e+00 0.000000000000000000e+00 0.000000000000000000e+00 0.000000000000000000e+00 0.000000000000000000e+00 0.000000000000000000e+00 0.000000000000000000e+00 0.000000000000000000e+00 0.000000000000000000e+00 0.000000000000000000e+00 0.000000000000000000e+00 0.000000000000000000e+00 0.000000000000000000e+00 2.068453655167301099e-03 0.000000000000000000e+00 0.000000000000000000e+00 0.000000000000000000e+00 0.000000000000000000e+00 1.057556701569606740e-03 0.000000000000000000e+00 0.000000000000000000e+00 0.000000000000000000e+00 0.000000000000000000e+00 0.000000000000000000e+00 0.000000000000000000e+00 0.000000000000000000e+00 0.000000000000000000e+00 0.000000000000000000e+00 0.000000000000000000e+00 0.000000000000000000e+00 1.091670009922059799e-03 0.000000000000000000e+00 0.000000000000000000e+00 0.000000000000000000e+00 0.000000000000000000e+00 0.000000000000000000e+00 0.000000000000000000e+00 1.347504704820105294e-03 0.000000000000000000e+00 0.000000000000000000e+00 0.000000000000000000e+00 1.778941116868435098e-03 0.000000000000000000e+00 0.000000000000000000e+00 1.151117110419912475e-03 0.000000000000000000e+00 0.000000000000000000e+00 1.103159906061624423e-03 0.000000000000000000e+00 0.000000000000000000e+00 0.000000000000000000e+00 0.000000000000000000e+00 0.000000000000000000e+00 0.000000000000000000e+00 1.057000347828715697e-03 0.000000000000000000e+00 1.058668832891234302e-03 0.000000000000000000e+00 0.000000000000000000e+00 0.000000000000000000e+00 0.000000000000000000e+00 0.000000000000000000e+00 0.000000000000000000e+00 0.000000000000000000e+00 9.835078587814417937e-04 0.000000000000000000e+00 0.000000000000000000e+00 0.000000000000000000e+00 0.000000000000000000e+00 0.000000000000000000e+00 0.000000000000000000e+00 0.000000000000000000e+00 0.000000000000000000e+00 0.000000000000000000e+00 0.000000000000000000e+00 0.000000000000000000e+00 1.353193577389577486e-03 1.020088887430681832e-03 0.000000000000000000e+00 0.000000000000000000e+00 0.000000000000000000e+00 0.000000000000000000e+00 0.000000000000000000e+00 0.000000000000000000e+00 0.000000000000000000e+00 0.000000000000000000e+00 0.000000000000000000e+00 9.301608237060115733e-04 1.057585689563328522e-03 0.000000000000000000e+00 0.000000000000000000e+00 0.000000000000000000e+00 0.000000000000000000e+00 0.000000000000000000e+00 0.000000000000000000e+00 0.000000000000000000e+00 0.000000000000000000e+00 0.000000000000000000e+00 0.000000000000000000e+00 0.000000000000000000e+00 0.000000000000000000e+00 0.000000000000000000e+00 0.000000000000000000e+00 0.000000000000000000e+00 0.000000000000000000e+00 0.000000000000000000e+00 0.000000000000000000e+00 0.000000000000000000e+00 0.000000000000000000e+00 0.000000000000000000e+00 0.000000000000000000e+00 0.000000000000000000e+00 0.000000000000000000e+00 0.000000000000000000e+00 0.000000000000000000e+00 0.000000000000000000e+00 0.000000000000000000e+00 0.000000000000000000e+00 0.000000000000000000e+00 0.000000000000000000e+00 0.000000000000000000e+00 0.000000000000000000e+00 0.000000000000000000e+00 0.000000000000000000e+00 0.000000000000000000e+00 0.000000000000000000e+00 8.883006277425226386e-04 0.000000000000000000e+00 0.000000000000000000e+00 0.000000000000000000e+00 8.849056858118984400e-04 0.000000000000000000e+00 0.000000000000000000e+00 0.000000000000000000e+00 0.000000000000000000e+00 0.000000000000000000e+00 0.000000000000000000e+00 0.000000000000000000e+00 0.000000000000000000e+00 0.000000000000000000e+00 0.000000000000000000e+00 0.000000000000000000e+00 0.000000000000000000e+00 0.000000000000000000e+00 0.000000000000000000e+00 8.232215476949341759e-04 0.000000000000000000e+00 0.000000000000000000e+00 0.000000000000000000e+00 0.000000000000000000e+00 0.000000000000000000e+00 0.000000000000000000e+00 0.000000000000000000e+00 0.000000000000000000e+00 0.000000000000000000e+00 0.000000000000000000e+00 0.000000000000000000e+00 0.000000000000000000e+00 0.000000000000000000e+00 0.000000000000000000e+00 0.000000000000000000e+00 0.000000000000000000e+00 0.000000000000000000e+00 0.000000000000000000e+00 0.000000000000000000e+00 0.000000000000000000e+00 0.000000000000000000e+00 0.000000000000000000e+00 0.000000000000000000e+00 0.000000000000000000e+00 0.000000000000000000e+00 0.000000000000000000e+00 9.294626500734642829e-04 0.000000000000000000e+00 0.000000000000000000e+00 0.000000000000000000e+00 0.000000000000000000e+00 0.000000000000000000e+00 0.000000000000000000e+00 0.000000000000000000e+00 0.000000000000000000e+00 0.000000000000000000e+00 0.000000000000000000e+00 0.000000000000000000e+00 0.000000000000000000e+00 0.000000000000000000e+00 0.000000000000000000e+00 0.000000000000000000e+00 0.000000000000000000e+00 0.000000000000000000e+00 0.000000000000000000e+00 0.000000000000000000e+00 0.000000000000000000e+00 0.000000000000000000e+00 0.000000000000000000e+00 0.000000000000000000e+00 0.000000000000000000e+00 0.000000000000000000e+00 0.000000000000000000e+00 0.000000000000000000e+00 0.000000000000000000e+00 0.000000000000000000e+00 0.000000000000000000e+00 0.000000000000000000e+00 0.000000000000000000e+00 0.000000000000000000e+00 0.000000000000000000e+00 0.000000000000000000e+00 0.000000000000000000e+00 0.000000000000000000e+00 0.000000000000000000e+00 0.000000000000000000e+00 0.000000000000000000e+00 0.000000000000000000e+00 0.000000000000000000e+00 0.000000000000000000e+00 0.000000000000000000e+00 0.000000000000000000e+00 0.000000000000000000e+00 0.000000000000000000e+00 0.000000000000000000e+00 0.000000000000000000e+00 0.000000000000000000e+00 0.000000000000000000e+00 0.000000000000000000e+00 0.000000000000000000e+00 0.000000000000000000e+00 0.000000000000000000e+00 0.000000000000000000e+00 0.000000000000000000e+00 0.000000000000000000e+00 0.000000000000000000e+00 0.000000000000000000e+00 0.000000000000000000e+00 0.000000000000000000e+00 0.000000000000000000e+00 0.000000000000000000e+00 0.000000000000000000e+00 0.000000000000000000e+00 0.000000000000000000e+00 0.000000000000000000e+00 0.000000000000000000e+00 0.000000000000000000e+00 0.000000000000000000e+00 0.000000000000000000e+00 0.000000000000000000e+00 0.000000000000000000e+00 0.000000000000000000e+00 0.000000000000000000e+00 0.000000000000000000e+00 0.000000000000000000e+00 0.000000000000000000e+00 0.000000000000000000e+00 0.000000000000000000e+00 0.000000000000000000e+00 0.000000000000000000e+00 0.000000000000000000e+00 0.000000000000000000e+00 0.000000000000000000e+00 0.000000000000000000e+00 0.000000000000000000e+00 0.000000000000000000e+00 0.000000000000000000e+00 0.000000000000000000e+00 8.202578159870704648e-04 0.000000000000000000e+00 0.000000000000000000e+00 0.000000000000000000e+00 0.000000000000000000e+00 0.000000000000000000e+00 0.000000000000000000e+00 0.000000000000000000e+00 0.000000000000000000e+00 0.000000000000000000e+00 0.000000000000000000e+00 1.093618239729530692e-03 0.000000000000000000e+00 0.000000000000000000e+00 0.000000000000000000e+00 0.000000000000000000e+00 0.000000000000000000e+00 0.000000000000000000e+00 0.000000000000000000e+00 0.000000000000000000e+00 1.229646844629223154e-03 0.000000000000000000e+00 0.000000000000000000e+00 0.000000000000000000e+00 0.000000000000000000e+00 0.000000000000000000e+00 0.000000000000000000e+00 0.000000000000000000e+00 0.000000000000000000e+00 0.000000000000000000e+00 0.000000000000000000e+00 0.000000000000000000e+00 0.000000000000000000e+00 0.000000000000000000e+00 0.000000000000000000e+00 0.000000000000000000e+00 0.000000000000000000e+00 0.000000000000000000e+00 0.000000000000000000e+00 0.000000000000000000e+00 0.000000000000000000e+00 0.000000000000000000e+00 0.000000000000000000e+00 0.000000000000000000e+00 0.000000000000000000e+00 0.000000000000000000e+00 0.000000000000000000e+00 0.000000000000000000e+00 0.000000000000000000e+00 0.000000000000000000e+00 0.000000000000000000e+00 0.000000000000000000e+00 0.000000000000000000e+00 0.000000000000000000e+00 0.000000000000000000e+00 0.000000000000000000e+00 0.000000000000000000e+00 0.000000000000000000e+00 0.000000000000000000e+00 0.000000000000000000e+00 0.000000000000000000e+00 0.000000000000000000e+00 0.000000000000000000e+00 0.000000000000000000e+00 0.000000000000000000e+00 0.000000000000000000e+00 0.000000000000000000e+00 0.000000000000000000e+00 0.000000000000000000e+00 0.000000000000000000e+00 0.000000000000000000e+00 0.000000000000000000e+00 0.000000000000000000e+00 0.000000000000000000e+00 0.000000000000000000e+00 0.000000000000000000e+00 0.000000000000000000e+00 0.000000000000000000e+00 0.000000000000000000e+00 0.000000000000000000e+00 0.000000000000000000e+00 0.000000000000000000e+00 0.000000000000000000e+00 0.000000000000000000e+00 0.000000000000000000e+00 0.000000000000000000e+00 0.000000000000000000e+00 0.000000000000000000e+00 1.084156302804734160e-03 0.000000000000000000e+00 0.000000000000000000e+00 0.000000000000000000e+00 0.000000000000000000e+00 0.000000000000000000e+00 0.000000000000000000e+00 0.000000000000000000e+00 0.000000000000000000e+00 0.000000000000000000e+00 0.000000000000000000e+00 0.000000000000000000e+00 0.000000000000000000e+00 0.000000000000000000e+00 0.000000000000000000e+00 0.000000000000000000e+00 0.000000000000000000e+00 0.000000000000000000e+00 0.000000000000000000e+00 0.000000000000000000e+00 0.000000000000000000e+00 0.000000000000000000e+00 0.000000000000000000e+00 0.000000000000000000e+00 0.000000000000000000e+00 0.000000000000000000e+00 0.000000000000000000e+00 0.000000000000000000e+00 0.000000000000000000e+00 0.000000000000000000e+00 0.000000000000000000e+00 0.000000000000000000e+00 0.000000000000000000e+00 0.000000000000000000e+00 0.000000000000000000e+00 0.000000000000000000e+00 0.000000000000000000e+00 0.000000000000000000e+00 0.000000000000000000e+00 0.000000000000000000e+00 0.000000000000000000e+00 0.000000000000000000e+00 0.000000000000000000e+00 0.000000000000000000e+00 0.000000000000000000e+00 0.000000000000000000e+00 0.000000000000000000e+00 1.346625798641289985e-03 0.000000000000000000e+00 0.000000000000000000e+00 0.000000000000000000e+00 0.000000000000000000e+00 0.000000000000000000e+00 0.000000000000000000e+00 0.000000000000000000e+00 0.000000000000000000e+00 0.000000000000000000e+00 0.000000000000000000e+00 0.000000000000000000e+00 0.000000000000000000e+00 0.000000000000000000e+00 0.000000000000000000e+00 0.000000000000000000e+00 0.000000000000000000e+00 0.000000000000000000e+00 0.000000000000000000e+00 0.000000000000000000e+00 0.000000000000000000e+00 0.000000000000000000e+00 0.000000000000000000e+00 0.000000000000000000e+00 0.000000000000000000e+00 0.000000000000000000e+00 0.000000000000000000e+00 0.000000000000000000e+00 0.000000000000000000e+00 0.000000000000000000e+00 0.000000000000000000e+00 0.000000000000000000e+00 0.000000000000000000e+00 9.915289861534882804e-04 0.000000000000000000e+00 0.000000000000000000e+00 0.000000000000000000e+00 0.000000000000000000e+00 0.000000000000000000e+00 0.000000000000000000e+00 0.000000000000000000e+00 0.000000000000000000e+00 0.000000000000000000e+00 0.000000000000000000e+00 0.000000000000000000e+00 0.000000000000000000e+00 0.000000000000000000e+00 0.000000000000000000e+00 0.000000000000000000e+00 0.000000000000000000e+00 0.000000000000000000e+00 0.000000000000000000e+00 0.000000000000000000e+00 0.000000000000000000e+00 0.000000000000000000e+00 0.000000000000000000e+00 0.000000000000000000e+00 0.000000000000000000e+00 0.000000000000000000e+00 0.000000000000000000e+00 0.000000000000000000e+00 0.000000000000000000e+00 0.000000000000000000e+00 0.000000000000000000e+00 0.000000000000000000e+00 0.000000000000000000e+00 0.000000000000000000e+00 0.000000000000000000e+00 0.000000000000000000e+00 0.000000000000000000e+00 0.000000000000000000e+00 0.000000000000000000e+00 0.000000000000000000e+00 0.000000000000000000e+00 0.000000000000000000e+00 0.000000000000000000e+00 0.000000000000000000e+00 0.000000000000000000e+00 0.000000000000000000e+00 0.000000000000000000e+00 0.000000000000000000e+00 0.000000000000000000e+00 0.000000000000000000e+00 0.000000000000000000e+00 0.000000000000000000e+00 0.000000000000000000e+00 0.000000000000000000e+00 0.000000000000000000e+00 0.000000000000000000e+00 0.000000000000000000e+00 0.000000000000000000e+00 0.000000000000000000e+00 0.000000000000000000e+00 0.000000000000000000e+00 0.000000000000000000e+00 0.000000000000000000e+00 0.000000000000000000e+00 0.000000000000000000e+00 0.000000000000000000e+00 0.000000000000000000e+00 0.000000000000000000e+00 0.000000000000000000e+00 0.000000000000000000e+00 0.000000000000000000e+00 0.000000000000000000e+00 0.000000000000000000e+00 0.000000000000000000e+00 0.000000000000000000e+00 0.000000000000000000e+00 0.000000000000000000e+00 0.000000000000000000e+00 8.261459449203670214e-04 0.000000000000000000e+00 0.000000000000000000e+00 0.000000000000000000e+00 0.000000000000000000e+00 0.000000000000000000e+00 0.000000000000000000e+00 0.000000000000000000e+00 0.000000000000000000e+00 0.000000000000000000e+00 0.000000000000000000e+00 0.000000000000000000e+00 0.000000000000000000e+00 0.000000000000000000e+00 0.000000000000000000e+00 0.000000000000000000e+00 0.000000000000000000e+00 0.000000000000000000e+00 0.000000000000000000e+00 0.000000000000000000e+00 0.000000000000000000e+00 0.000000000000000000e+00 0.000000000000000000e+00 0.000000000000000000e+00 0.000000000000000000e+00 0.000000000000000000e+00 0.000000000000000000e+00 0.000000000000000000e+00 0.000000000000000000e+00 0.000000000000000000e+00 0.000000000000000000e+00 0.000000000000000000e+00 0.000000000000000000e+00 0.000000000000000000e+00 0.000000000000000000e+00 0.000000000000000000e+00 0.000000000000000000e+00 0.000000000000000000e+00 0.000000000000000000e+00 0.000000000000000000e+00 0.000000000000000000e+00 0.000000000000000000e+00 0.000000000000000000e+00 0.000000000000000000e+00 0.000000000000000000e+00 0.000000000000000000e+00 0.000000000000000000e+00 0.000000000000000000e+00 0.000000000000000000e+00 0.000000000000000000e+00 0.000000000000000000e+00 0.000000000000000000e+00 0.000000000000000000e+00 0.000000000000000000e+00 0.000000000000000000e+00 0.000000000000000000e+00 0.000000000000000000e+00 0.000000000000000000e+00 0.000000000000000000e+00 1.214681847129496983e-03 0.000000000000000000e+00 0.000000000000000000e+00 0.000000000000000000e+00 0.000000000000000000e+00 0.000000000000000000e+00 0.000000000000000000e+00 0.000000000000000000e+00 0.000000000000000000e+00 0.000000000000000000e+00 0.000000000000000000e+00 0.000000000000000000e+00 0.000000000000000000e+00 0.000000000000000000e+00 0.000000000000000000e+00 0.000000000000000000e+00 0.000000000000000000e+00 1.305539519964884609e-03 0.000000000000000000e+00 0.000000000000000000e+00 0.000000000000000000e+00 0.000000000000000000e+00 0.000000000000000000e+00 0.000000000000000000e+00 0.000000000000000000e+00 0.000000000000000000e+00 0.000000000000000000e+00 0.000000000000000000e+00 0.000000000000000000e+00 0.000000000000000000e+00 0.000000000000000000e+00 0.000000000000000000e+00 0.000000000000000000e+00 0.000000000000000000e+00 0.000000000000000000e+00 0.000000000000000000e+00 0.000000000000000000e+00 0.000000000000000000e+00 0.000000000000000000e+00 0.000000000000000000e+00 0.000000000000000000e+00 0.000000000000000000e+00 0.000000000000000000e+00 0.000000000000000000e+00 0.000000000000000000e+00 0.000000000000000000e+00 9.561472334053620599e-04 0.000000000000000000e+00 0.000000000000000000e+00 0.000000000000000000e+00 0.000000000000000000e+00 0.000000000000000000e+00 0.000000000000000000e+00 0.000000000000000000e+00 0.000000000000000000e+00 0.000000000000000000e+00 0.000000000000000000e+00 0.000000000000000000e+00 0.000000000000000000e+00 0.000000000000000000e+00 8.319222507922750982e-04 0.000000000000000000e+00 9.740725906647241432e-04 0.000000000000000000e+00 0.000000000000000000e+00 0.000000000000000000e+00 0.000000000000000000e+00 0.000000000000000000e+00 0.000000000000000000e+00 0.000000000000000000e+00 0.000000000000000000e+00 0.000000000000000000e+00 0.000000000000000000e+00 0.000000000000000000e+00 0.000000000000000000e+00 0.000000000000000000e+00 0.000000000000000000e+00 0.000000000000000000e+00 0.000000000000000000e+00 0.000000000000000000e+00 0.000000000000000000e+00 0.000000000000000000e+00 0.000000000000000000e+00 0.000000000000000000e+00 0.000000000000000000e+00 0.000000000000000000e+00 0.000000000000000000e+00 0.000000000000000000e+00 0.000000000000000000e+00 0.000000000000000000e+00 0.000000000000000000e+00 0.000000000000000000e+00 0.000000000000000000e+00 0.000000000000000000e+00 0.000000000000000000e+00 0.000000000000000000e+00 9.737742679052108783e-04 0.000000000000000000e+00 0.000000000000000000e+00 0.000000000000000000e+00 0.000000000000000000e+00 0.000000000000000000e+00 0.000000000000000000e+00 0.000000000000000000e+00 0.000000000000000000e+00 0.000000000000000000e+00 0.000000000000000000e+00 0.000000000000000000e+00 0.000000000000000000e+00 0.000000000000000000e+00 0.000000000000000000e+00 0.000000000000000000e+00 0.000000000000000000e+00 0.000000000000000000e+00 0.000000000000000000e+00 0.000000000000000000e+00 0.000000000000000000e+00 0.000000000000000000e+00 0.000000000000000000e+00 0.000000000000000000e+00 0.000000000000000000e+00 0.000000000000000000e+00 0.000000000000000000e+00 0.000000000000000000e+00 0.000000000000000000e+00 0.000000000000000000e+00 0.000000000000000000e+00 0.000000000000000000e+00 0.000000000000000000e+00 0.000000000000000000e+00 0.000000000000000000e+00 0.000000000000000000e+00 0.000000000000000000e+00 0.000000000000000000e+00 0.000000000000000000e+00 0.000000000000000000e+00 0.000000000000000000e+00 0.000000000000000000e+00 0.000000000000000000e+00 0.000000000000000000e+00 0.000000000000000000e+00 0.000000000000000000e+00 0.000000000000000000e+00 0.000000000000000000e+00 0.000000000000000000e+00 0.000000000000000000e+00 0.000000000000000000e+00 0.000000000000000000e+00 0.000000000000000000e+00 0.000000000000000000e+00 0.000000000000000000e+00 0.000000000000000000e+00 0.000000000000000000e+00 0.000000000000000000e+00 0.000000000000000000e+00 0.000000000000000000e+00 0.000000000000000000e+00 0.000000000000000000e+00 0.000000000000000000e+00 0.000000000000000000e+00 0.000000000000000000e+00 9.465938197157066844e-04 0.000000000000000000e+00 0.000000000000000000e+00 0.000000000000000000e+00 0.000000000000000000e+00 0.000000000000000000e+00 0.000000000000000000e+00 0.000000000000000000e+00 0.000000000000000000e+00 0.000000000000000000e+00 0.000000000000000000e+00 0.000000000000000000e+00 0.000000000000000000e+00 0.000000000000000000e+00 0.000000000000000000e+00 0.000000000000000000e+00 0.000000000000000000e+00 0.000000000000000000e+00 0.000000000000000000e+00 0.000000000000000000e+00 0.000000000000000000e+00 0.000000000000000000e+00 0.000000000000000000e+00 0.000000000000000000e+00 0.000000000000000000e+00 0.000000000000000000e+00 0.000000000000000000e+00 0.000000000000000000e+00 1.561615989138816132e-03 0.000000000000000000e+00 0.000000000000000000e+00 0.000000000000000000e+00 0.000000000000000000e+00 0.000000000000000000e+00 0.000000000000000000e+00 0.000000000000000000e+00 0.000000000000000000e+00 0.000000000000000000e+00 0.000000000000000000e+00 0.000000000000000000e+00 0.000000000000000000e+00 0.000000000000000000e+00 0.000000000000000000e+00 0.000000000000000000e+00 0.000000000000000000e+00 0.000000000000000000e+00 0.000000000000000000e+00 0.000000000000000000e+00 0.000000000000000000e+00 0.000000000000000000e+00 0.000000000000000000e+00 0.000000000000000000e+00 0.000000000000000000e+00 0.000000000000000000e+00 0.000000000000000000e+00 0.000000000000000000e+00 0.000000000000000000e+00 0.000000000000000000e+00 0.000000000000000000e+00 0.000000000000000000e+00 0.000000000000000000e+00 0.000000000000000000e+00 0.000000000000000000e+00 0.000000000000000000e+00 0.000000000000000000e+00 0.000000000000000000e+00 0.000000000000000000e+00 0.000000000000000000e+00 0.000000000000000000e+00 0.000000000000000000e+00 0.000000000000000000e+00 0.000000000000000000e+00 0.000000000000000000e+00 0.000000000000000000e+00 0.000000000000000000e+00 0.000000000000000000e+00 0.000000000000000000e+00 0.000000000000000000e+00 0.000000000000000000e+00 0.000000000000000000e+00 0.000000000000000000e+00 0.000000000000000000e+00 0.000000000000000000e+00 0.000000000000000000e+00 0.000000000000000000e+00 0.000000000000000000e+00 0.000000000000000000e+00 0.000000000000000000e+00
6.743875372811704988e-03 8.605228238662205806e-03 1.185717648738114985e-02 1.368233397385425730e-02 8.732079899742903328e-02 9.028074794621095134e-02 2.560988712101319731e-02 1.271131835352722755e-02 1.091503355761986628e-02 7.394392527606581320e-03 7.770254445377535076e-03 8.385775928752685696e-03 5.924708294702841008e-03 6.245011726093727643e-03 4.146274757440869714e-03 4.391774679386775335e-03 1.716162644707169621e-03 2.237302090991064116e-03 9.839846719241923147e-04 9.222644540567810027e-04 6.006877780465576591e-04 3.012025800687536444e-03 1.062790565784752905e-03 3.124795162512653164e-04 6.800612660371916588e-04 1.700625821451330231e-03 1.344993553328675904e-03 8.583918683701115097e-04 1.129027935040723130e-03 4.380189321053039450e-04 1.637032052195068650e-03 1.638270986030401040e-03 1.660581872538256874e-03 2.114277353031451638e-03 1.099133197182371961e-03 3.152145376780845533e-03 8.423812617525349138e-04 2.204310782445945832e-03 1.298424447482560834e-03 6.211302808391185731e-04 5.702923982780135634e-04 9.290167203287993860e-04 1.000393422212468575e-03 5.515166318483738029e-04 6.028530963252784654e-04 2.773491030801983684e-03 6.113541573925518335e-04 1.565779494501438277e-03 3.602312698015122682e-04 1.710975953618571041e-03 9.825671219890563888e-04 1.083890470832756794e-03 6.531536986437067559e-04 7.057554869944138382e-04 2.013680539240250765e-04 0.000000000000000000e+00 0.000000000000000000e+00 9.634826013705106692e-04 7.370424289787495852e-04 1.779852869311042808e-03 1.008547861313411264e-03 6.889118063230484281e-04 1.824204914323717059e-03 1.627381450971858608e-03 9.927055183982058488e-04 6.064623064275572600e-04 8.708888076597785756e-04 7.587759353316198257e-04 3.725896546357755938e-04 9.708357787962165059e-04 7.469234200753616798e-04 2.028024482386593251e-04 5.892819338861007058e-04 1.062082710373016487e-03 7.626627869034609004e-04 1.785860812180458800e-04 5.337624898075743994e-04 2.632375724077782274e-04 8.791958875444345813e-04 6.178671367580064206e-04 1.173104107443777733e-04 3.979099772047565682e-04 3.064039142667717873e-04 0.000000000000000000e+00 5.040228504586141429e-04 2.009071240430066667e-04 5.491496538872279705e-04 4.923388336122392836e-04 3.942828950195882589e-04 1.121218584012901621e-03 4.535584911008360602e-04 4.706374301029555163e-04 7.690199234176827228e-04 2.815112483815801914e-04 7.522196496951621871e-04 6.829897646032157595e-04 3.045023305468571987e-04 4.833625251401856070e-04 2.269955797676416010e-04 5.159331225277859808e-04 1.561433968476003261e-04 2.464364721020003389e-04 1.396058149232823407e-04 1.392099902983097469e-04 4.483775544069442559e-04 2.652177489839669614e-04 8.485958294503217429e-04 6.390872773051172254e-04 1.261186800622634023e-03 0.000000000000000000e+00 3.957036531428326405e-04 5.746378108954015200e-04 7.111892356528900887e-04 3.264956627407727941e-04 2.726629471722834893e-04 8.210360471117737150e-04 0.000000000000000000e+00 4.869089049555891239e-04 1.400366073482197976e-04 1.481437193612316228e-03 4.484081957113272105e-04 3.404908532646946191e-04 2.013480663180822758e-04 8.164433088354055212e-04 4.375308323118442221e-04 7.358769642120234836e-04 1.045019395837748326e-03 7.026517418630769292e-04 1.749958597301711969e-04 2.120186304931489163e-04 4.511757719918633959e-04 1.436131607210975453e-04 7.277143706113878979e-04 4.180687287796536590e-04 5.943878425058880116e-04 0.000000000000000000e+00 8.949272525006748882e-04 3.424483128162377822e-04 7.412825472457836365e-04 5.075654135616136349e-04 0.000000000000000000e+00 0.000000000000000000e+00 0.000000000000000000e+00 1.935619236822605114e-03 0.000000000000000000e+00 3.874993802318383901e-04 0.000000000000000000e+00 0.000000000000000000e+00 0.000000000000000000e+00 4.040246523149235462e-04 6.706597111898543939e-04 4.053669064214195246e-04 1.880437679381344036e-04 4.239864701493751631e-04 4.221516295893946199e-04 0.000000000000000000e+00 0.000000000000000000e+00 1.278523855392651944e-04 0.000000000000000000e+00 2.254759244076117288e-04 2.486582810816940700e-04 2.675521880041921321e-04 2.427466589549433283e-04 0.000000000000000000e+00 1.861192270064842733e-04 1.882000388647094588e-04 4.147674282024049796e-04 2.823293927288883097e-04 1.288385431576561833e-04 0.000000000000000000e+00 0.000000000000000000e+00 0.000000000000000000e+00 5.966212194829581539e-04 0.000000000000000000e+00 0.000000000000000000e+00 1.314280855871410012e-04 7.562605473875954557e-04 0.000000000000000000e+00 2.639767970695427145e-04 0.000000000000000000e+00 1.416095256223951697e-04 2.655492884310711428e-04 0.000000000000000000e+00 0.000000000000000000e+00 1.745715377486877482e-04 0.000000000000000000e+00 1.594441040732195926e-04 5.295997960362818771e-04 1.767266901723957035e-04 1.616348837637712754e-04 4.171933221458189742e-04 0.000000000000000000e+00 2.818502868393519059e-04 0.000000000000000000e+00 0.000000000000000000e+00 1.647587591228442667e-04 1.482741088290768236e-04 1.707518170217537919e-04 1.845498865070718504e-04 0.000000000000000000e+00 0.000000000000000000e+00 4.548565361463755702e-04 3.059965783791050286e-04 1.815708040860254766e-04 1.650194638307354302e-04 0.000000000000000000e+00 6.091196155633949415e-04 0.000000000000000000e+00 3.028670566940485569e-04 0.000000000000000000e+00 0.000000000000000000e+00 1.583410596663246094e-04 1.370095409943489846e-04 1.565095717298347960e-04 0.000000000000000000e+00 0.000000000000000000e+00 1.753448041809788007e-04 5.528734431096588324e-04 0.000000000000000000e+00 0.000000000000000000e+00 3.863757039004657467e-04 0.000000000000000000e+00 4.979530689377279027e-04 0.000000000000000000e+00 1.275208212203020732e-04 2.531629057826339829e-04 1.437269820666128720e-04 3.300646611617884339e-04 1.706952924687760631e-04 5.757532334505695596e-04 0.000000000000000000e+00 1.134439318967906285e-04 0.000000000000000000e+00 1.183231796941345166e-04 0.000000000000000000e+00 4.732622669727480635e-04 0.000000000000000000e+00 0.000000000000000000e+00 0.000000000000000000e+00 6.071131537317242359e-04 1.598418699207721666e-04 1.394320031916595993e-04 0.000000000000000000e+00 0.000000000000000000e+00 1.409960646367724459e-04 2.699770332872619108e-04 0.000000000000000000e+00 2.820053539472062282e-04 1.230591962318634564e-04 1.748967711364415813e-04 0.000000000000000000e+00 0.000000000000000000e+00 1.376235343389111646e-04 0.000000000000000000e+00 2.382591375129724143e-04 2.145950204684339557e-04 2.026747924573097249e-04 0.000000000000000000e+00 5.863803524280770171e-04 1.940034491557815163e-04 0.000000000000000000e+00 2.703895515710880680e-04 0.000000000000000000e+00 3.260163726753242388e-04 0.000000000000000000e+00 0.000000000000000000e+00 3.206082455819691526e-04 1.303885967627694620e-04 0.000000000000000000e+00 0.000000000000000000e+00 5.334178674322725012e-04 0.000000000000000000e+00 1.161601006597586444e-04 3.592675986409963945e-04 0.000000000000000000e+00 1.278730960217670624e-04 1.075306332497109511e-04 0.000000000000000000e+00 5.185415328373993871e-04 1.465820849505257266e-04 0.000000000000000000e+00 0.000000000000000000e+00 0.000000000000000000e+00 8.594296592538319592e-04 2.318873968047133931e-04 1.152431569695565013e-04 0.000000000000000000e+00 1.244104714092296145e-04 0.000000000000000000e+00 0.000000000000000000e+00 0.000000000000000000e+00 0.000000000000000000e+00 0.000000000000000000e+00 3.377504967360533831e-04 1.364762113540531410e-04 0.000000000000000000e+00 0.000000000000000000e+00 0.000000000000000000e+00 0.000000000000000000e+00 0.000000000000000000e+00 0.000000000000000000e+00 0.000000000000000000e+00 0.000000000000000000e+00 0.000000000000000000e+00 0.000000000000000000e+00 0.000000000000000000e+00 1.710502813132900018e-04 0.000000000000000000e+00 1.533398628556434384e-04 2.547061832819819821e-04 0.000000000000000000e+00 0.000000000000000000e+00 0.000000000000000000e+00 0.000000000000000000e+00 1.904462631167558263e-04 1.433925719578906075e-04 3.428195844044374524e-04 0.000000000000000000e+00 1.280768342586395179e-04 0.000000000000000000e+00 0.000000000000000000e+00 0.000000000000000000e+00 0.000000000000000000e+00 3.275830098769357468e-04 1.134712799954044915e-04 2.936565529569998994e-04 1.599443813897269548e-04 0.000000000000000000e+00 2.360457843441254768e-04 1.424332889127207294e-04 0.000000000000000000e+00 0.000000000000000000e+00 0.000000000000000000e+00 0.000000000000000000e+00 0.000000000000000000e+00 5.199233242116135453e-04 0.000000000000000000e+00 0.000000000000000000e+00 0.000000000000000000e+00 0.000000000000000000e+00 1.267696236169664893e-04 0.000000000000000000e+00 0.000000000000000000e+00 0.000000000000000000e+00 0.000000000000000000e+00 0.000000000000000000e+00 0.000000000000000000e+00 0.000000000000000000e+00 1.315421066452212543e-04 0.000000000000000000e+00 0.000000000000000000e+00 0.000000000000000000e+00 0.000000000000000000e+00 0.000000000000000000e+00 0.000000000000000000e+00 0.000000000000000000e+00 0.000000000000000000e+00 0.000000000000000000e+00 1.599654753463240471e-04 0.000000000000000000e+00 0.000000000000000000e+00 0.000000000000000000e+00 0.000000000000000000e+00 0.000000000000000000e+00 0.000000000000000000e+00 0.000000000000000000e+00 0.000000000000000000e+00 0.000000000000000000e+00 0.000000000000000000e+00 0.000000000000000000e+00 0.000000000000000000e+00 0.000000000000000000e+00 0.000000000000000000e+00 1.557568679815077447e-04 0.000000000000000000e+00 0.000000000000000000e+00 0.000000000000000000e+00 0.000000000000000000e+00 1.517626066838646056e-04 1.767492136661824012e-04 0.000000000000000000e+00 0.000000000000000000e+00 0.000000000000000000e+00 0.000000000000000000e+00 0.000000000000000000e+00 0.000000000000000000e+00 2.382554429061368843e-04 0.000000000000000000e+00 1.949284605988531945e-04 0.000000000000000000e+00 1.261550096800098599e-04 0.000000000000000000e+00 0.000000000000000000e+00 0.000000000000000000e+00 0.000000000000000000e+00 0.000000000000000000e+00 0.000000000000000000e+00 0.000000000000000000e+00 0.000000000000000000e+00 3.322935905632644132e-04 0.000000000000000000e+00 1.650399961886136590e-04 2.699617904095885689e-04 0.000000000000000000e+00 0.000000000000000000e+00 0.000000000000000000e+00 0.000000000000000000e+00 0.000000000000000000e+00 0.000000000000000000e+00 0.000000000000000000e+00 1.458077250776571444e-04 0.000000000000000000e+00 0.000000000000000000e+00 0.000000000000000000e+00 1.703112080012210677e-04 0.000000000000000000e+00 0.000000000000000000e+00 0.000000000000000000e+00 1.908022678300206199e-04 1.545538406657575832e-04 0.000000000000000000e+00 1.535494156964980605e-04 0.000000000000000000e+00 0.000000000000000000e+00 0.000000000000000000e+00 0.000000000000000000e+00 1.158945697299386944e-04 0.000000000000000000e+00 0.000000000000000000e+00 0.000000000000000000e+00 0.000000000000000000e+00 1.441084785251524694e-04 0.000000000000000000e+00 3.320809350737950381e-04 0.000000000000000000e+00 0.000000000000000000e+00 0.000000000000000000e+00 0.000000000000000000e+00 0.000000000000000000e+00 0.000000000000000000e+00 0.000000000000000000e+00 0.000000000000000000e+00 0.000000000000000000e+00 0.000000000000000000e+00 0.000000000000000000e+00 0.000000000000000000e+00 1.258417900717783626e-04 1.175979905295297423e-04 0.000000000000000000e+00 0.000000000000000000e+00 0.000000000000000000e+00 0.000000000000000000e+00 0.000000000000000000e+00 0.000000000000000000e+00 0.000000000000000000e+00 0.000000000000000000e+00 0.000000000000000000e+00 0.000000000000000000e+00 1.567888838021892740e-04 0.000000000000000000e+00 0.000000000000000000e+00 0.000000000000000000e+00 0.000000000000000000e+00 0.000000000000000000e+00 0.000000000000000000e+00 0.000000000000000000e+00 0.000000000000000000e+00 0.000000000000000000e+00 1.243458779147630115e-04 0.000000000000000000e+00 0.000000000000000000e+00 0.000000000000000000e+00 0.000000000000000000e+00 0.000000000000000000e+00 0.000000000000000000e+00 0.000000000000000000e+00 0.000000000000000000e+00 0.000000000000000000e+00 0.000000000000000000e+00 0.000000000000000000e+00 1.225220544251880064e-04 0.000000000000000000e+00 0.000000000000000000e+00 0.000000000000000000e+00 0.000000000000000000e+00 0.000000000000000000e+00 0.000000000000000000e+00 1.614808818677387783e-04 0.000000000000000000e+00 0.000000000000000000e+00 0.000000000000000000e+00 0.000000000000000000e+00 0.000000000000000000e+00 0.000000000000000000e+00 0.000000000000000000e+00 0.000000000000000000e+00 0.000000000000000000e+00 0.000000000000000000e+00 0.000000000000000000e+00 0.000000000000000000e+00 0.000000000000000000e+00 1.303840664814741247e-04 0.000000000000000000e+00 0.000000000000000000e+00 0.000000000000000000e+00 0.000000000000000000e+00 0.000000000000000000e+00 0.000000000000000000e+00 1.575632482952501871e-04 0.000000000000000000e+00 1.060152694053382281e-04 0.000000000000000000e+00 0.000000000000000000e+00 0.000000000000000000e+00 0.000000000000000000e+00 0.000000000000000000e+00 0.000000000000000000e+00 0.000000000000000000e+00 0.000000000000000000e+00 0.000000000000000000e+00 0.000000000000000000e+00 3.946885417419615386e-04 0.000000000000000000e+00 0.000000000000000000e+00 0.000000000000000000e+00 0.000000000000000000e+00 0.000000000000000000e+00 0.000000000000000000e+00 0.000000000000000000e+00 0.000000000000000000e+00 0.000000000000000000e+00 0.000000000000000000e+00 0.000000000000000000e+00 0.000000000000000000e+00 0.000000000000000000e+00 0.000000000000000000e+00 0.000000000000000000e+00 0.000000000000000000e+00 0.000000000000000000e+00 0.000000000000000000e+00 0.000000000000000000e+00 0.000000000000000000e+00 0.000000000000000000e+00 0.000000000000000000e+00 1.235166653742070947e-04 8.561932794761664862e-05 0.000000000000000000e+00 0.000000000000000000e+00 0.000000000000000000e+00 1.277490381825796561e-04 0.000000000000000000e+00 0.000000000000000000e+00 1.140219560111668080e-04 0.000000000000000000e+00 0.000000000000000000e+00 0.000000000000000000e+00 0.000000000000000000e+00 0.000000000000000000e+00 0.000000000000000000e+00 9.945377350122625699e-05 1.460320193071865601e-04 0.000000000000000000e+00 0.000000000000000000e+00 0.000000000000000000e+00 0.000000000000000000e+00 0.000000000000000000e+00 0.000000000000000000e+00 0.000000000000000000e+00 0.000000000000000000e+00 0.000000000000000000e+00 2.244760426466876240e-04 0.000000000000000000e+00 0.000000000000000000e+00 0.000000000000000000e+00 0.000000000000000000e+00 0.000000000000000000e+00 0.000000000000000000e+00 0.000000000000000000e+00 0.000000000000000000e+00 4.704010696142390808e-04 0.000000000000000000e+00 0.000000000000000000e+00 1.930618457135616680e-04 0.000000000000000000e+00 0.000000000000000000e+00 2.421638783570215215e-04 0.000000000000000000e+00 0.000000000000000000e+00 0.000000000000000000e+00 0.000000000000000000e+00 0.000000000000000000e+00 1.158834793186544438e-04 0.000000000000000000e+00 0.000000000000000000e+00 0.000000000000000000e+00 0.000000000000000000e+00 0.000000000000000000e+00 0.000000000000000000e+00 0.000000000000000000e+00 1.149622326275031724e-04 2.319763680074528019e-04 0.000000000000000000e+00 0.000000000000000000e+00 0.000000000000000000e+00 0.000000000000000000e+00 0.000000000000000000e+00 0.000000000000000000e+00 0.000000000000000000e+00 0.000000000000000000e+00 0.000000000000000000e+00 0.000000000000000000e+00 0.000000000000000000e+00 0.000000000000000000e+00 0.000000000000000000e+00 1.732343081330314891e-04 1.421526428042840210e-04 0.000000000000000000e+00 0.000000000000000000e+00 0.000000000000000000e+00 0.000000000000000000e+00 0.000000000000000000e+00 1.167170309235243485e-04 0.000000000000000000e+00 0.000000000000000000e+00 0.000000000000000000e+00 3.578866942766108336e-04 0.000000000000000000e+00 0.000000000000000000e+00 0.000000000000000000e+00 1.330705555736760111e-04 0.000000000000000000e+00 0.000000000000000000e+00 0.000000000000000000e+00 0.000000000000000000e+00 1.521733977876522047e-04 1.784199144679151836e-04 1.208467498743488554e-04 0.000000000000000000e+00 0.000000000000000000e+00 0.000000000000000000e+00 0.000000000000000000e+00 0.000000000000000000e+00 3.638744463400084977e-04 0.000000000000000000e+00 0.000000000000000000e+00 0.000000000000000000e+00 0.000000000000000000e+00 0.000000000000000000e+00 0.000000000000000000e+00 0.000000000000000000e+00 0.000000000000000000e+00 0.000000000000000000e+00 1.468457681881358450e-04 0.000000000000000000e+00 0.000000000000000000e+00 0.000000000000000000e+00 0.000000000000000000e+00 0.000000000000000000e+00 0.000000000000000000e+00 0.000000000000000000e+00 0.000000000000000000e+00 0.000000000000000000e+00 2.258024767033196584e-04 0.000000000000000000e+00 0.000000000000000000e+00 0.000000000000000000e+00 0.000000000000000000e+00 1.320168370929268944e-04 0.000000000000000000e+00 1.412963440275491077e-04 0.000000000000000000e+00 0.000000000000000000e+00 0.000000000000000000e+00 1.407992932978318408e-04 0.000000000000000000e+00 0.000000000000000000e+00 0.000000000000000000e+00 0.000000000000000000e+00 0.000000000000000000e+00 0.000000000000000000e+00 0.000000000000000000e+00 0.000000000000000000e+00 0.000000000000000000e+00 3.307380729948643477e-04 0.000000000000000000e+00 0.000000000000000000e+00 0.000000000000000000e+00 0.000000000000000000e+00 0.000000000000000000e+00 0.000000000000000000e+00 0.000000000000000000e+00 0.000000000000000000e+00 0.000000000000000000e+00 0.000000000000000000e+00 0.000000000000000000e+00 0.000000000000000000e+00 0.000000000000000000e+00 0.000000000000000000e+00 0.000000000000000000e+00 1.154641291573234313e-04 3.228513266186250254e-04 0.000000000000000000e+00 0.000000000000000000e+00 0.000000000000000000e+00 1.544407158113232930e-04 0.000000000000000000e+00 1.318922362670792961e-04 0.000000000000000000e+00 0.000000000000000000e+00 0.000000000000000000e+00 0.000000000000000000e+00 1.747707178016557966e-04 0.000000000000000000e+00 0.000000000000000000e+00 0.000000000000000000e+00 0.000000000000000000e+00 1.472954097789584379e-04 2.110757946583116413e-04 0.000000000000000000e+00 1.405294019840115573e-04 0.000000000000000000e+00 0.000000000000000000e+00 0.000000000000000000e+00 0.000000000000000000e+00 0.000000000000000000e+00 0.000000000000000000e+00 0.000000000000000000e+00 1.330330525652875025e-04 0.000000000000000000e+00 0.000000000000000000e+00 0.000000000000000000e+00 0.000000000000000000e+00 0.000000000000000000e+00 0.000000000000000000e+00 0.000000000000000000e+00 0.000000000000000000e+00 0.000000000000000000e+00 0.000000000000000000e+00 0.000000000000000000e+00 0.000000000000000000e+00 9.235246406632108263e-05 0.000000000000000000e+00 0.000000000000000000e+00 0.000000000000000000e+00 0.000000000000000000e+00 0.000000000000000000e+00 0.000000000000000000e+00 0.000000000000000000e+00 0.000000000000000000e+00 2.611243098166267287e-04 1.919602744421266562e-04 0.000000000000000000e+00 0.000000000000000000e+00 1.681171582510325750e-04 0.000000000000000000e+00 0.000000000000000000e+00 0.000000000000000000e+00 0.000000000000000000e+00 0.000000000000000000e+00 0.000000000000000000e+00 0.000000000000000000e+00 0.000000000000000000e+00 1.340071895039835837e-04 0.000000000000000000e+00 0.000000000000000000e+00 0.000000000000000000e+00 0.000000000000000000e+00 0.000000000000000000e+00 1.333190229526428402e-04 0.000000000000000000e+00 0.000000000000000000e+00 0.000000000000000000e+00 0.000000000000000000e+00 0.000000000000000000e+00 1.787392986719839522e-04 0.000000000000000000e+00 0.000000000000000000e+00 1.386414755293154447e-04 0.000000000000000000e+00 1.389484733755388121e-04 0.000000000000000000e+00 0.000000000000000000e+00 0.000000000000000000e+00 0.000000000000000000e+00 0.000000000000000000e+00 1.924697187346398547e-04 0.000000000000000000e+00 0.000000000000000000e+00 0.000000000000000000e+00 0.000000000000000000e+00 0.000000000000000000e+00 0.000000000000000000e+00 0.000000000000000000e+00 0.000000000000000000e+00 0.000000000000000000e+00 0.000000000000000000e+00 0.000000000000000000e+00 1.609935279340489976e-04 0.000000000000000000e+00 1.446373685968661957e-04 0.000000000000000000e+00 0.000000000000000000e+00 0.000000000000000000e+00 0.000000000000000000e+00 0.000000000000000000e+00 0.000000000000000000e+00 0.000000000000000000e+00 0.000000000000000000e+00 0.000000000000000000e+00 0.000000000000000000e+00 0.000000000000000000e+00 0.000000000000000000e+00 0.000000000000000000e+00 0.000000000000000000e+00 0.000000000000000000e+00 0.000000000000000000e+00 1.508364642280447896e-04 0.000000000000000000e+00 2.428323212932561692e-04 1.389801760089733474e-04 0.000000000000000000e+00 1.441520098488596410e-04 1.375087330271576353e-04 0.000000000000000000e+00 0.000000000000000000e+00 0.000000000000000000e+00 0.000000000000000000e+00 0.000000000000000000e+00 2.624018679561732938e-04 0.000000000000000000e+00 0.000000000000000000e+00 0.000000000000000000e+00 0.000000000000000000e+00 1.712010584385015451e-04 0.000000000000000000e+00 1.549900041238842091e-04 0.000000000000000000e+00 0.000000000000000000e+00 0.000000000000000000e+00 0.000000000000000000e+00 0.000000000000000000e+00 0.000000000000000000e+00 1.644628727051208276e-04 0.000000000000000000e+00 0.000000000000000000e+00 0.000000000000000000e+00 0.000000000000000000e+00 1.738854748131741092e-04 0.000000000000000000e+00 1.344817791674114335e-04 0.000000000000000000e+00 1.771242641795161199e-04 0.000000000000000000e+00 0.000000000000000000e+00 0.000000000000000000e+00 1.524780126159298388e-04 0.000000000000000000e+00 1.171624383206175006e-04 0.000000000000000000e+00 0.000000000000000000e+00 0.000000000000000000e+00 0.000000000000000000e+00 0.000000000000000000e+00 0.000000000000000000e+00 0.000000000000000000e+00 0.000000000000000000e+00 0.000000000000000000e+00 2.077158489323295163e-04 0.000000000000000000e+00 0.000000000000000000e+00 0.000000000000000000e+00 4.647082826903786842e-04 0.000000000000000000e+00 0.000000000000000000e+00 0.000000000000000000e+00 1.911948286074664132e-04 0.000000000000000000e+00 1.665989006081043753e-04 0.000000000000000000e+00 0.000000000000000000e+00 1.589708444641915578e-04 0.000000000000000000e+00 0.000000000000000000e+00 0.000000000000000000e+00 0.000000000000000000e+00 0.000000000000000000e+00 0.000000000000000000e+00 0.000000000000000000e+00 0.000000000000000000e+00 1.129008388099951430e-04 1.481301064203774810e-04 0.000000000000000000e+00 0.000000000000000000e+00 3.265367870711889772e-04 1.688298874932705302e-04 9.775666792178235303e-05 0.000000000000000000e+00 0.000000000000000000e+00 0.000000000000000000e+00 1.373945369887244212e-04 0.000000000000000000e+00 1.757469955623443226e-04 0.000000000000000000e+00 1.383752262527617133e-04 0.000000000000000000e+00 0.000000000000000000e+00 0.000000000000000000e+00 0.000000000000000000e+00 0.000000000000000000e+00 0.000000000000000000e+00 0.000000000000000000e+00 0.000000000000000000e+00 0.000000000000000000e+00 0.000000000000000000e+00 0.000000000000000000e+00 0.000000000000000000e+00 1.341895038606018948e-04 0.000000000000000000e+00 0.000000000000000000e+00 0.000000000000000000e+00 0.000000000000000000e+00 0.000000000000000000e+00 0.000000000000000000e+00 0.000000000000000000e+00 0.000000000000000000e+00 0.000000000000000000e+00 1.811880003385404891e-04 0.000000000000000000e+00 0.000000000000000000e+00 0.000000000000000000e+00 0.000000000000000000e+00 0.000000000000000000e+00 0.000000000000000000e+00 0.000000000000000000e+00 0.000000000000000000e+00 0.000000000000000000e+00 0.000000000000000000e+00 0.000000000000000000e+00 0.000000000000000000e+00 0.000000000000000000e+00 1.185550921071249251e-04 0.000000000000000000e+00 0.000000000000000000e+00 0.000000000000000000e+00 0.000000000000000000e+00 0.000000000000000000e+00 0.000000000000000000e+00 0.000000000000000000e+00 0.000000000000000000e+00 0.000000000000000000e+00 0.000000000000000000e+00 0.000000000000000000e+00 1.419493230188203971e-04 0.000000000000000000e+00 1.442489944887131732e-04 1.601257446193754660e-04 1.469399544573565309e-04 1.436674481358890120e-04 0.000000000000000000e+00 0.000000000000000000e+00 0.000000000000000000e+00 0.000000000000000000e+00 0.000000000000000000e+00 0.000000000000000000e+00 0.000000000000000000e+00 0.000000000000000000e+00 4.893135469630280473e-04 1.303327815664299407e-04 0.000000000000000000e+00 0.000000000000000000e+00 0.000000000000000000e+00 0.000000000000000000e+00 0.000000000000000000e+00 1.258615301563289731e-04 1.850119150203332198e-04 0.000000000000000000e+00 0.000000000000000000e+00 0.000000000000000000e+00 0.000000000000000000e+00 0.000000000000000000e+00 1.160769465579019022e-04 0.000000000000000000e+00 0.000000000000000000e+00 1.461402703592225110e-04 0.000000000000000000e+00 0.000000000000000000e+00 0.000000000000000000e+00 0.000000000000000000e+00 0.000000000000000000e+00 0.000000000000000000e+00 1.629373647009388706e-04 0.000000000000000000e+00 0.000000000000000000e+00 9.941647983376138619e-05 0.000000000000000000e+00 0.000000000000000000e+00 0.000000000000000000e+00 0.000000000000000000e+00 0.000000000000000000e+00 0.000000000000000000e+00 0.000000000000000000e+00
8.656988839827487944e-03 8.368950450275971023e-03 1.255411558193955494e-02 1.043883884277636495e-02 1.317773651243799027e-02 2.560988712101319731e-02 8.108406492506410601e-02 3.106996929069567870e-02 1.670796687943409270e-02 1.375451158117607479e-02 7.572231327609604823e-03 7.204321685830036501e-03 8.146319406651053932e-03 3.403276449372846877e-03 5.784449225244667203e-03 4.339919417350167688e-03 2.493969552316011896e-03 3.901562578446688464e-03 3.088693306355931069e-03 6.433234914263303000e-04 1.571281521789428398e-03 2.148782532021839033e-03 1.191450799220557287e-03 2.179693823281605557e-03 1.423125610424711557e-03 1.297480306789630753e-03 2.228218402064307754e-03 1.746410496920237053e-03 1.265706790079885536e-03 1.527695594649189619e-03 1.110188351456464426e-03 1.122365587107280278e-03 1.447918928434074708e-03 2.501908808109278449e-03 1.557355078064767608e-03 1.099385951802697887e-03 1.469002876666744041e-03 1.223100469225815289e-03 1.981247290512275043e-03 1.263698413723488576e-03 1.243144303608818705e-03 1.620083798867103138e-03 1.619944339660722406e-03 1.683102678235303762e-03 1.752161744566138471e-03 1.266730154602591345e-03 1.243808751163322408e-03 1.737600387095898039e-03 1.256392551996704477e-03 1.491859275540054208e-03 6.425507639426122734e-04 1.350116705666042690e-03 9.966378854271344765e-04 7.384472240950911565e-04 1.229058531688075615e-03 0.000000000000000000e+00 1.477566024533062249e-03 1.470164318857436264e-03 1.767295355604410392e-03 1.086340813027663948e-03 4.396939298136741956e-04 7.208233168573532825e-04 1.060391688990498056e-03 6.449865133563507632e-04 1.483841779511046706e-03 7.931932782537490147e-04 1.518716312667594431e-04 6.616030545531628509e-04 5.414564039343237618e-04 4.232526934584170380e-04 9.769026531327347235e-04 7.073219535720579173e-04 0.000000000000000000e+00 1.543444585442270553e-04 2.216640450819573702e-04 4.671461942829014421e-04 4.654060272855844050e-04 3.442889538306787684e-04 5.366209711791000529e-04 8.081096789300330676e-04 3.068610473740687673e-04 0.000000000000000000e+00 1.335820999102618496e-04 0.000000000000000000e+00 0.000000000000000000e+00 5.255336684745488384e-04 6.384301724238087899e-04 6.439309571355317707e-04 1.718944655176869707e-04 6.517529136630709988e-04 2.636489194048129234e-04 1.641460393480090058e-03 1.341070286112897242e-04 8.591079738002620116e-04 6.558864017158431547e-04 1.488806159530303859e-04 6.637653575568079178e-04 2.107302750379874039e-04 3.958506377214028116e-04 1.499533278601549921e-04 2.722936864293939063e-04 4.297530143064734898e-04 0.000000000000000000e+00 2.427640374900008450e-04 7.819118814279805594e-04 6.937576615663962071e-04 0.000000000000000000e+00 3.343454174832288664e-04 8.247543847935084969e-04 1.610511952139471125e-04 2.300184928793463240e-04 1.252616593540171238e-04 6.201105606593074974e-04 2.846828921547809015e-04 7.132328411304045355e-04 2.863559221497981636e-04 0.000000000000000000e+00 2.830351744238025530e-04 4.884110992811199021e-04 4.305721565414937944e-04 1.563930631720042213e-03 8.906573524984611866e-04 3.511247247086086835e-04 1.245799165768364221e-03 7.629966150473430769e-04 4.812274855737258463e-04 7.289509244136866762e-04 6.126664237190651433e-04 7.629247972989410638e-04 3.697327946889625880e-04 2.622638691176908945e-04 6.261064787563840094e-04 0.000000000000000000e+00 0.000000000000000000e+00 6.478342187066265037e-04 6.880815619233604909e-04 3.344220471913550083e-04 7.464814025987155524e-04 1.292699925519955344e-04 4.425638879165823118e-04 0.000000000000000000e+00 0.000000000000000000e+00 0.000000000000000000e+00 0.000000000000000000e+00 0.000000000000000000e+00 0.000000000000000000e+00 4.320164592242578148e-04 2.562765678910882642e-04 2.408064657079321091e-04 2.348554047289414827e-04 3.898476417328020668e-04 3.534534650021090756e-04 3.279237663307886324e-04 6.161475139944617334e-04 2.453924315165788555e-04 3.450556489180021057e-04 0.000000000000000000e+00 2.229578584822088777e-04 1.023011108987830311e-04 5.898008359387837138e-04 3.252206691920612818e-04 3.499320483034152056e-04 2.116592310969574891e-04 0.000000000000000000e+00 4.868514275353777107e-04 1.640981412062014625e-04 2.411000706534360155e-04 4.923455790356246137e-04 1.123387942713695352e-04 0.000000000000000000e+00 1.460502557393443600e-04 0.000000000000000000e+00 2.601073669057812920e-04 2.097503007768270313e-04 2.808531504670515409e-04 0.000000000000000000e+00 5.275278404510883555e-04 0.000000000000000000e+00 2.301705248414879514e-04 0.000000000000000000e+00 3.704227704506251988e-04 2.315416345981395922e-04 4.022103586138764007e-04 0.000000000000000000e+00 3.044299568148457194e-04 0.000000000000000000e+00 5.560993772910369573e-04 1.154441075530426045e-04 0.000000000000000000e+00 1.409350611175084794e-04 2.425102180309428356e-04 4.111446653949517630e-04 3.686325607139275765e-04 0.000000000000000000e+00 0.000000000000000000e+00 0.000000000000000000e+00 0.000000000000000000e+00 2.977688628533587626e-04 0.000000000000000000e+00 5.491291443337941369e-04 1.417521294445836673e-04 0.000000000000000000e+00 0.000000000000000000e+00 0.000000000000000000e+00 2.877723877297827916e-04 5.070850947719558006e-04 1.327781297086283137e-04 5.620714099045664861e-04 2.640802910344464127e-04 2.614695380986790723e-04 0.000000000000000000e+00 2.761261232952532036e-04 2.389267413578994225e-04 0.000000000000000000e+00 1.872003021208250718e-04 1.260528761058686033e-04 1.528892162288471572e-04 0.000000000000000000e+00 4.590086133254408433e-04 4.857381085628058163e-04 1.684471884272105294e-04 7.713778511337379901e-04 2.894550341701238017e-04 0.000000000000000000e+00 2.223796536235875525e-04 2.207415179714983136e-04 2.506410810601681955e-04 1.438974128306108233e-04 1.488351457085035790e-04 0.000000000000000000e+00 0.000000000000000000e+00 9.891569878350879672e-05 1.496480474195224656e-04 3.095102524931905635e-04 0.000000000000000000e+00 0.000000000000000000e+00 3.454828388783554353e-04 2.642643637850608886e-04 3.494443078412884547e-04 6.617037689669965543e-04 2.787433403218139401e-04 2.431511989735190204e-04 0.000000000000000000e+00 3.147973221201580364e-04 3.688180767207438308e-04 1.177011694526061388e-04 1.343917526943438727e-04 4.917804977309286679e-04 4.291983249694141097e-04 3.049971213564743426e-04 0.000000000000000000e+00 3.003930483166769756e-04 1.199987327711332397e-04 2.781452304300929628e-04 0.000000000000000000e+00 9.355642056028311499e-05 0.000000000000000000e+00 0.000000000000000000e+00 1.278213416609026622e-04 1.691583359179914031e-04 1.275180000625521985e-04 0.000000000000000000e+00 1.591484756907242393e-04 1.421324912617773792e-04 1.817245559932015352e-04 0.000000000000000000e+00 2.795494489414153774e-04 3.410710193099902128e-04 1.582554432477105302e-04 0.000000000000000000e+00 0.000000000000000000e+00 0.000000000000000000e+00 2.025680410650118808e-04 4.698868195371412549e-04 4.067820895772651570e-04 1.114969874290970699e-04 1.875193772057414732e-04 1.535135277340217170e-04 1.507114489988694574e-04 2.556200075155380192e-04 0.000000000000000000e+00 2.806407474170697193e-04 0.000000000000000000e+00 0.000000000000000000e+00 0.000000000000000000e+00 0.000000000000000000e+00 1.275325315405408826e-04 1.084778049356189167e-04 1.433732635818239808e-04 0.000000000000000000e+00 0.000000000000000000e+00 0.000000000000000000e+00 0.000000000000000000e+00 0.000000000000000000e+00 1.189983420681658678e-04 0.000000000000000000e+00 0.000000000000000000e+00 0.000000000000000000e+00 0.000000000000000000e+00 0.000000000000000000e+00 0.000000000000000000e+00 0.000000000000000000e+00 0.000000000000000000e+00 0.000000000000000000e+00 0.000000000000000000e+00 1.298708171160602002e-04 0.000000000000000000e+00 3.744341775186888627e-04 2.674046893849326605e-04 0.000000000000000000e+00 0.000000000000000000e+00 0.000000000000000000e+00 0.000000000000000000e+00 1.106191869053003383e-04 0.000000000000000000e+00 0.000000000000000000e+00 0.000000000000000000e+00 2.616621412793147610e-04 0.000000000000000000e+00 0.000000000000000000e+00 0.000000000000000000e+00 9.844338171414129910e-05 1.151342875325120135e-04 0.000000000000000000e+00 1.978790890784022953e-04 1.280246666896418535e-04 0.000000000000000000e+00 1.382802775353603186e-04 0.000000000000000000e+00 1.241925246001963109e-04 1.158249451567166665e-04 1.112055318276548486e-04 0.000000000000000000e+00 0.000000000000000000e+00 2.464404632411908548e-04 1.511130596067650547e-04 0.000000000000000000e+00 0.000000000000000000e+00 0.000000000000000000e+00 0.000000000000000000e+00 1.105348315677463664e-04 0.000000000000000000e+00 0.000000000000000000e+00 0.000000000000000000e+00 0.000000000000000000e+00 0.000000000000000000e+00 0.000000000000000000e+00 0.000000000000000000e+00 1.146961250435555348e-04 0.000000000000000000e+00 0.000000000000000000e+00 1.549320741853093576e-04 0.000000000000000000e+00 0.000000000000000000e+00 0.000000000000000000e+00 0.000000000000000000e+00 0.000000000000000000e+00 0.000000000000000000e+00 0.000000000000000000e+00 0.000000000000000000e+00 0.000000000000000000e+00 0.000000000000000000e+00 0.000000000000000000e+00 2.416457948949312306e-04 0.000000000000000000e+00 0.000000000000000000e+00 0.000000000000000000e+00 1.227649041041933722e-04 0.000000000000000000e+00 0.000000000000000000e+00 0.000000000000000000e+00 0.000000000000000000e+00 0.000000000000000000e+00 0.000000000000000000e+00 0.000000000000000000e+00 0.000000000000000000e+00 1.149158686242314687e-04 1.387825039323502491e-04 0.000000000000000000e+00 0.000000000000000000e+00 0.000000000000000000e+00 1.683497026325120793e-04 0.000000000000000000e+00 0.000000000000000000e+00 0.000000000000000000e+00 0.000000000000000000e+00 0.000000000000000000e+00 0.000000000000000000e+00 0.000000000000000000e+00 9.730425199575324594e-05 1.099989283595301866e-04 0.000000000000000000e+00 0.000000000000000000e+00 0.000000000000000000e+00 0.000000000000000000e+00 0.000000000000000000e+00 0.000000000000000000e+00 0.000000000000000000e+00 0.000000000000000000e+00 0.000000000000000000e+00 0.000000000000000000e+00 0.000000000000000000e+00 0.000000000000000000e+00 1.374997257091436771e-04 0.000000000000000000e+00 0.000000000000000000e+00 0.000000000000000000e+00 1.298874982698559563e-04 0.000000000000000000e+00 1.599444847948641637e-04 0.000000000000000000e+00 0.000000000000000000e+00 1.376628000069021794e-04 0.000000000000000000e+00 0.000000000000000000e+00 0.000000000000000000e+00 0.000000000000000000e+00 0.000000000000000000e+00 0.000000000000000000e+00 1.347608540493560475e-04 0.000000000000000000e+00 1.338850610823042906e-04 0.000000000000000000e+00 0.000000000000000000e+00 0.000000000000000000e+00 0.000000000000000000e+00 0.000000000000000000e+00 0.000000000000000000e+00 0.000000000000000000e+00 0.000000000000000000e+00 0.000000000000000000e+00 0.000000000000000000e+00 0.000000000000000000e+00 2.895528848152938367e-04 1.196986207562071840e-04 0.000000000000000000e+00 0.000000000000000000e+00 1.554504863593390710e-04 0.000000000000000000e+00 9.562311716755021425e-05 0.000000000000000000e+00 0.000000000000000000e+00 1.590945812922321277e-04 0.000000000000000000e+00 0.000000000000000000e+00 0.000000000000000000e+00 0.000000000000000000e+00 1.025377665801264956e-04 1.404983509312417438e-04 0.000000000000000000e+00 0.000000000000000000e+00 1.007089843012834907e-04 0.000000000000000000e+00 0.000000000000000000e+00 0.000000000000000000e+00 0.000000000000000000e+00 1.696714380494173324e-04 1.326855719562868919e-04 0.000000000000000000e+00 0.000000000000000000e+00 0.000000000000000000e+00 1.316092655107599775e-04 9.690191759439484840e-05 0.000000000000000000e+00 0.000000000000000000e+00 0.000000000000000000e+00 1.098675382452007936e-04 0.000000000000000000e+00 0.000000000000000000e+00 0.000000000000000000e+00 0.000000000000000000e+00 0.000000000000000000e+00 1.554843917237155350e-04 8.989892236009638027e-05 1.972043682329113984e-04 0.000000000000000000e+00 0.000000000000000000e+00 0.000000000000000000e+00 0.000000000000000000e+00 0.000000000000000000e+00 0.000000000000000000e+00 0.000000000000000000e+00 0.000000000000000000e+00 0.000000000000000000e+00 1.203557782907879324e-04 0.000000000000000000e+00 0.000000000000000000e+00 0.000000000000000000e+00 1.266278891654818903e-04 0.000000000000000000e+00 0.000000000000000000e+00 0.000000000000000000e+00 0.000000000000000000e+00 0.000000000000000000e+00 0.000000000000000000e+00 0.000000000000000000e+00 0.000000000000000000e+00 0.000000000000000000e+00 3.216377584718994875e-04 1.503756844966076518e-04 1.006111643683530918e-04 1.136863896606120946e-04 0.000000000000000000e+00 1.052624909720149658e-04 0.000000000000000000e+00 0.000000000000000000e+00 0.000000000000000000e+00 0.000000000000000000e+00 0.000000000000000000e+00 0.000000000000000000e+00 1.848767806195483548e-04 1.063716823648161696e-04 0.000000000000000000e+00 0.000000000000000000e+00 0.000000000000000000e+00 0.000000000000000000e+00 0.000000000000000000e+00 0.000000000000000000e+00 0.000000000000000000e+00 0.000000000000000000e+00 1.176227541961712337e-04 0.000000000000000000e+00 0.000000000000000000e+00 0.000000000000000000e+00 0.000000000000000000e+00 0.000000000000000000e+00 0.000000000000000000e+00 0.000000000000000000e+00 0.000000000000000000e+00 1.040214469016853755e-04 0.000000000000000000e+00 0.000000000000000000e+00 1.841176402498143733e-04 0.000000000000000000e+00 0.000000000000000000e+00 0.000000000000000000e+00 8.349717251619466572e-05 1.711116349754140140e-04 0.000000000000000000e+00 0.000000000000000000e+00 0.000000000000000000e+00 0.000000000000000000e+00 0.000000000000000000e+00 0.000000000000000000e+00 0.000000000000000000e+00 7.465446156272108845e-05 0.000000000000000000e+00 0.000000000000000000e+00 2.692236493582542546e-04 0.000000000000000000e+00 0.000000000000000000e+00 0.000000000000000000e+00 0.000000000000000000e+00 0.000000000000000000e+00 0.000000000000000000e+00 0.000000000000000000e+00 0.000000000000000000e+00 1.988009807233874092e-04 0.000000000000000000e+00 0.000000000000000000e+00 1.273303824454788662e-04 0.000000000000000000e+00 0.000000000000000000e+00 0.000000000000000000e+00 0.000000000000000000e+00 0.000000000000000000e+00 0.000000000000000000e+00 1.639835783122631815e-04 0.000000000000000000e+00 0.000000000000000000e+00 0.000000000000000000e+00 3.073156356997392758e-04 0.000000000000000000e+00 7.995627758333371084e-05 0.000000000000000000e+00 0.000000000000000000e+00 0.000000000000000000e+00 0.000000000000000000e+00 0.000000000000000000e+00 0.000000000000000000e+00 2.687573778137000323e-04 0.000000000000000000e+00 0.000000000000000000e+00 1.359337092022288999e-04 0.000000000000000000e+00 0.000000000000000000e+00 0.000000000000000000e+00 0.000000000000000000e+00 1.353600191201508615e-04 0.000000000000000000e+00 0.000000000000000000e+00 1.010428247911713954e-04 0.000000000000000000e+00 0.000000000000000000e+00 0.000000000000000000e+00 2.042978710489950708e-04 1.450208914418487142e-04 0.000000000000000000e+00 0.000000000000000000e+00 0.000000000000000000e+00 1.011341204375460422e-04 0.000000000000000000e+00 0.000000000000000000e+00 0.000000000000000000e+00 0.000000000000000000e+00 1.645445806981907612e-04 5.505252816209850551e-04 1.091517452779233450e-04 0.000000000000000000e+00 0.000000000000000000e+00 0.000000000000000000e+00 0.000000000000000000e+00 0.000000000000000000e+00 0.000000000000000000e+00 0.000000000000000000e+00 0.000000000000000000e+00 0.000000000000000000e+00 0.000000000000000000e+00 1.753658391991011868e-04 0.000000000000000000e+00 0.000000000000000000e+00 1.017696273454308332e-04 1.579787413440582149e-04 0.000000000000000000e+00 0.000000000000000000e+00 0.000000000000000000e+00 0.000000000000000000e+00 0.000000000000000000e+00 1.347287827086945445e-04 0.000000000000000000e+00 0.000000000000000000e+00 0.000000000000000000e+00 0.000000000000000000e+00 0.000000000000000000e+00 0.000000000000000000e+00 0.000000000000000000e+00 1.053704725292168345e-04 0.000000000000000000e+00 0.000000000000000000e+00 0.000000000000000000e+00 0.000000000000000000e+00 0.000000000000000000e+00 1.586373749894795916e-04 0.000000000000000000e+00 0.000000000000000000e+00 1.375955450783377309e-04 0.000000000000000000e+00 0.000000000000000000e+00 0.000000000000000000e+00 0.000000000000000000e+00 0.000000000000000000e+00 0.000000000000000000e+00 0.000000000000000000e+00 0.000000000000000000e+00 1.180772132378722666e-04 1.074078382749787117e-04 0.000000000000000000e+00 0.000000000000000000e+00 0.000000000000000000e+00 0.000000000000000000e+00 2.186017902989639556e-04 0.000000000000000000e+00 0.000000000000000000e+00 0.000000000000000000e+00 0.000000000000000000e+00 1.362059025808812110e-04 1.254839446598100025e-04 0.000000000000000000e+00 0.000000000000000000e+00 0.000000000000000000e+00 0.000000000000000000e+00 1.052819786255593297e-04 0.000000000000000000e+00 0.000000000000000000e+00 0.000000000000000000e+00 0.000000000000000000e+00 0.000000000000000000e+00 1.316999274385056192e-04 0.000000000000000000e+00 0.000000000000000000e+00 0.000000000000000000e+00 0.000000000000000000e+00 0.000000000000000000e+00 0.000000000000000000e+00 1.097457744714325152e-04 0.000000000000000000e+00 0.000000000000000000e+00 0.000000000000000000e+00 1.406460506793887131e-04 0.000000000000000000e+00 0.000000000000000000e+00 0.000000000000000000e+00 0.000000000000000000e+00 1.032738224620561549e-04 0.000000000000000000e+00 0.000000000000000000e+00 0.000000000000000000e+00 1.437199348088455365e-04 0.000000000000000000e+00 0.000000000000000000e+00 1.876701793958629081e-04 0.000000000000000000e+00 1.250478542147674807e-04 0.000000000000000000e+00 0.000000000000000000e+00 0.000000000000000000e+00 1.150014152043585443e-04 0.000000000000000000e+00 0.000000000000000000e+00 0.000000000000000000e+00 0.000000000000000000e+00 0.000000000000000000e+00 0.000000000000000000e+00 0.000000000000000000e+00 1.460281852211771326e-04 0.000000000000000000e+00 1.284319764158415493e-04 0.000000000000000000e+00 0.000000000000000000e+00 1.225324595547658626e-04 0.000000000000000000e+00 0.000000000000000000e+00 1.174372533482937538e-04 0.000000000000000000e+00 1.457857003857271989e-04 0.000000000000000000e+00 1.388569140530380660e-04 1.159961325015652672e-04 0.000000000000000000e+00 2.694812357476364904e-04 0.000000000000000000e+00 1.123972313631134835e-04 0.000000000000000000e+00 0.000000000000000000e+00 0.000000000000000000e+00 0.000000000000000000e+00 0.000000000000000000e+00 0.000000000000000000e+00 0.000000000000000000e+00 0.000000000000000000e+00 0.000000000000000000e+00 0.000000000000000000e+00 0.000000000000000000e+00 0.000000000000000000e+00 1.285358469445006856e-04 9.296116436648090887e-05 0.000000000000000000e+00 0.000000000000000000e+00 0.000000000000000000e+00 1.138416711365934398e-04 0.000000000000000000e+00 0.000000000000000000e+00 1.518434342014785942e-04 4.397615432007713574e-04 0.000000000000000000e+00 0.000000000000000000e+00 0.000000000000000000e+00 0.000000000000000000e+00 1.056633749722073450e-04 0.000000000000000000e+00 0.000000000000000000e+00 0.000000000000000000e+00 0.000000000000000000e+00 0.000000000000000000e+00 0.000000000000000000e+00 0.000000000000000000e+00 0.000000000000000000e+00 0.000000000000000000e+00 1.162454800005780582e-04 0.000000000000000000e+00 0.000000000000000000e+00 1.305558502686978155e-04 0.000000000000000000e+00 1.704108264762399473e-04 0.000000000000000000e+00 1.446804346401415900e-04 2.237356314531651182e-04 0.000000000000000000e+00 2.323659339099063607e-04 0.000000000000000000e+00 1.277157692164589814e-04 0.000000000000000000e+00 0.000000000000000000e+00 0.000000000000000000e+00 0.000000000000000000e+00 0.000000000000000000e+00 0.000000000000000000e+00 0.000000000000000000e+00 1.341870288397109415e-04 0.000000000000000000e+00 0.000000000000000000e+00 0.000000000000000000e+00 0.000000000000000000e+00 0.000000000000000000e+00 0.000000000000000000e+00 1.493520504442028538e-04 1.628219142627381670e-04 0.000000000000000000e+00 0.000000000000000000e+00 0.000000000000000000e+00 0.000000000000000000e+00 2.397024063813756566e-04 0.000000000000000000e+00 0.000000000000000000e+00 0.000000000000000000e+00 0.000000000000000000e+00 0.000000000000000000e+00 1.098187958893905909e-04 0.000000000000000000e+00 0.000000000000000000e+00 1.069707343374913690e-04 0.000000000000000000e+00 0.000000000000000000e+00 0.000000000000000000e+00 0.000000000000000000e+00 0.000000000000000000e+00 0.000000000000000000e+00 1.734640803311587355e-04 1.058669615303746821e-04 0.000000000000000000e+00 0.000000000000000000e+00 0.000000000000000000e+00 0.000000000000000000e+00 0.000000000000000000e+00 0.000000000000000000e+00 0.000000000000000000e+00 1.172376549808045403e-04 0.000000000000000000e+00 0.000000000000000000e+00 0.000000000000000000e+00 0.000000000000000000e+00 0.000000000000000000e+00 1.373814314352490764e-04 0.000000000000000000e+00 0.000000000000000000e+00 1.351411600959031678e-04 1.787174251863084197e-04 1.183577330107358686e-04 0.000000000000000000e+00 0.000000000000000000e+00 0.000000000000000000e+00 1.336885400660981773e-04 1.434008827582827479e-04 1.082100714198338826e-04 0.000000000000000000e+00 0.000000000000000000e+00 0.000000000000000000e+00 0.000000000000000000e+00 0.000000000000000000e+00 0.000000000000000000e+00 1.433663384499501362e-04 0.000000000000000000e+00 1.977233730642289136e-04 0.000000000000000000e+00 0.000000000000000000e+00 1.329508675770084229e-04 2.285516585744381082e-04 0.000000000000000000e+00 0.000000000000000000e+00 0.000000000000000000e+00 0.000000000000000000e+00 0.000000000000000000e+00 1.469062877521801083e-04 0.000000000000000000e+00 0.000000000000000000e+00 0.000000000000000000e+00 0.000000000000000000e+00 0.000000000000000000e+00 0.000000000000000000e+00 0.000000000000000000e+00 0.000000000000000000e+00 0.000000000000000000e+00 0.000000000000000000e+00 0.000000000000000000e+00 0.000000000000000000e+00 0.000000000000000000e+00 0.000000000000000000e+00 0.000000000000000000e+00 0.000000000000000000e+00 0.000000000000000000e+00 0.000000000000000000e+00 0.000000000000000000e+00 1.149077200821973366e-04 0.000000000000000000e+00 0.000000000000000000e+00 0.000000000000000000e+00 0.000000000000000000e+00 1.070397556056539089e-04 1.440332442710219834e-04 0.000000000000000000e+00 0.000000000000000000e+00 0.000000000000000000e+00 0.000000000000000000e+00 1.423593749423906086e-04 2.944172688254729467e-04 2.557122877324409624e-04 1.454442943118271865e-04 0.000000000000000000e+00 0.000000000000000000e+00 1.197990620392169536e-04 0.000000000000000000e+00 0.000000000000000000e+00 0.000000000000000000e+00 1.206541590216627681e-04 0.000000000000000000e+00 1.353615830119728669e-04 1.634496684460767563e-04 0.000000000000000000e+00 0.000000000000000000e+00 0.000000000000000000e+00 0.000000000000000000e+00 0.000000000000000000e+00 0.000000000000000000e+00 1.183306202518763359e-04 0.000000000000000000e+00 0.000000000000000000e+00 0.000000000000000000e+00 0.000000000000000000e+00 0.000000000000000000e+00 0.000000000000000000e+00 0.000000000000000000e+00 0.000000000000000000e+00 0.000000000000000000e+00 0.000000000000000000e+00 0.000000000000000000e+00 0.000000000000000000e+00 0.000000000000000000e+00 0.000000000000000000e+00 0.000000000000000000e+00 1.384745133971435939e-04 1.071690043109475035e-04 0.000000000000000000e+00 0.000000000000000000e+00 0.000000000000000000e+00 2.113374556586880809e-04 0.000000000000000000e+00 0.000000000000000000e+00 0.000000000000000000e+00 0.000000000000000000e+00 0.000000000000000000e+00 0.000000000000000000e+00 0.000000000000000000e+00 0.000000000000000000e+00 0.000000000000000000e+00 0.000000000000000000e+00 0.000000000000000000e+00 0.000000000000000000e+00 0.000000000000000000e+00 0.000000000000000000e+00 0.000000000000000000e+00 0.000000000000000000e+00 0.000000000000000000e+00 0.000000000000000000e+00 0.000000000000000000e+00 1.257757012658094814e-04 1.396191903562123528e-04 0.000000000000000000e+00 0.000000000000000000e+00 0.000000000000000000e+00 0.000000000000000000e+00 0.000000000000000000e+00 0.000000000000000000e+00 0.000000000000000000e+00 0.000000000000000000e+00 0.000000000000000000e+00 1.331352970597926089e-04 0.000000000000000000e+00 2.272833451289526510e-04 0.000000000000000000e+00 1.390772467195104190e-04 0.000000000000000000e+00 0.000000000000000000e+00 0.000000000000000000e+00 0.000000000000000000e+00 0.000000000000000000e+00 0.000000000000000000e+00 0.000000000000000000e+00 0.000000000000000000e+00 0.000000000000000000e+00 0.000000000000000000e+00 0.000000000000000000e+00 9.691982831552284578e-05 0.000000000000000000e+00 0.000000000000000000e+00 0.000000000000000000e+00 0.000000000000000000e+00 0.000000000000000000e+00 0.000000000000000000e+00 0.000000000000000000e+00 0.000000000000000000e+00 0.000000000000000000e+00 0.000000000000000000e+00 0.000000000000000000e+00 0.000000000000000000e+00 0.000000000000000000e+00 0.000000000000000000e+00 0.000000000000000000e+00 0.000000000000000000e+00 0.000000000000000000e+00 1.293139623925313765e-04 0.000000000000000000e+00
5.026499098432495038e-03 7.734810710500136105e-03 7.330779023648060881e-03 7.155069020983175279e-03 8.720923717051871221e-03 1.271131835352722755e-02 3.106996929069567870e-02 1.599857348873812424e-01 3.999488215885887293e-02 1.781412937039498351e-02 1.265998460139649597e-02 1.088758084321053352e-02 9.072946213455302181e-03 8.108142956874427390e-03 4.785129486283989583e-03 4.308187465404951337e-03 3.300979375004071091e-03 2.452922632975052756e-03 2.384752125838941229e-03 9.579296072468443304e-04 1.559792868441973014e-03 2.844095194741314697e-03 1.839816740902604220e-03 1.352347921821553172e-03 1.059540165426386873e-03 1.655991759654917199e-03 5.820859103112671021e-04 1.114483733102111665e-03 1.396058212023333286e-03 1.011017084097618748e-03 1.259509769002940989e-03 1.620595269671381861e-03 8.983326616423300669e-04 1.307166177906860481e-03 1.189206346104487461e-03 1.091347631539795610e-03 2.005110316696847184e-03 5.203532538333448428e-04 1.404829366305886031e-03 1.254458699000397456e-03 1.974487797201403445e-03 1.340198600478173172e-03 1.236999908495149897e-03 7.160556121033269557e-04 1.391480447332526333e-03 8.002070827323854406e-04 7.055511214859769937e-04 3.696205005381689385e-04 9.354046913580533031e-04 1.346319390450812208e-03 9.567789908853219618e-04 1.206220617930765186e-03 1.978701645186993485e-03 1.466095919657424158e-03 1.742960130714187733e-03 0.000000000000000000e+00 2.933525171344421268e-04 8.339514277965783115e-04 7.974425084572929652e-04 1.540568391705688690e-03 1.091197609260284498e-03 1.073329368527503906e-03 1.052638480950820457e-03 6.402706006678999346e-04 6.137468560645967892e-04 1.181090595376558259e-03 9.045671984945026283e-04 1.094609412678866308e-04 1.504992906750476705e-03 4.201580198394063879e-04 6.465065915466529497e-04 3.510751331237232627e-04 5.100585204548603894e-04 6.128637863612221813e-04 4.400866323624621048e-04 6.183074492659684090e-04 9.240062868724418198e-04 2.278477567180808990e-04 5.326973889111494319e-04 8.913345194384294720e-05 4.061565176019430422e-04 3.444147233716380609e-04 2.652107899216452286e-04 3.026267724940459028e-04 4.362617188770832573e-04 5.216911526326742030e-04 1.584405493438827009e-04 1.065371270499819852e-04 0.000000000000000000e+00 8.087344093184819669e-04 1.308606059949487242e-04 8.147293085533137977e-04 2.662529711386321012e-04 4.873294176660189535e-04 0.000000000000000000e+00 8.867523220727054024e-04 2.635648562472418235e-04 2.091894899869621159e-04 1.375347113762334476e-03 2.977138445936052999e-04 2.703027715432279490e-04 4.266108126462844221e-04 4.833485047612384841e-04 6.024725823158831768e-04 3.880974094993698597e-04 3.443425757676739124e-04 2.448367005920893996e-04 6.638016046833948233e-04 0.000000000000000000e+00 4.796209379386481278e-04 6.850100376558548908e-04 1.243457905156905216e-04 0.000000000000000000e+00 9.891048712624625483e-04 4.720119569945532010e-04 0.000000000000000000e+00 4.416941611092116545e-04 7.024143039652579667e-04 6.060500131279854740e-04 4.274239656037309427e-04 3.881239313685798994e-04 5.894301211622445706e-04 5.228361378332957140e-04 1.236690323999664262e-03 6.311815452824699746e-04 9.554178416625610073e-04 1.266336914015969532e-03 6.081868240660903572e-04 1.060285186375062739e-03 9.175735989821083571e-04 7.810388660981048680e-04 1.243057220373014319e-04 1.574700045273775726e-04 1.206211068011521059e-04 5.144779876851075838e-04 5.122879151402169118e-04 0.000000000000000000e+00 1.482046790535701617e-04 2.566496324051739794e-04 4.393280176909938580e-04 0.000000000000000000e+00 0.000000000000000000e+00 0.000000000000000000e+00 1.675393436189288963e-03 0.000000000000000000e+00 6.708074664865902852e-04 2.144288540286973851e-04 2.544027644963768294e-04 0.000000000000000000e+00 1.165691126419128072e-04 1.934986070036775292e-04 5.847818976539809156e-04 3.255261040255156592e-04 4.893139694749654850e-04 2.435982090677763097e-04 1.141775747872728059e-04 1.717291730161393879e-04 4.426553393533120759e-04 3.046593643484544946e-04 1.951628071186843052e-04 2.152285139830742346e-04 0.000000000000000000e+00 0.000000000000000000e+00 6.648776203010890555e-04 1.610972475078092437e-04 1.628983137830845287e-04 0.000000000000000000e+00 0.000000000000000000e+00 0.000000000000000000e+00 0.000000000000000000e+00 1.449823880554008168e-04 0.000000000000000000e+00 2.582055540669866392e-04 4.164333619002465485e-04 0.000000000000000000e+00 0.000000000000000000e+00 2.618353719654041459e-04 1.946021676468208958e-04 0.000000000000000000e+00 1.966927221315717910e-04 2.451429136642573753e-04 2.298486842652343711e-04 0.000000000000000000e+00 1.751845827332146777e-04 4.533061093715926200e-04 0.000000000000000000e+00 0.000000000000000000e+00 1.146000211724092650e-04 1.529674489081477972e-04 1.399045939229108190e-04 6.018426732629535278e-04 5.441846951785548779e-04 1.219790833795054541e-04 4.763472006318809123e-04 2.151413761197595430e-04 1.426084936220353510e-04 2.566800990228208833e-04 0.000000000000000000e+00 3.194777801557499835e-04 1.817047022462811524e-04 0.000000000000000000e+00 1.312351176943235250e-04 1.324291082564081666e-04 3.143206345362622241e-04 1.428341490340478471e-04 0.000000000000000000e+00 1.318073031042342913e-04 0.000000000000000000e+00 3.932241443746941267e-04 1.297788827735580730e-04 0.000000000000000000e+00 4.111607804844255565e-04 1.185898968714769325e-04 0.000000000000000000e+00 1.858315598885891486e-04 0.000000000000000000e+00 1.517713444907406559e-04 0.000000000000000000e+00 1.518841683661932725e-04 1.607288545814754190e-04 1.672155623128845328e-04 5.743033573491648737e-04 0.000000000000000000e+00 2.289141216505451984e-04 1.103768462234714921e-04 0.000000000000000000e+00 0.000000000000000000e+00 1.428452859706679412e-04 1.477469158965627255e-04 3.737614699099966716e-04 0.000000000000000000e+00 1.963849245344182295e-04 2.971077479170133287e-04 1.024157410906981821e-04 0.000000000000000000e+00 0.000000000000000000e+00 0.000000000000000000e+00 3.934982346885890301e-04 2.312595299781160425e-04 1.313731251266141251e-04 5.534105357065675955e-04 0.000000000000000000e+00 0.000000000000000000e+00 3.124956357206215259e-04 0.000000000000000000e+00 1.168405802356648263e-04 1.334091278508314532e-04 0.000000000000000000e+00 0.000000000000000000e+00 1.513835452749993579e-04 1.335849077956124042e-04 0.000000000000000000e+00 0.000000000000000000e+00 0.000000000000000000e+00 2.062274374564602867e-04 9.287236918607628315e-05 0.000000000000000000e+00 1.265063894314613603e-04 0.000000000000000000e+00 1.679215101453691654e-04 0.000000000000000000e+00 1.170191097759490449e-04 6.319393538672810539e-04 0.000000000000000000e+00 0.000000000000000000e+00 1.557372144536699676e-04 6.937637062312151286e-04 0.000000000000000000e+00 1.570983355603813403e-04 0.000000000000000000e+00 0.000000000000000000e+00 0.000000000000000000e+00 0.000000000000000000e+00 1.554837245745397062e-04 0.000000000000000000e+00 1.106817609912530648e-04 0.000000000000000000e+00 3.047821825031114427e-04 2.992190006451258622e-04 1.268755023287457999e-04 0.000000000000000000e+00 2.785888017806355059e-04 0.000000000000000000e+00 0.000000000000000000e+00 0.000000000000000000e+00 1.994995969036465820e-04 0.000000000000000000e+00 0.000000000000000000e+00 1.423249691153371209e-04 0.000000000000000000e+00 4.231253114515269478e-04 1.509556205144704343e-04 0.000000000000000000e+00 2.923431192129218991e-04 0.000000000000000000e+00 0.000000000000000000e+00 0.000000000000000000e+00 0.000000000000000000e+00 0.000000000000000000e+00 0.000000000000000000e+00 0.000000000000000000e+00 0.000000000000000000e+00 2.731560913114267747e-04 0.000000000000000000e+00 2.205154984168677403e-04 0.000000000000000000e+00 0.000000000000000000e+00 0.000000000000000000e+00 1.327247605558155906e-04 2.204633326169860440e-04 0.000000000000000000e+00 0.000000000000000000e+00 0.000000000000000000e+00 1.098103786336386914e-04 0.000000000000000000e+00 0.000000000000000000e+00 2.967307157223572352e-04 1.298744802407938114e-04 2.217162170769371849e-04 0.000000000000000000e+00 0.000000000000000000e+00 1.954471972255603606e-04 1.142924664460138220e-04 1.417712776650938611e-04 9.821613367119098772e-05 0.000000000000000000e+00 0.000000000000000000e+00 0.000000000000000000e+00 1.021558244015695663e-04 0.000000000000000000e+00 2.299561484531228333e-04 1.103924364098252115e-04 0.000000000000000000e+00 1.045974541689539386e-04 0.000000000000000000e+00 0.000000000000000000e+00 0.000000000000000000e+00 0.000000000000000000e+00 0.000000000000000000e+00 0.000000000000000000e+00 0.000000000000000000e+00 0.000000000000000000e+00 0.000000000000000000e+00 0.000000000000000000e+00 0.000000000000000000e+00 0.000000000000000000e+00 0.000000000000000000e+00 0.000000000000000000e+00 0.000000000000000000e+00 0.000000000000000000e+00 0.000000000000000000e+00 0.000000000000000000e+00 0.000000000000000000e+00 0.000000000000000000e+00 0.000000000000000000e+00 0.000000000000000000e+00 0.000000000000000000e+00 0.000000000000000000e+00 0.000000000000000000e+00 0.000000000000000000e+00 0.000000000000000000e+00 1.746172640522034546e-04 0.000000000000000000e+00 0.000000000000000000e+00 0.000000000000000000e+00 7.090998040294792075e-05 0.000000000000000000e+00 0.000000000000000000e+00 0.000000000000000000e+00 0.000000000000000000e+00 0.000000000000000000e+00 0.000000000000000000e+00 1.722229375687434321e-04 0.000000000000000000e+00 0.000000000000000000e+00 0.000000000000000000e+00 0.000000000000000000e+00 0.000000000000000000e+00 0.000000000000000000e+00 0.000000000000000000e+00 1.012869829031082887e-04 0.000000000000000000e+00 0.000000000000000000e+00 0.000000000000000000e+00 0.000000000000000000e+00 0.000000000000000000e+00 0.000000000000000000e+00 0.000000000000000000e+00 0.000000000000000000e+00 0.000000000000000000e+00 0.000000000000000000e+00 0.000000000000000000e+00 0.000000000000000000e+00 0.000000000000000000e+00 0.000000000000000000e+00 0.000000000000000000e+00 0.000000000000000000e+00 4.854509993230524860e-04 0.000000000000000000e+00 0.000000000000000000e+00 0.000000000000000000e+00 0.000000000000000000e+00 1.168339834275951609e-04 0.000000000000000000e+00 0.000000000000000000e+00 0.000000000000000000e+00 2.165531698210026903e-04 0.000000000000000000e+00 0.000000000000000000e+00 1.587750274346370243e-04 0.000000000000000000e+00 2.684228878964731277e-04 1.366562584252775973e-04 0.000000000000000000e+00 1.474144679731063739e-04 1.224943514486070430e-04 0.000000000000000000e+00 2.186036310795325924e-04 0.000000000000000000e+00 0.000000000000000000e+00 0.000000000000000000e+00 0.000000000000000000e+00 0.000000000000000000e+00 1.217664791916211970e-04 0.000000000000000000e+00 0.000000000000000000e+00 1.003136348935326717e-04 0.000000000000000000e+00 0.000000000000000000e+00 0.000000000000000000e+00 0.000000000000000000e+00 0.000000000000000000e+00 0.000000000000000000e+00 0.000000000000000000e+00 0.000000000000000000e+00 1.290246921117588718e-04 0.000000000000000000e+00 0.000000000000000000e+00 0.000000000000000000e+00 9.492395484055357417e-05 0.000000000000000000e+00 0.000000000000000000e+00 0.000000000000000000e+00 1.172057745681553698e-04 0.000000000000000000e+00 0.000000000000000000e+00 2.178470900409742322e-04 1.017880467883989154e-04 0.000000000000000000e+00 1.378742374002726325e-04 0.000000000000000000e+00 0.000000000000000000e+00 0.000000000000000000e+00 0.000000000000000000e+00 0.000000000000000000e+00 0.000000000000000000e+00 0.000000000000000000e+00 0.000000000000000000e+00 0.000000000000000000e+00 0.000000000000000000e+00 0.000000000000000000e+00 0.000000000000000000e+00 0.000000000000000000e+00 0.000000000000000000e+00 0.000000000000000000e+00 0.000000000000000000e+00 0.000000000000000000e+00 1.525902565203955024e-04 1.076287441829559745e-04 0.000000000000000000e+00 0.000000000000000000e+00 0.000000000000000000e+00 0.000000000000000000e+00 0.000000000000000000e+00 9.788123990823648579e-05 3.656129216098570828e-04 0.000000000000000000e+00 0.000000000000000000e+00 0.000000000000000000e+00 0.000000000000000000e+00 2.121002332146170572e-04 0.000000000000000000e+00 9.599778265263821000e-05 0.000000000000000000e+00 2.389515590305687403e-04 0.000000000000000000e+00 0.000000000000000000e+00 0.000000000000000000e+00 0.000000000000000000e+00 0.000000000000000000e+00 0.000000000000000000e+00 2.909588227379374180e-04 0.000000000000000000e+00 0.000000000000000000e+00 0.000000000000000000e+00 0.000000000000000000e+00 0.000000000000000000e+00 1.221406052814501166e-04 0.000000000000000000e+00 0.000000000000000000e+00 0.000000000000000000e+00 0.000000000000000000e+00 0.000000000000000000e+00 0.000000000000000000e+00 0.000000000000000000e+00 0.000000000000000000e+00 0.000000000000000000e+00 0.000000000000000000e+00 0.000000000000000000e+00 0.000000000000000000e+00 0.000000000000000000e+00 1.055939303402882639e-04 0.000000000000000000e+00 1.311317862225463385e-04 1.688317066511719957e-04 0.000000000000000000e+00 0.000000000000000000e+00 0.000000000000000000e+00 0.000000000000000000e+00 0.000000000000000000e+00 0.000000000000000000e+00 1.138754598690402443e-04 0.000000000000000000e+00 0.000000000000000000e+00 1.503092482812229196e-04 0.000000000000000000e+00 0.000000000000000000e+00 0.000000000000000000e+00 0.000000000000000000e+00 0.000000000000000000e+00 1.007753539961199572e-04 0.000000000000000000e+00 0.000000000000000000e+00 0.000000000000000000e+00 0.000000000000000000e+00 0.000000000000000000e+00 0.000000000000000000e+00 0.000000000000000000e+00 0.000000000000000000e+00 0.000000000000000000e+00 0.000000000000000000e+00 1.489843502276819880e-04 0.000000000000000000e+00 0.000000000000000000e+00 0.000000000000000000e+00 0.000000000000000000e+00 0.000000000000000000e+00 0.000000000000000000e+00 0.000000000000000000e+00 0.000000000000000000e+00 0.000000000000000000e+00 0.000000000000000000e+00 0.000000000000000000e+00 1.510996565903831898e-04 0.000000000000000000e+00 9.945601829457085955e-05 0.000000000000000000e+00 0.000000000000000000e+00 0.000000000000000000e+00 8.608314908139209714e-05 0.000000000000000000e+00 8.369904727977722000e-05 0.000000000000000000e+00 0.000000000000000000e+00 0.000000000000000000e+00 0.000000000000000000e+00 0.000000000000000000e+00 8.139229426620269597e-05 1.173454158632655314e-04 0.000000000000000000e+00 0.000000000000000000e+00 0.000000000000000000e+00 5.807670366712167813e-04 0.000000000000000000e+00 0.000000000000000000e+00 0.000000000000000000e+00 0.000000000000000000e+00 0.000000000000000000e+00 0.000000000000000000e+00 0.000000000000000000e+00 0.000000000000000000e+00 0.000000000000000000e+00 1.671064964295631834e-04 0.000000000000000000e+00 0.000000000000000000e+00 0.000000000000000000e+00 0.000000000000000000e+00 0.000000000000000000e+00 1.343703146558576872e-04 0.000000000000000000e+00 0.000000000000000000e+00 0.000000000000000000e+00 0.000000000000000000e+00 0.000000000000000000e+00 0.000000000000000000e+00 2.028041174551565272e-04 1.439605501046598468e-04 1.352337358523234489e-04 0.000000000000000000e+00 0.000000000000000000e+00 3.011839908261381565e-04 5.323959783300703449e-04 0.000000000000000000e+00 1.657090454556107333e-04 0.000000000000000000e+00 0.000000000000000000e+00 0.000000000000000000e+00 1.083536664191204194e-04 0.000000000000000000e+00 2.174536722633207421e-04 0.000000000000000000e+00 1.149017019577997108e-04 0.000000000000000000e+00 1.514561147691417624e-04 1.499445847858522560e-04 1.230415570172828062e-04 0.000000000000000000e+00 0.000000000000000000e+00 1.740836263635237176e-04 0.000000000000000000e+00 1.385173194270761547e-04 0.000000000000000000e+00 0.000000000000000000e+00 0.000000000000000000e+00 0.000000000000000000e+00 0.000000000000000000e+00 0.000000000000000000e+00 0.000000000000000000e+00 0.000000000000000000e+00 0.000000000000000000e+00 0.000000000000000000e+00 1.415020492289350033e-04 0.000000000000000000e+00 0.000000000000000000e+00 0.000000000000000000e+00 0.000000000000000000e+00 0.000000000000000000e+00 2.595780944230402423e-04 0.000000000000000000e+00 1.645605314167178238e-04 0.000000000000000000e+00 0.000000000000000000e+00 0.000000000000000000e+00 0.000000000000000000e+00 0.000000000000000000e+00 0.000000000000000000e+00 0.000000000000000000e+00 0.000000000000000000e+00 0.000000000000000000e+00 0.000000000000000000e+00 0.000000000000000000e+00 0.000000000000000000e+00 0.000000000000000000e+00 0.000000000000000000e+00 0.000000000000000000e+00 1.066225102458324801e-04 0.000000000000000000e+00 0.000000000000000000e+00 0.000000000000000000e+00 0.000000000000000000e+00 1.085017257597032948e-04 1.034173861185097403e-04 0.000000000000000000e+00 1.490348257704621378e-04 1.192181392168554876e-04 0.000000000000000000e+00 0.000000000000000000e+00 0.000000000000000000e+00 0.000000000000000000e+00 0.000000000000000000e+00 0.000000000000000000e+00 0.000000000000000000e+00 0.000000000000000000e+00 0.000000000000000000e+00 0.000000000000000000e+00 1.287454893370961135e-04 0.000000000000000000e+00 0.000000000000000000e+00 1.361102874858160735e-04 0.000000000000000000e+00 0.000000000000000000e+00 0.000000000000000000e+00 0.000000000000000000e+00 0.000000000000000000e+00 1.089433522817955761e-04 0.000000000000000000e+00 0.000000000000000000e+00 0.000000000000000000e+00 0.000000000000000000e+00 0.000000000000000000e+00 0.000000000000000000e+00 0.000000000000000000e+00 1.420888138693834934e-04 2.050374417814163628e-04 1.162067062400262501e-04 0.000000000000000000e+00 0.000000000000000000e+00 0.000000000000000000e+00 0.000000000000000000e+00 0.000000000000000000e+00 0.000000000000000000e+00 0.000000000000000000e+00 1.241335486438087279e-04 0.000000000000000000e+00 0.000000000000000000e+00 1.133296179366835105e-04 0.000000000000000000e+00 3.188025223936381955e-04 0.000000000000000000e+00 0.000000000000000000e+00 2.572162413489084134e-04 0.000000000000000000e+00 0.000000000000000000e+00 1.230781459899169764e-04 0.000000000000000000e+00 9.363626709480296292e-05 0.000000000000000000e+00 9.134931968579710357e-05 0.000000000000000000e+00 0.000000000000000000e+00 0.000000000000000000e+00 0.000000000000000000e+00 0.000000000000000000e+00 0.000000000000000000e+00 0.000000000000000000e+00 0.000000000000000000e+00 0.000000000000000000e+00 1.151480099102435270e-04 0.000000000000000000e+00 0.000000000000000000e+00 0.000000000000000000e+00 0.000000000000000000e+00 0.000000000000000000e+00 1.938156575190627836e-04 0.000000000000000000e+00 0.000000000000000000e+00 1.340908766541266635e-04 1.430321679211223149e-04 0.000000000000000000e+00 0.000000000000000000e+00 1.598730878151546897e-04 0.000000000000000000e+00 0.000000000000000000e+00 0.000000000000000000e+00 1.275960384074631936e-04 0.000000000000000000e+00 0.000000000000000000e+00 0.000000000000000000e+00 0.000000000000000000e+00 0.000000000000000000e+00 1.661530210545785380e-04 1.060535327168144501e-04 0.000000000000000000e+00 1.455153875753662288e-04 0.000000000000000000e+00 0.000000000000000000e+00 0.000000000000000000e+00 0.000000000000000000e+00 0.000000000000000000e+00 0.000000000000000000e+00 0.000000000000000000e+00 0.000000000000000000e+00 1.159911832999232080e-04 1.991843105056988531e-04 0.000000000000000000e+00 0.000000000000000000e+00 2.546654779623846792e-04 0.000000000000000000e+00 0.000000000000000000e+00 0.000000000000000000e+00 1.416139035876025419e-04 0.000000000000000000e+00 0.000000000000000000e+00 1.691648429367598302e-04 0.000000000000000000e+00 1.436225826023687343e-04 0.000000000000000000e+00 0.000000000000000000e+00 0.000000000000000000e+00 2.405363160618710812e-04 0.000000000000000000e+00 0.000000000000000000e+00 0.000000000000000000e+00 0.000000000000000000e+00 0.000000000000000000e+00 0.000000000000000000e+00 0.000000000000000000e+00 0.000000000000000000e+00 0.000000000000000000e+00 0.000000000000000000e+00 0.000000000000000000e+00 0.000000000000000000e+00 0.000000000000000000e+00 0.000000000000000000e+00 0.000000000000000000e+00 0.000000000000000000e+00 0.000000000000000000e+00 1.393494623521261049e-04 1.186509380753005547e-04 0.000000000000000000e+00 0.000000000000000000e+00 0.000000000000000000e+00 1.653799649641000296e-04 2.818646798494173190e-04 0.000000000000000000e+00 0.000000000000000000e+00 2.638538826436132370e-04 2.180316795860744671e-04 0.000000000000000000e+00 0.000000000000000000e+00 0.000000000000000000e+00 0.000000000000000000e+00 0.000000000000000000e+00 0.000000000000000000e+00 2.417506898475948139e-04 0.000000000000000000e+00 0.000000000000000000e+00 0.000000000000000000e+00 0.000000000000000000e+00 0.000000000000000000e+00 1.374711708673871191e-04 1.247721279680623254e-04 0.000000000000000000e+00 0.000000000000000000e+00 0.000000000000000000e+00 0.000000000000000000e+00 1.163804548173295980e-04 0.000000000000000000e+00 2.271244048696505170e-04 0.000000000000000000e+00 2.673353558441614840e-04 0.000000000000000000e+00 0.000000000000000000e+00 0.000000000000000000e+00 0.000000000000000000e+00 0.000000000000000000e+00 0.000000000000000000e+00 0.000000000000000000e+00 0.000000000000000000e+00 0.000000000000000000e+00 0.000000000000000000e+00 0.000000000000000000e+00 1.423523863501707093e-04 1.074188777463856731e-04 0.000000000000000000e+00 0.000000000000000000e+00 0.000000000000000000e+00 0.000000000000000000e+00 0.000000000000000000e+00 0.000000000000000000e+00 0.000000000000000000e+00 0.000000000000000000e+00 0.000000000000000000e+00 0.000000000000000000e+00 0.000000000000000000e+00 0.000000000000000000e+00 0.000000000000000000e+00 1.014110504773231900e-04 0.000000000000000000e+00 0.000000000000000000e+00 0.000000000000000000e+00 0.000000000000000000e+00 0.000000000000000000e+00 0.000000000000000000e+00 0.000000000000000000e+00 0.000000000000000000e+00 0.000000000000000000e+00 1.797904067459961625e-04 1.631066627230031232e-04 0.000000000000000000e+00 0.000000000000000000e+00 0.000000000000000000e+00 0.000000000000000000e+00 0.000000000000000000e+00 0.000000000000000000e+00 0.000000000000000000e+00 0.000000000000000000e+00 0.000000000000000000e+00 0.000000000000000000e+00 1.329762371155514592e-04 0.000000000000000000e+00 0.000000000000000000e+00 0.000000000000000000e+00 1.422946842212501907e-04 0.000000000000000000e+00 0.000000000000000000e+00 0.000000000000000000e+00 2.125142377329444603e-04 0.000000000000000000e+00 0.000000000000000000e+00 1.282154068721244437e-04 0.000000000000000000e+00 0.000000000000000000e+00 0.000000000000000000e+00 0.000000000000000000e+00 0.000000000000000000e+00 0.000000000000000000e+00 9.848701473233731948e-05 0.000000000000000000e+00 0.000000000000000000e+00 1.183689196968784032e-04 0.000000000000000000e+00 0.000000000000000000e+00 0.000000000000000000e+00 0.000000000000000000e+00 0.000000000000000000e+00 0.000000000000000000e+00 1.511096974324821203e-04 1.083738060507159203e-04 0.000000000000000000e+00 0.000000000000000000e+00 0.000000000000000000e+00 1.138725867591569379e-04 0.000000000000000000e+00 0.000000000000000000e+00 1.295714222142544541e-04 0.000000000000000000e+00 1.670670695436331861e-04 0.000000000000000000e+00 0.000000000000000000e+00 0.000000000000000000e+00 1.142420988565722828e-04 0.000000000000000000e+00 0.000000000000000000e+00 0.000000000000000000e+00 0.000000000000000000e+00 0.000000000000000000e+00 0.000000000000000000e+00 0.000000000000000000e+00 0.000000000000000000e+00 0.000000000000000000e+00 0.000000000000000000e+00 0.000000000000000000e+00 0.000000000000000000e+00 0.000000000000000000e+00 0.000000000000000000e+00 0.000000000000000000e+00 1.675085560483119645e-04 0.000000000000000000e+00 0.000000000000000000e+00 0.000000000000000000e+00 0.000000000000000000e+00 0.000000000000000000e+00 0.000000000000000000e+00 0.000000000000000000e+00 0.000000000000000000e+00 0.000000000000000000e+00 0.000000000000000000e+00 0.000000000000000000e+00 0.000000000000000000e+00 0.000000000000000000e+00 1.857202277670505855e-04 0.000000000000000000e+00 0.000000000000000000e+00 0.000000000000000000e+00 0.000000000000000000e+00 1.271852596463785988e-04 1.243527110197825930e-04 0.000000000000000000e+00 0.000000000000000000e+00 0.000000000000000000e+00 0.000000000000000000e+00 0.000000000000000000e+00 0.000000000000000000e+00 0.000000000000000000e+00 2.643237179487401825e-04 0.000000000000000000e+00 0.000000000000000000e+00 0.000000000000000000e+00 0.000000000000000000e+00 0.000000000000000000e+00 0.000000000000000000e+00 0.000000000000000000e+00 0.000000000000000000e+00 0.000000000000000000e+00 0.000000000000000000e+00 1.014564436298733956e-04 0.000000000000000000e+00 0.000000000000000000e+00 0.000000000000000000e+00 1.004714928723488714e-04 0.000000000000000000e+00 0.000000000000000000e+00 1.264930855536897938e-04 0.000000000000000000e+00 0.000000000000000000e+00 0.000000000000000000e+00 0.000000000000000000e+00 0.000000000000000000e+00 0.000000000000000000e+00 1.410319685487563190e-04 0.000000000000000000e+00 0.000000000000000000e+00 1.721017383934934008e-04 0.000000000000000000e+00 0.000000000000000000e+00 0.000000000000000000e+00 0.000000000000000000e+00 0.000000000000000000e+00 0.000000000000000000e+00 0.000000000000000000e+00
4.435305900220743933e-03 5.668741431220140035e-03 8.319678517893197567e-03 9.333638824676991630e-03 1.015112763643202277e-02 1.091503355761986628e-02 1.670796687943409270e-02 3.999488215885887293e-02 7.685672811437574414e-02 3.464209392376371016e-02 1.680845765410346124e-02 1.391557141513265032e-02 1.216797125209585426e-02 8.061499240036067160e-03 8.076319611862014386e-03 5.088462422086941113e-03 4.514737229276298038e-03 2.930330879359156326e-03 2.478432085135492870e-03 1.672540551673434286e-03 1.891243716413847434e-03 1.931135392312484204e-03 2.523958882544303454e-03 2.361193058557376975e-03 1.370334892155142910e-03 1.820481996729041412e-03 1.490601550687449236e-03 1.369325294350520316e-03 1.218755508985979417e-03 1.103269396568615007e-03 9.162908683258741459e-04 1.768469784907869546e-03 1.463918929444049102e-03 2.054075353144021229e-03 1.661078912788725107e-03 1.482046058429908148e-03 2.652206897392157814e-03 8.075860565652168144e-04 1.062891011760835631e-03 1.877381948323061586e-03 1.651901366809593224e-03 9.359921604419591630e-04 1.295877584567442379e-03 8.334864687592471663e-04 1.315989058870384093e-03 1.862877029072183008e-03 1.231888912334120137e-03 1.936066923508141229e-03 1.270276120825114107e-03 1.096978059973527852e-03 9.899446405703892470e-04 1.248032876392021501e-03 9.870867683809993187e-04 1.351003720670991776e-03 8.115200327918073919e-04 0.000000000000000000e+00 8.536535063590162476e-04 1.031386627106364688e-03 1.113864670583728303e-03 1.793216737612272731e-03 1.524180680977018460e-03 1.665802655675091993e-03 7.657924150181037075e-04 5.962183640273383597e-04 1.214478980285181760e-03 4.582619063778861114e-04 7.019422395736431460e-04 5.096487583496185853e-04 9.384680279958684552e-04 4.890626068108955456e-04 5.643987215269948617e-04 3.064877588036941220e-04 1.979021684389981994e-04 4.458571936404694602e-04 4.482270176874633542e-04 4.498174476477185689e-04 2.688850991944753449e-04 5.967316541359602182e-04 5.757682140134662849e-04 7.781329220796131402e-04 3.545736768529932580e-04 4.008976491762989195e-04 2.315283907761046952e-04 7.045132129253468779e-04 5.078072615807238633e-04 5.060390436639299050e-04 2.766364478165391936e-04 4.340310767837533791e-04 2.979325000233159311e-04 4.706821478620634583e-04 2.284819975156190659e-04 0.000000000000000000e+00 2.324382125074805384e-04 2.127187130723539362e-04 1.263112707659129637e-04 6.021031913897085435e-04 5.368801540221600395e-04 6.696137387935986729e-04 3.430499340888507574e-04 1.732689869591138773e-04 1.573157857723016034e-04 4.965736372383250863e-04 7.032701643628996814e-04 6.311485630499360979e-04 9.034883154621903669e-04 2.672091130622474128e-04 3.562364318319849476e-04 5.794972269881960326e-04 0.000000000000000000e+00 4.652310462442554731e-04 3.322289659372792774e-04 5.789524282203076114e-04 7.165291373079054260e-04 4.111839082878771716e-04 8.928081918098114498e-04 5.790405067041469152e-04 1.028261214329736183e-03 6.540864233695930846e-04 4.232641795933433622e-04 2.487600723550507670e-04 5.647187863787622069e-04 3.430473988080147939e-04 5.071496762920815055e-04 4.112867507081957130e-04 4.408159939797333740e-04 9.267527893745948573e-04 9.475792486285596235e-04 1.061891310748359473e-03 6.170843024842938545e-04 3.204158305229310821e-04 3.788028212383095844e-04 5.787658698916159535e-04 5.498837623386462368e-04 2.106038804797822532e-04 6.737070951015248057e-04 2.981507568413849837e-04 3.220166910182322741e-04 1.725097778859846823e-04 4.481090411261509079e-04 6.392205296329475477e-04 0.000000000000000000e+00 0.000000000000000000e+00 0.000000000000000000e+00 0.000000000000000000e+00 0.000000000000000000e+00 0.000000000000000000e+00 0.000000000000000000e+00 4.441860204122201512e-04 2.782485254700693494e-04 2.713721571901786555e-04 3.378476502424004034e-04 4.764789961030714604e-04 5.683670339574768736e-04 2.847799567789771505e-04 1.417737726233193397e-04 1.993535041392981654e-04 9.994610724419093956e-05 6.440617695029306124e-05 1.182075123184650510e-04 2.271688905009539320e-04 1.878939823917266541e-04 2.021708100089836583e-04 1.222846504177506203e-04 7.739154480948889588e-05 2.812750302124776948e-04 0.000000000000000000e+00 6.964694547634640170e-05 0.000000000000000000e+00 3.894177479894520358e-04 7.842582613809385658e-05 2.531385620265374798e-04 9.623860689096862774e-05 2.254128364846848525e-04 6.059088959309991487e-04 4.867828699782279149e-04 1.324149017769248580e-04 3.809694315059309125e-04 1.132581539640516779e-04 2.659588435698151876e-04 4.578994134786025408e-04 7.133639412838334098e-05 1.337715709220256154e-04 3.485613609379897273e-04 3.058714507127543222e-04 3.517645854882769083e-04 4.816202141395542740e-04 4.016031901675748265e-04 6.669703117482385986e-05 8.902681346987677052e-05 1.628485050336798577e-04 2.101628907061115804e-04 1.583573162023310308e-04 2.129749011459526153e-04 2.079249883565927048e-04 3.756358224873206867e-04 2.489937536030805256e-04 0.000000000000000000e+00 8.601694599049670932e-05 2.789033445812531754e-04 3.172555484636350879e-04 5.732741564677390749e-04 2.291358931667627390e-04 4.624411900523258323e-04 2.744011686832408415e-04 1.662584979215854389e-04 0.000000000000000000e+00 0.000000000000000000e+00 1.623664262450874541e-04 7.628527681972979626e-05 1.510622092671265882e-04 1.294524719485348654e-04 3.190598990969699530e-04 2.760765300996412567e-04 1.576847100463458064e-04 1.081536741124042230e-04 7.282617350951790759e-05 1.766613651792407909e-04 9.283744076641320105e-05 2.651890377203814904e-04 9.354393930334928904e-05 2.919575788485962494e-04 1.114145487265269996e-04 3.344612704270610425e-04 0.000000000000000000e+00 0.000000000000000000e+00 0.000000000000000000e+00 1.448061434359540413e-04 1.662714612806030507e-04 0.000000000000000000e+00 1.450190564568401000e-04 1.593443516273756111e-04 1.142957156546409517e-04 2.593743594770857265e-04 2.384231977075254854e-04 1.897734474262631271e-04 3.178771433110518744e-04 2.661337468950677608e-04 7.633845019620780041e-05 2.018890213452119388e-04 3.822947558151662409e-04 4.026050712609231591e-04 7.023945804544951357e-05 0.000000000000000000e+00 1.212479773530366093e-04 2.841094423068710336e-04 2.720041320320050189e-04 7.764390153023128811e-05 1.420613831384141097e-04 1.859747630309828447e-04 1.762099681181013983e-04 2.332386155407187430e-04 1.156999979352041493e-04 2.773137370185228237e-04 0.000000000000000000e+00 0.000000000000000000e+00 2.702578603176908779e-04 2.041965582622703903e-04 7.362651868127223812e-05 2.215436765964331122e-04 0.000000000000000000e+00 0.000000000000000000e+00 1.362098738364923248e-04 9.194692626206864977e-05 1.642321189288330858e-04 1.049900998259321167e-04 2.719164379176601185e-04 4.037693803987271691e-04 1.313676080423896496e-04 9.143098297181066162e-05 0.000000000000000000e+00 2.015336206676012409e-04 1.527614492403839167e-04 0.000000000000000000e+00 0.000000000000000000e+00 7.833850881021654235e-05 0.000000000000000000e+00 1.083380175261726706e-04 0.000000000000000000e+00 8.707249270095416866e-05 2.215240254121121546e-04 1.249780106234502075e-04 1.080921615151986438e-04 5.929074414011244800e-05 0.000000000000000000e+00 5.840712571827788157e-05 5.805422502509461718e-05 1.473620683161403725e-04 6.267229823092645773e-05 0.000000000000000000e+00 9.448397712542073339e-05 0.000000000000000000e+00 1.757118650496815706e-04 0.000000000000000000e+00 1.701432332770272935e-04 1.375009309509557639e-04 0.000000000000000000e+00 0.000000000000000000e+00 8.784228150053153379e-05 1.118227816820121427e-04 1.064647271638085669e-04 1.988229280342175900e-04 0.000000000000000000e+00 0.000000000000000000e+00 0.000000000000000000e+00 1.283396715111832125e-04 1.500639248115773108e-04 8.616729863267029964e-05 7.210891498413055762e-05 0.000000000000000000e+00 6.415465554905511267e-05 1.440669132834904859e-04 0.000000000000000000e+00 0.000000000000000000e+00 1.278189335764332295e-04 3.837524241752318936e-04 0.000000000000000000e+00 1.726968075100730109e-04 0.000000000000000000e+00 1.935577318100630321e-04 0.000000000000000000e+00 0.000000000000000000e+00 0.000000000000000000e+00 0.000000000000000000e+00 1.650213190082708671e-04 5.716163454702068549e-05 0.000000000000000000e+00 0.000000000000000000e+00 7.989046974443128266e-05 1.189090566493143045e-04 7.175136835055433420e-05 6.691705745475437018e-05 6.424822349390217613e-05 5.403502820174049007e-05 6.087555298980634657e-05 1.423792656717760418e-04 0.000000000000000000e+00 6.464113448719150442e-05 1.485574797420542497e-04 0.000000000000000000e+00 0.000000000000000000e+00 0.000000000000000000e+00 7.816257179450502917e-05 0.000000000000000000e+00 2.153659599291175809e-04 0.000000000000000000e+00 0.000000000000000000e+00 2.212601357416058684e-04 0.000000000000000000e+00 0.000000000000000000e+00 8.042064994468165774e-05 1.403778948597054750e-04 0.000000000000000000e+00 6.291938608556522298e-05 7.148572689349741742e-05 0.000000000000000000e+00 0.000000000000000000e+00 5.432084785297969991e-05 0.000000000000000000e+00 0.000000000000000000e+00 0.000000000000000000e+00 6.439600484135821516e-05 0.000000000000000000e+00 8.742032152713937203e-05 0.000000000000000000e+00 1.525894418568012956e-04 0.000000000000000000e+00 6.307442594826083372e-05 0.000000000000000000e+00 0.000000000000000000e+00 0.000000000000000000e+00 0.000000000000000000e+00 0.000000000000000000e+00 0.000000000000000000e+00 7.846317734415327603e-05 6.747941237448495087e-05 0.000000000000000000e+00 1.327836896065177018e-04 8.018062755643972424e-05 0.000000000000000000e+00 0.000000000000000000e+00 0.000000000000000000e+00 9.726287120885670253e-05 0.000000000000000000e+00 0.000000000000000000e+00 0.000000000000000000e+00 8.590397460343000369e-05 0.000000000000000000e+00 0.000000000000000000e+00 0.000000000000000000e+00 1.124337112800977265e-04 0.000000000000000000e+00 6.562309300765359940e-05 0.000000000000000000e+00 0.000000000000000000e+00 0.000000000000000000e+00 1.176831603639800345e-04 1.097282086746535968e-04 9.417723808557865325e-05 1.255481257229127236e-04 1.673942938412601518e-04 0.000000000000000000e+00 8.313959222243101198e-05 0.000000000000000000e+00 0.000000000000000000e+00 1.093698972850150092e-04 0.000000000000000000e+00 0.000000000000000000e+00 0.000000000000000000e+00 0.000000000000000000e+00 0.000000000000000000e+00 0.000000000000000000e+00 0.000000000000000000e+00 7.953372639184048899e-05 0.000000000000000000e+00 0.000000000000000000e+00 1.425830378341074562e-04 0.000000000000000000e+00 6.361348387146530451e-05 9.611744491543683714e-05 7.785714727402645336e-05 0.000000000000000000e+00 7.735116397124674884e-05 7.601148841660552785e-05 0.000000000000000000e+00 0.000000000000000000e+00 7.102796769826534692e-05 5.838237694291681899e-05 5.548231451958001906e-05 7.228853375089430906e-05 2.103092726274384961e-04 1.816030382028507026e-04 7.259525216350389606e-05 9.079833338674039487e-05 0.000000000000000000e+00 1.383100932456341099e-04 0.000000000000000000e+00 8.745513928346272908e-05 8.981043861495129380e-05 7.805320252580625826e-05 1.104911833430313457e-04 0.000000000000000000e+00 0.000000000000000000e+00 0.000000000000000000e+00 2.046407265967512099e-04 1.168945327271718470e-04 1.498560477907231981e-04 0.000000000000000000e+00 0.000000000000000000e+00 8.117194624045061767e-05 8.024258823003604598e-05 0.000000000000000000e+00 1.163678321553367233e-04 7.447551110708583422e-05 0.000000000000000000e+00 0.000000000000000000e+00 8.217895521041341004e-05 0.000000000000000000e+00 0.000000000000000000e+00 0.000000000000000000e+00 0.000000000000000000e+00 0.000000000000000000e+00 7.603633888922102209e-05 5.598440973458958453e-05 0.000000000000000000e+00 0.000000000000000000e+00 6.902879417192801250e-05 0.000000000000000000e+00 0.000000000000000000e+00 1.252795179728296985e-04 0.000000000000000000e+00 0.000000000000000000e+00 0.000000000000000000e+00 8.983002720368694731e-05 5.193847788618804264e-05 1.139334538126911966e-04 0.000000000000000000e+00 0.000000000000000000e+00 6.888642281051175818e-05 0.000000000000000000e+00 5.507718112227953617e-05 6.172100023271452390e-05 0.000000000000000000e+00 5.587055776075619301e-05 0.000000000000000000e+00 0.000000000000000000e+00 0.000000000000000000e+00 0.000000000000000000e+00 0.000000000000000000e+00 0.000000000000000000e+00 0.000000000000000000e+00 0.000000000000000000e+00 0.000000000000000000e+00 2.319313429587250305e-04 0.000000000000000000e+00 8.941906426688352790e-05 0.000000000000000000e+00 0.000000000000000000e+00 0.000000000000000000e+00 0.000000000000000000e+00 8.687850709225200920e-05 0.000000000000000000e+00 1.313630437458767220e-04 0.000000000000000000e+00 0.000000000000000000e+00 0.000000000000000000e+00 0.000000000000000000e+00 0.000000000000000000e+00 0.000000000000000000e+00 7.937314902466362221e-05 9.329572709489070473e-05 2.136225514120335285e-04 1.229110010927988821e-04 8.528245770248839210e-05 0.000000000000000000e+00 0.000000000000000000e+00 0.000000000000000000e+00 0.000000000000000000e+00 0.000000000000000000e+00 6.414400081987644870e-05 0.000000000000000000e+00 6.795572913832892002e-05 0.000000000000000000e+00 0.000000000000000000e+00 2.043271039221094946e-04 0.000000000000000000e+00 0.000000000000000000e+00 5.286882561031967592e-05 0.000000000000000000e+00 0.000000000000000000e+00 1.802930050023797935e-04 5.865109673078619366e-05 0.000000000000000000e+00 1.063726876309783662e-04 0.000000000000000000e+00 0.000000000000000000e+00 0.000000000000000000e+00 4.823991138537331503e-05 4.942927921672638365e-05 0.000000000000000000e+00 1.061324292589615532e-04 6.441466696933763922e-05 2.601259690017125766e-04 1.133048873170643453e-04 0.000000000000000000e+00 0.000000000000000000e+00 0.000000000000000000e+00 7.309167715730499647e-05 0.000000000000000000e+00 7.777104659064980666e-05 0.000000000000000000e+00 0.000000000000000000e+00 8.785957659970628170e-05 0.000000000000000000e+00 0.000000000000000000e+00 1.303826345988303391e-04 0.000000000000000000e+00 0.000000000000000000e+00 0.000000000000000000e+00 0.000000000000000000e+00 0.000000000000000000e+00 7.356424392268187359e-05 4.871271321428320906e-05 0.000000000000000000e+00 0.000000000000000000e+00 0.000000000000000000e+00 0.000000000000000000e+00 0.000000000000000000e+00 0.000000000000000000e+00 6.829484654527442531e-05 0.000000000000000000e+00 1.130807506080045387e-04 8.877473683686555757e-05 0.000000000000000000e+00 9.238836787140855750e-05 0.000000000000000000e+00 0.000000000000000000e+00 1.153016334122243091e-04 1.352168978402417570e-04 4.055911239602162915e-04 0.000000000000000000e+00 5.175756934517191196e-05 0.000000000000000000e+00 0.000000000000000000e+00 0.000000000000000000e+00 2.356909994707032368e-04 1.219910722404281354e-04 1.556872633764922484e-04 0.000000000000000000e+00 0.000000000000000000e+00 0.000000000000000000e+00 0.000000000000000000e+00 0.000000000000000000e+00 0.000000000000000000e+00 6.615366645107374549e-05 0.000000000000000000e+00 0.000000000000000000e+00 0.000000000000000000e+00 1.574116410059069515e-04 0.000000000000000000e+00 0.000000000000000000e+00 5.842953552707004879e-05 1.032845392777310549e-04 0.000000000000000000e+00 0.000000000000000000e+00 2.804753013773618963e-04 9.506448844461880005e-05 0.000000000000000000e+00 1.261233251639652642e-04 0.000000000000000000e+00 0.000000000000000000e+00 7.349598517807437383e-05 0.000000000000000000e+00 0.000000000000000000e+00 0.000000000000000000e+00 0.000000000000000000e+00 0.000000000000000000e+00 0.000000000000000000e+00 0.000000000000000000e+00 1.013163953706993048e-04 0.000000000000000000e+00 1.612337219062401014e-04 5.879669522837860076e-05 9.127112036916069807e-05 0.000000000000000000e+00 0.000000000000000000e+00 0.000000000000000000e+00 8.464948234304992317e-05 7.588736223428039964e-05 0.000000000000000000e+00 0.000000000000000000e+00 5.875798396545756113e-05 0.000000000000000000e+00 0.000000000000000000e+00 5.273032696569193283e-05 0.000000000000000000e+00 0.000000000000000000e+00 6.087705851905882756e-05 0.000000000000000000e+00 2.029808815010065320e-04 9.577396916475338013e-05 0.000000000000000000e+00 0.000000000000000000e+00 9.165164138242482569e-05 9.701767859609860753e-05 0.000000000000000000e+00 7.949487032406706856e-05 0.000000000000000000e+00 0.000000000000000000e+00 0.000000000000000000e+00 0.000000000000000000e+00 0.000000000000000000e+00 8.766310627610184177e-05 0.000000000000000000e+00 0.000000000000000000e+00 1.364365793852963108e-04 6.205413242555650867e-05 0.000000000000000000e+00 0.000000000000000000e+00 0.000000000000000000e+00 1.550323422680606163e-04 6.314783288416541437e-05 6.018875524977382666e-05 2.274978946857750446e-04 0.000000000000000000e+00 1.387695371537239655e-04 1.573840280493835585e-04 7.249747731879484821e-05 0.000000000000000000e+00 0.000000000000000000e+00 0.000000000000000000e+00 0.000000000000000000e+00 0.000000000000000000e+00 0.000000000000000000e+00 1.418564723742500317e-04 8.073024975748790619e-05 1.498593425740416061e-04 0.000000000000000000e+00 7.608871818816828592e-05 7.921597216808662606e-05 0.000000000000000000e+00 0.000000000000000000e+00 0.000000000000000000e+00 8.852967389894575336e-05 0.000000000000000000e+00 0.000000000000000000e+00 0.000000000000000000e+00 8.330252167936327834e-05 0.000000000000000000e+00 0.000000000000000000e+00 5.554051152226174978e-05 0.000000000000000000e+00 1.733743931759391640e-04 0.000000000000000000e+00 0.000000000000000000e+00 6.763211934450016265e-05 0.000000000000000000e+00 6.235860521140825289e-05 0.000000000000000000e+00 0.000000000000000000e+00 0.000000000000000000e+00 5.421257122196341578e-05 0.000000000000000000e+00 0.000000000000000000e+00 0.000000000000000000e+00 0.000000000000000000e+00 0.000000000000000000e+00 1.328825374913092925e-04 0.000000000000000000e+00 0.000000000000000000e+00 0.000000000000000000e+00 0.000000000000000000e+00 8.804148416148409057e-05 1.771369817330235353e-04 0.000000000000000000e+00 1.687335391739205024e-04 1.634884783167857465e-04 0.000000000000000000e+00 5.316515966185026581e-05 0.000000000000000000e+00 0.000000000000000000e+00 1.864425308171677696e-04 0.000000000000000000e+00 0.000000000000000000e+00 1.436066114393698726e-04 8.422667565776602652e-05 1.045529279250203620e-04 8.022361748675692448e-05 0.000000000000000000e+00 0.000000000000000000e+00 0.000000000000000000e+00 0.000000000000000000e+00 0.000000000000000000e+00 2.267316627878520079e-04 0.000000000000000000e+00 9.284604758890305861e-05 1.292443183134859056e-04 7.804067825611314376e-05 0.000000000000000000e+00 0.000000000000000000e+00 0.000000000000000000e+00 4.652294219902783606e-05 8.369533518401084068e-05 0.000000000000000000e+00 0.000000000000000000e+00 0.000000000000000000e+00 1.074153338653565721e-04 0.000000000000000000e+00 0.000000000000000000e+00 0.000000000000000000e+00 0.000000000000000000e+00 1.934015912335003092e-04 1.851689652091414670e-04 3.509059571524719072e-04 8.468972555362343636e-05 0.000000000000000000e+00 0.000000000000000000e+00 0.000000000000000000e+00 0.000000000000000000e+00 6.104628087076997215e-05 1.116966998418965882e-04 2.092008853003978126e-04 0.000000000000000000e+00 6.750668533403591403e-05 0.000000000000000000e+00 0.000000000000000000e+00 0.000000000000000000e+00 7.410745281301024624e-05 0.000000000000000000e+00 2.686400741577416908e-04 0.000000000000000000e+00 1.648381360795913848e-04 1.508554711019112027e-04 0.000000000000000000e+00 0.000000000000000000e+00 0.000000000000000000e+00 8.358811605128357316e-05 0.000000000000000000e+00 6.984122641066000683e-05 0.000000000000000000e+00 6.999587786689858262e-05 0.000000000000000000e+00 0.000000000000000000e+00 0.000000000000000000e+00 0.000000000000000000e+00 0.000000000000000000e+00 0.000000000000000000e+00 4.976711595601311525e-04 0.000000000000000000e+00 0.000000000000000000e+00 0.000000000000000000e+00 0.000000000000000000e+00 2.231779718712237110e-04 0.000000000000000000e+00 0.000000000000000000e+00 0.000000000000000000e+00 0.000000000000000000e+00 9.406922987850781389e-05 0.000000000000000000e+00 0.000000000000000000e+00 0.000000000000000000e+00 1.182810403772925346e-04 2.769728002575311981e-04 0.000000000000000000e+00 1.640447981306695363e-04 0.000000000000000000e+00 0.000000000000000000e+00 0.000000000000000000e+00 0.000000000000000000e+00 0.000000000000000000e+00 0.000000000000000000e+00 6.180159866213478506e-05 1.214716675171761262e-04 6.008290861935879421e-05 7.610314978211746761e-05 7.034925967876774690e-05 0.000000000000000000e+00 1.519690065171987626e-04 0.000000000000000000e+00 0.000000000000000000e+00 7.001184820182945626e-05 0.000000000000000000e+00 0.000000000000000000e+00 6.927060261099153549e-05 0.000000000000000000e+00 3.291180382702016123e-04 0.000000000000000000e+00 6.773324074184744719e-05 0.000000000000000000e+00 0.000000000000000000e+00 1.671106245314709629e-04 0.000000000000000000e+00 1.853007310252601869e-04 1.587423353083427158e-04 0.000000000000000000e+00 6.287409948943681163e-05 7.807686645051947554e-05 1.032527508921030605e-04 2.735214321708522044e-04 7.945322810095781306e-05 0.000000000000000000e+00 0.000000000000000000e+00 0.000000000000000000e+00 8.284886384029540088e-05 6.251761705206546093e-05 0.000000000000000000e+00 8.562215620503983021e-05 0.000000000000000000e+00 0.000000000000000000e+00 7.032771427704079996e-05 1.354915237461327613e-04 1.656578122122553682e-04 0.000000000000000000e+00 0.000000000000000000e+00 7.682240573791820220e-05 1.142987786871586131e-04 0.000000000000000000e+00 6.602206652250756718e-05 0.000000000000000000e+00 0.000000000000000000e+00 0.000000000000000000e+00 0.000000000000000000e+00 0.000000000000000000e+00 0.000000000000000000e+00 0.000000000000000000e+00 0.000000000000000000e+00 1.184133769358612734e-04 1.152857562781619535e-04 1.046377325326271212e-04 0.000000000000000000e+00 0.000000000000000000e+00 0.000000000000000000e+00 0.000000000000000000e+00 8.249014860339707559e-05 0.000000000000000000e+00 0.000000000000000000e+00 5.778911943488891688e-04 0.000000000000000000e+00 8.392489688035213594e-05 0.000000000000000000e+00 0.000000000000000000e+00 0.000000000000000000e+00 0.000000000000000000e+00 6.638713703970471134e-05 0.000000000000000000e+00 0.000000000000000000e+00 0.000000000000000000e+00 0.000000000000000000e+00 0.000000000000000000e+00 0.000000000000000000e+00 1.706228172019492247e-04 0.000000000000000000e+00 9.014817580347421380e-05 0.000000000000000000e+00 8.224713993478152262e-05 0.000000000000000000e+00 9.849066524156052833e-05 8.402943067024060413e-05 5.731928689642789746e-05 0.000000000000000000e+00 0.000000000000000000e+00 1.377810483171823281e-04 1.770665763791234133e-04 0.000000000000000000e+00 0.000000000000000000e+00 8.020034975503942214e-05 0.000000000000000000e+00 0.000000000000000000e+00 0.000000000000000000e+00 6.307338381573663678e-05 0.000000000000000000e+00 0.000000000000000000e+00 0.000000000000000000e+00 1.988209964884857456e-04 6.836469383462813660e-05 2.875879977584026555e-04 0.000000000000000000e+00 0.000000000000000000e+00 0.000000000000000000e+00 6.037124420765479854e-05 0.000000000000000000e+00 6.392402580869866358e-05 0.000000000000000000e+00 0.000000000000000000e+00 0.000000000000000000e+00 8.216931895944566656e-05 0.000000000000000000e+00 0.000000000000000000e+00 0.000000000000000000e+00 0.000000000000000000e+00 0.000000000000000000e+00 1.238322955239253616e-04 0.000000000000000000e+00 0.000000000000000000e+00 0.000000000000000000e+00 0.000000000000000000e+00 0.000000000000000000e+00 0.000000000000000000e+00 0.000000000000000000e+00 0.000000000000000000e+00 2.512171870735500955e-04 0.000000000000000000e+00 0.000000000000000000e+00 0.000000000000000000e+00 9.884528667051763933e-05 6.740179607998600365e-05 8.285410308932357991e-05 2.044997208055149068e-04 0.000000000000000000e+00 6.488963325242324491e-05 0.000000000000000000e+00 0.000000000000000000e+00 0.000000000000000000e+00 0.000000000000000000e+00 0.000000000000000000e+00 7.266603767114427866e-05 0.000000000000000000e+00 0.000000000000000000e+00 0.000000000000000000e+00 0.000000000000000000e+00 1.157848124189833931e-04 0.000000000000000000e+00 0.000000000000000000e+00 9.036985385320495275e-05 0.000000000000000000e+00 1.463473197454527575e-04 0.000000000000000000e+00 8.216458576284624944e-05 6.565568688128541866e-05 0.000000000000000000e+00 8.035091315421042431e-05 1.590931372016127991e-04 0.000000000000000000e+00 0.000000000000000000e+00 0.000000000000000000e+00 0.000000000000000000e+00 0.000000000000000000e+00 5.904748982103668952e-05 0.000000000000000000e+00 7.381521146511150480e-05 0.000000000000000000e+00 0.000000000000000000e+00 0.000000000000000000e+00 0.000000000000000000e+00 7.361877584543853874e-05 0.000000000000000000e+00 0.000000000000000000e+00 0.000000000000000000e+00 0.000000000000000000e+00 0.000000000000000000e+00 0.000000000000000000e+00 0.000000000000000000e+00 0.000000000000000000e+00 9.124022490101580708e-05 0.000000000000000000e+00 0.000000000000000000e+00 0.000000000000000000e+00 0.000000000000000000e+00 0.000000000000000000e+00 0.000000000000000000e+00 0.000000000000000000e+00 0.000000000000000000e+00
4.794732796320812576e-03 4.659175929963610234e-03 4.552289968273527491e-03 6.566271464166852784e-03 8.596105310323653645e-03 7.394392527606581320e-03 1.375451158117607479e-02 1.781412937039498351e-02 3.464209392376371016e-02 6.825993676675851107e-02 4.960318349940114058e-02 1.754957109776936891e-02 1.119830334541136417e-02 1.058952585889808180e-02 8.489955993190051453e-03 6.969299275727544075e-03 3.416420739149690546e-03 3.206786376934878374e-03 2.417780890458727603e-03 2.171704204411436124e-03 2.613696109558200607e-03 8.410167064795706854e-04 1.865298162397275141e-03 2.559345433619051452e-03 1.671000758731905605e-03 2.176387123027383533e-03 1.652413804713609045e-03 2.050594300344415338e-03 1.898986396736098694e-03 1.270597272656940257e-03 1.489779610280653156e-03 1.797075523468059238e-03 2.125140615024109520e-03 2.319223201383822843e-03 2.109934448835568480e-03 1.828737081982136558e-03 1.401455875785264857e-03 2.051622747152349012e-03 1.578583896278661905e-03 1.059860770381563589e-03 1.240720285284653817e-03 1.902264450365898085e-03 1.682627542866978274e-03 1.411614101761521573e-03 1.234408368373298001e-03 2.501477294252686667e-03 7.302255513099174594e-04 1.238723017415188817e-03 1.844033383519342283e-03 7.166070893464314764e-04 1.571808451948359872e-03 1.109692788966045937e-03 1.337404413039182654e-03 1.517368010060403958e-03 1.649293417597325886e-03 0.000000000000000000e+00 6.939693671409344171e-04 8.631162542068934176e-04 1.980793320772339470e-03 5.466668305453932161e-04 1.936043676362113591e-03 1.269560782854039279e-03 1.478540912589367332e-03 9.087936682148493091e-04 8.711461311770956045e-04 6.985117266216792423e-04 9.807826172875844673e-04 3.236828376331648649e-04 6.993419700155182380e-04 2.484866995307839039e-04 3.823520712986216573e-04 3.114453265128272843e-04 3.016549782004088534e-04 9.061382405186955806e-04 5.856136421164080241e-04 5.485121196381892439e-04 6.147774633474462937e-04 7.411360467712856158e-04 3.600501573732173190e-04 2.635731825347152266e-04 6.605665997369218178e-04 2.036911681779579001e-04 5.489714051506080356e-04 5.369317566431898751e-04 5.160212564635942561e-04 4.113795495058496969e-04 4.685185968050060924e-04 5.040590983032604494e-04 3.027516828428260406e-04 3.826365028002347702e-04 3.869629823406902638e-04 0.000000000000000000e+00 9.447919913149584528e-04 2.161595272411551420e-04 2.567088168185968329e-04 8.740606605475340594e-04 6.235021886881060007e-04 4.948691062782177748e-04 2.323992735186486706e-04 4.401792132633912825e-04 4.795813032473313542e-04 3.153787022176176603e-04 3.573229267323237254e-04 1.425239233512033622e-04 5.738141355709804048e-04 4.751798314294543085e-04 4.343984461659608498e-04 4.580106510396675032e-04 4.842036404453872603e-04 6.618588942469044766e-04 6.752058168798080566e-04 7.353965324189262525e-04 4.854128638957032988e-04 7.521029640208606870e-04 5.583075309497753224e-04 5.043486249645441491e-04 2.612234424038773557e-04 7.477498629969159261e-04 5.734808730118148758e-04 5.055677411742653601e-04 1.032936028168621005e-03 6.971926679758180118e-04 4.122824275662606433e-04 8.358789719021554035e-04 8.212350246563027362e-04 1.035917743765894707e-03 2.139792754151329933e-04 9.351921339903162926e-04 5.374850564714897918e-04 6.511973812370753893e-04 5.389021614665965611e-04 6.616436061908715412e-04 6.519080892599213740e-04 5.706946302579152556e-04 5.324702360375193396e-04 9.089204101686865775e-04 4.581156239828351696e-04 7.012007828315032021e-04 6.071431897601424791e-04 7.794722269195027402e-04 0.000000000000000000e+00 0.000000000000000000e+00 0.000000000000000000e+00 0.000000000000000000e+00 0.000000000000000000e+00 1.983619560940084960e-04 3.804477056664900430e-04 3.009139434033623580e-04 0.000000000000000000e+00 1.378808576767973418e-04 2.288749848760520279e-04 2.075083899370916418e-04 1.925202028306695844e-04 5.064261854916524532e-04 1.440670227025485557e-04 2.025781304626500935e-04 1.015627773384922413e-04 6.544797380496613368e-05 2.402391365579698761e-04 4.616868846689712691e-04 4.455109076997714477e-04 4.108820148666359178e-04 2.485253115851636862e-04 2.359301562640372723e-04 0.000000000000000000e+00 2.890202907460409252e-04 3.538675697712782321e-04 1.445251617461409792e-04 2.638111619767198233e-04 0.000000000000000000e+00 3.429775788808972167e-04 9.779530661612866743e-05 2.290589834099078970e-04 2.462838903150114662e-04 2.473283932659842317e-04 6.727838410259738653e-05 1.548527085713293785e-04 1.150901519827648718e-04 6.756520978022881340e-05 0.000000000000000000e+00 2.899611605798893218e-04 2.718707640824833847e-04 0.000000000000000000e+00 2.072126995871343379e-04 3.574545248093127575e-04 8.156843709590886748e-05 8.161985795357373731e-05 3.388794177744638872e-04 1.809337188392017969e-04 2.482239715884971545e-04 2.847498178386437522e-04 8.045940601810353410e-05 4.328397185280265409e-04 1.408588413485315600e-04 1.272372963508909180e-04 1.686808878180687818e-04 2.277057236672321526e-04 2.622249182239468307e-04 1.889431485674526756e-04 0.000000000000000000e+00 0.000000000000000000e+00 1.552281747275025524e-04 7.832022829176860915e-05 9.294657412488614235e-05 1.689477986750062782e-04 1.488518602818028819e-04 3.897624248008344687e-04 4.949783133330086038e-04 2.325576692522291454e-04 3.070114073892481958e-04 1.315464198350818647e-04 0.000000000000000000e+00 3.506777293285114061e-04 2.403529892914245424e-04 1.099031050342022910e-04 1.480083346616076266e-04 2.692784049934491154e-04 1.886782504134538465e-04 1.796523875598936358e-04 0.000000000000000000e+00 0.000000000000000000e+00 2.264334513186062989e-04 2.549034910414720327e-04 0.000000000000000000e+00 6.527824515445539166e-05 1.295947600521100550e-04 1.471484433815841548e-04 2.534414575826682368e-04 1.747587420134060778e-04 1.473648003596491956e-04 1.619218131721500962e-04 2.322889933354680076e-04 8.785661608118442052e-05 6.056994816701113509e-05 0.000000000000000000e+00 5.652831433882821253e-04 3.380482144757745696e-04 4.654395393729749949e-04 3.419244345333856882e-04 0.000000000000000000e+00 1.636469506828042196e-04 2.141268319860746279e-04 2.273108361216490396e-04 0.000000000000000000e+00 1.443525156926662122e-04 2.764039126528563812e-04 1.577996482352249093e-04 0.000000000000000000e+00 2.519773101603865403e-04 3.581204761297338045e-04 7.900378257195546871e-05 1.763572407024406239e-04 2.113495520408656284e-04 1.632958073699618078e-04 0.000000000000000000e+00 0.000000000000000000e+00 4.149990460240321759e-04 2.244523752615390857e-04 1.500848254946067072e-04 0.000000000000000000e+00 0.000000000000000000e+00 6.920656276267248247e-05 9.343420625775306478e-05 0.000000000000000000e+00 1.066883586102546701e-04 0.000000000000000000e+00 3.282404152257394135e-04 6.674626702819888352e-05 0.000000000000000000e+00 0.000000000000000000e+00 6.826450376259619510e-05 2.328486443779167385e-04 5.946266229680399556e-05 9.195501626994576831e-05 2.388170008827623155e-04 6.545857555565347990e-05 1.651356454197049149e-04 0.000000000000000000e+00 1.769618533894123339e-04 1.500715127943081490e-04 2.539991644525993030e-04 1.098405974450048509e-04 6.024979672918425323e-05 0.000000000000000000e+00 5.935188540973974263e-05 1.179865528004364400e-04 0.000000000000000000e+00 1.273720977439893342e-04 8.417276397534546254e-05 9.601229498012330997e-05 8.341386428111986675e-05 8.927703898547403470e-05 0.000000000000000000e+00 1.728953712498915369e-04 0.000000000000000000e+00 0.000000000000000000e+00 0.000000000000000000e+00 8.926316715013606052e-05 1.136315619536159617e-04 0.000000000000000000e+00 1.346926480447455555e-04 0.000000000000000000e+00 0.000000000000000000e+00 0.000000000000000000e+00 1.304156193851474911e-04 1.524912715704022210e-04 0.000000000000000000e+00 0.000000000000000000e+00 0.000000000000000000e+00 6.519238393984630084e-05 7.319862793608424641e-05 9.919437276218305848e-05 0.000000000000000000e+00 1.948296874447003816e-04 0.000000000000000000e+00 0.000000000000000000e+00 0.000000000000000000e+00 7.680938938318008038e-05 6.556286969716406440e-05 7.616165927141999937e-05 0.000000000000000000e+00 5.779495651384291286e-05 1.351879836984094775e-04 0.000000000000000000e+00 2.904312394888573594e-04 0.000000000000000000e+00 8.187595123308424221e-05 0.000000000000000000e+00 6.041623019142845140e-05 0.000000000000000000e+00 2.039984065558287914e-04 1.305749307706855422e-04 5.490906738692905037e-05 0.000000000000000000e+00 1.446823098543549102e-04 0.000000000000000000e+00 0.000000000000000000e+00 0.000000000000000000e+00 9.008355624848929767e-05 0.000000000000000000e+00 6.489370511745809142e-05 7.942688409038185749e-05 1.387280829826904253e-04 0.000000000000000000e+00 0.000000000000000000e+00 8.435436617405888771e-05 0.000000000000000000e+00 5.904041459520505423e-05 0.000000000000000000e+00 0.000000000000000000e+00 1.426485660321822463e-04 0.000000000000000000e+00 0.000000000000000000e+00 0.000000000000000000e+00 0.000000000000000000e+00 1.364265295980398045e-04 5.519951029059161997e-05 0.000000000000000000e+00 0.000000000000000000e+00 0.000000000000000000e+00 6.543763715791406637e-05 0.000000000000000000e+00 8.883438179765926711e-05 7.093370810980259881e-05 0.000000000000000000e+00 0.000000000000000000e+00 0.000000000000000000e+00 0.000000000000000000e+00 0.000000000000000000e+00 5.527339974828662111e-05 9.743282729277380808e-05 2.133639988263305609e-04 1.018547958606396157e-04 1.594647041210909720e-04 6.857092009774543278e-05 0.000000000000000000e+00 0.000000000000000000e+00 8.147758274846237953e-05 0.000000000000000000e+00 0.000000000000000000e+00 1.797071594395193729e-04 9.883613883783058261e-05 9.303968039242118424e-05 1.213105482962420294e-04 0.000000000000000000e+00 0.000000000000000000e+00 0.000000000000000000e+00 1.232708219198237905e-04 0.000000000000000000e+00 1.142523735935156915e-04 0.000000000000000000e+00 0.000000000000000000e+00 0.000000000000000000e+00 1.656746499864276772e-04 0.000000000000000000e+00 1.195867347122883261e-04 1.115031083516580286e-04 0.000000000000000000e+00 0.000000000000000000e+00 8.505098328440490135e-05 0.000000000000000000e+00 1.689688198114504681e-04 1.381941534570920436e-04 0.000000000000000000e+00 0.000000000000000000e+00 1.749058914727376368e-04 1.921083731627373347e-04 0.000000000000000000e+00 9.068152030070859924e-05 9.390153388056857306e-05 3.731967976660662380e-04 0.000000000000000000e+00 0.000000000000000000e+00 0.000000000000000000e+00 8.718275715342680863e-05 0.000000000000000000e+00 0.000000000000000000e+00 1.939273757519628444e-04 0.000000000000000000e+00 7.911651920051883380e-05 0.000000000000000000e+00 0.000000000000000000e+00 7.724100603899996273e-05 0.000000000000000000e+00 0.000000000000000000e+00 0.000000000000000000e+00 5.932673631258426921e-05 1.691392924991727586e-04 0.000000000000000000e+00 7.123703769637397217e-05 1.845405433142753159e-04 0.000000000000000000e+00 0.000000000000000000e+00 8.499655383107257997e-05 0.000000000000000000e+00 7.630681407219341524e-05 8.886976274575616899e-05 0.000000000000000000e+00 0.000000000000000000e+00 0.000000000000000000e+00 7.883623803421587535e-05 0.000000000000000000e+00 0.000000000000000000e+00 0.000000000000000000e+00 1.187853506935546898e-04 7.614001602588817618e-05 6.441874467534580706e-05 6.019872191848624882e-05 8.248493642687727552e-05 8.154054566187361795e-05 1.853834453668567670e-04 0.000000000000000000e+00 0.000000000000000000e+00 2.686640319155490894e-04 0.000000000000000000e+00 0.000000000000000000e+00 9.961211422198249323e-05 7.789814538772995016e-05 8.026064368461950204e-05 7.459485358950690914e-05 1.636456034182410700e-04 7.726625847840549706e-05 2.275599239261623917e-04 1.069663754005212753e-04 0.000000000000000000e+00 1.402907275878043775e-04 0.000000000000000000e+00 0.000000000000000000e+00 0.000000000000000000e+00 0.000000000000000000e+00 0.000000000000000000e+00 7.233110745674148519e-05 0.000000000000000000e+00 0.000000000000000000e+00 0.000000000000000000e+00 0.000000000000000000e+00 1.765145108967809196e-04 0.000000000000000000e+00 8.217457084678819084e-05 0.000000000000000000e+00 0.000000000000000000e+00 0.000000000000000000e+00 5.677428740440369759e-05 0.000000000000000000e+00 7.065946792344488013e-05 9.647831682234923282e-05 7.217745090087784366e-05 8.266248988554726433e-05 0.000000000000000000e+00 0.000000000000000000e+00 0.000000000000000000e+00 0.000000000000000000e+00 0.000000000000000000e+00 0.000000000000000000e+00 0.000000000000000000e+00 0.000000000000000000e+00 7.018859385209992715e-05 0.000000000000000000e+00 1.888297612334363976e-04 8.828380328763486362e-05 0.000000000000000000e+00 0.000000000000000000e+00 0.000000000000000000e+00 6.179837569916067229e-05 0.000000000000000000e+00 7.313633612615342617e-05 1.019254970083970275e-04 0.000000000000000000e+00 0.000000000000000000e+00 0.000000000000000000e+00 0.000000000000000000e+00 0.000000000000000000e+00 8.666193713132970631e-05 7.755297584102138428e-05 0.000000000000000000e+00 0.000000000000000000e+00 1.397761295748879131e-04 6.921066468972515901e-05 0.000000000000000000e+00 0.000000000000000000e+00 6.905494148449822507e-05 6.734736895233750368e-05 0.000000000000000000e+00 6.921072676750439606e-05 0.000000000000000000e+00 6.927464219110790965e-05 5.372400098074414117e-05 6.351614995628644905e-05 1.479870329523234375e-04 6.106977325959049444e-05 0.000000000000000000e+00 0.000000000000000000e+00 0.000000000000000000e+00 5.546071384678662804e-05 9.117800116836256668e-05 0.000000000000000000e+00 0.000000000000000000e+00 5.022881848539754827e-05 0.000000000000000000e+00 5.392458284986228746e-05 0.000000000000000000e+00 0.000000000000000000e+00 0.000000000000000000e+00 0.000000000000000000e+00 0.000000000000000000e+00 0.000000000000000000e+00 0.000000000000000000e+00 0.000000000000000000e+00 0.000000000000000000e+00 0.000000000000000000e+00 0.000000000000000000e+00 4.464037100238743458e-05 0.000000000000000000e+00 0.000000000000000000e+00 6.624581412767655605e-05 5.881953114672717353e-05 5.595806952236968818e-05 0.000000000000000000e+00 0.000000000000000000e+00 0.000000000000000000e+00 0.000000000000000000e+00 4.950066172810974361e-05 6.800016480378815592e-05 8.405296437372128838e-05 0.000000000000000000e+00 0.000000000000000000e+00 6.822795320401431882e-05 0.000000000000000000e+00 1.387990885147224855e-04 0.000000000000000000e+00 5.745493952661099945e-05 0.000000000000000000e+00 0.000000000000000000e+00 4.694139418489432376e-05 6.240679112913918077e-05 0.000000000000000000e+00 0.000000000000000000e+00 0.000000000000000000e+00 0.000000000000000000e+00 0.000000000000000000e+00 1.051895393612899907e-04 1.355556530246015555e-04 0.000000000000000000e+00 0.000000000000000000e+00 0.000000000000000000e+00 0.000000000000000000e+00 7.910278499448464653e-05 6.791033830470519152e-05 7.946828199663806883e-05 0.000000000000000000e+00 1.349795426852447473e-04 5.932105910175901949e-05 7.253744531718501001e-05 0.000000000000000000e+00 0.000000000000000000e+00 1.199408875188126268e-04 0.000000000000000000e+00 0.000000000000000000e+00 8.624305524260665286e-05 0.000000000000000000e+00 5.937465770656363411e-05 0.000000000000000000e+00 1.145861570951721745e-04 0.000000000000000000e+00 0.000000000000000000e+00 0.000000000000000000e+00 0.000000000000000000e+00 6.408171135430874897e-05 0.000000000000000000e+00 6.430240858215017759e-05 7.468481348329593481e-05 0.000000000000000000e+00 1.356271899131890508e-04 1.791460750749182963e-04 1.773581996611251898e-04 7.276831326470811095e-05 0.000000000000000000e+00 0.000000000000000000e+00 6.177313826920088858e-04 0.000000000000000000e+00 8.192087240281990834e-05 5.974775636963173110e-05 9.274746892182304109e-05 0.000000000000000000e+00 1.594888878764370334e-04 9.160157197445502862e-05 8.601872313066496925e-05 0.000000000000000000e+00 0.000000000000000000e+00 0.000000000000000000e+00 0.000000000000000000e+00 0.000000000000000000e+00 6.668537200765921780e-05 5.358326206260256033e-05 7.789796420466690418e-05 0.000000000000000000e+00 0.000000000000000000e+00 0.000000000000000000e+00 0.000000000000000000e+00 9.732315318032382936e-05 0.000000000000000000e+00 8.837425907235635944e-05 0.000000000000000000e+00 9.858698013199172978e-05 0.000000000000000000e+00 0.000000000000000000e+00 6.913840516525757368e-05 0.000000000000000000e+00 7.084590083394925498e-05 0.000000000000000000e+00 0.000000000000000000e+00 0.000000000000000000e+00 1.503414730857040099e-04 6.232620940816546273e-05 2.079652471968550047e-04 6.305788397613068714e-05 0.000000000000000000e+00 0.000000000000000000e+00 6.716490835131253901e-05 7.877002762882052967e-05 0.000000000000000000e+00 6.116233354420195069e-05 0.000000000000000000e+00 8.814105698851695510e-05 0.000000000000000000e+00 0.000000000000000000e+00 1.473403086833901100e-04 6.757976755325248105e-05 1.011767609135423069e-04 0.000000000000000000e+00 0.000000000000000000e+00 6.180981667233266899e-05 0.000000000000000000e+00 0.000000000000000000e+00 0.000000000000000000e+00 0.000000000000000000e+00 0.000000000000000000e+00 0.000000000000000000e+00 0.000000000000000000e+00 0.000000000000000000e+00 0.000000000000000000e+00 0.000000000000000000e+00 0.000000000000000000e+00 0.000000000000000000e+00 0.000000000000000000e+00 6.535684653793397884e-05 0.000000000000000000e+00 0.000000000000000000e+00 0.000000000000000000e+00 0.000000000000000000e+00 0.000000000000000000e+00 8.808939825591631252e-05 0.000000000000000000e+00 0.000000000000000000e+00 0.000000000000000000e+00 0.000000000000000000e+00 6.336728173666115961e-05 0.000000000000000000e+00 0.000000000000000000e+00 0.000000000000000000e+00 1.101789644795483653e-04 0.000000000000000000e+00 7.341413074855476339e-05 0.000000000000000000e+00 0.000000000000000000e+00 6.702455121750366257e-05 2.025479521843223532e-04 0.000000000000000000e+00 1.417499423856550676e-04 7.091874935795483927e-05 0.000000000000000000e+00 0.000000000000000000e+00 9.000112325640017067e-05 1.455799048800356576e-04 1.714628747549613570e-04 5.537765761477986645e-05 0.000000000000000000e+00 0.000000000000000000e+00 7.289528946887760508e-05 7.193737200196792536e-05 6.315277224869792600e-05 0.000000000000000000e+00 6.894603610914764105e-05 4.377885253594949381e-04 8.558907737037739472e-05 0.000000000000000000e+00 0.000000000000000000e+00 0.000000000000000000e+00 0.000000000000000000e+00 0.000000000000000000e+00 0.000000000000000000e+00 0.000000000000000000e+00 1.151995711401112177e-04 0.000000000000000000e+00 1.886957424963419522e-04 0.000000000000000000e+00 7.930301887301577650e-05 1.691820203600413514e-04 0.000000000000000000e+00 0.000000000000000000e+00 0.000000000000000000e+00 8.504914224218796336e-05 6.528479244425555380e-05 1.054511585760609235e-04 1.509237808631731586e-04 0.000000000000000000e+00 9.364108028239937409e-05 7.597875858794206566e-05 7.879135324233175954e-05 0.000000000000000000e+00 0.000000000000000000e+00 1.254427671210650173e-04 1.782910039004966429e-04 8.605961729200413076e-05 0.000000000000000000e+00 0.000000000000000000e+00 0.000000000000000000e+00 0.000000000000000000e+00 1.240674600016785701e-04 0.000000000000000000e+00 7.086159904446795910e-05 0.000000000000000000e+00 6.859863420882600913e-05 0.000000000000000000e+00 0.000000000000000000e+00 0.000000000000000000e+00 2.259185155890512718e-04 0.000000000000000000e+00 0.000000000000000000e+00 0.000000000000000000e+00 8.375223094302488343e-05 0.000000000000000000e+00 0.000000000000000000e+00 1.000462005082413281e-04 9.149711902567020134e-05 0.000000000000000000e+00 0.000000000000000000e+00 0.000000000000000000e+00 0.000000000000000000e+00 0.000000000000000000e+00 0.000000000000000000e+00 1.781372808125426040e-04 0.000000000000000000e+00 0.000000000000000000e+00 0.000000000000000000e+00 0.000000000000000000e+00 0.000000000000000000e+00 1.118821073401992262e-04 0.000000000000000000e+00 0.000000000000000000e+00 0.000000000000000000e+00 0.000000000000000000e+00 8.544295080242072301e-05 0.000000000000000000e+00 1.059178953598054445e-04 1.753656794469105171e-04 9.559083902299379321e-05 0.000000000000000000e+00 0.000000000000000000e+00 0.000000000000000000e+00 0.000000000000000000e+00 0.000000000000000000e+00 1.956155528253546161e-04 0.000000000000000000e+00 9.054860171124089262e-05 0.000000000000000000e+00 0.000000000000000000e+00 6.447332895633534739e-05 1.022247044982759487e-04 1.868796875748248863e-04 6.280126537344526158e-05 0.000000000000000000e+00 6.105477480026200968e-05 0.000000000000000000e+00 0.000000000000000000e+00 0.000000000000000000e+00 7.721358438477458766e-05 1.018387300891852848e-04 0.000000000000000000e+00 1.422886382679402540e-04 0.000000000000000000e+00 0.000000000000000000e+00 7.039108358562127772e-05 0.000000000000000000e+00 0.000000000000000000e+00 0.000000000000000000e+00 6.882885424513193306e-05 9.389487706015249699e-05 0.000000000000000000e+00 1.132091391928465051e-04 7.905273385831606289e-05 9.414902393245624598e-05 1.613100589873203575e-04 8.763827394229097413e-05 0.000000000000000000e+00 0.000000000000000000e+00 1.049229073306501704e-04 0.000000000000000000e+00 8.073841730250106536e-05 0.000000000000000000e+00 0.000000000000000000e+00 0.000000000000000000e+00 0.000000000000000000e+00 6.352886566035911527e-05 0.000000000000000000e+00 0.000000000000000000e+00 1.239953260577060436e-04 0.000000000000000000e+00 1.429305889501632850e-04 6.884157791088619269e-05 0.000000000000000000e+00 0.000000000000000000e+00 0.000000000000000000e+00 1.561300805744183780e-04 1.161476092460839729e-04 7.805389733972442374e-05 6.709000106697290879e-05 0.000000000000000000e+00 2.030680212089938858e-04 0.000000000000000000e+00 0.000000000000000000e+00 9.542410665094523648e-05 8.624696108979460927e-05 0.000000000000000000e+00 0.000000000000000000e+00 1.203287628426851831e-04 0.000000000000000000e+00 0.000000000000000000e+00 0.000000000000000000e+00 7.204707877302751252e-05 0.000000000000000000e+00 7.929513238825485117e-05 0.000000000000000000e+00 1.009401901572111910e-04 0.000000000000000000e+00 0.000000000000000000e+00 0.000000000000000000e+00 8.528241719499822125e-05 0.000000000000000000e+00 0.000000000000000000e+00 1.627551902197467697e-04 0.000000000000000000e+00 0.000000000000000000e+00 0.000000000000000000e+00 0.000000000000000000e+00 0.000000000000000000e+00 0.000000000000000000e+00 6.284178695166133715e-05 8.456023090880508751e-05 0.000000000000000000e+00 0.000000000000000000e+00 9.160636025803448078e-05 0.000000000000000000e+00 0.000000000000000000e+00 0.000000000000000000e+00 0.000000000000000000e+00 0.000000000000000000e+00 0.000000000000000000e+00 0.000000000000000000e+00 7.033262633196517765e-05 0.000000000000000000e+00 8.996535116142439852e-05 0.000000000000000000e+00 0.000000000000000000e+00 0.000000000000000000e+00 0.000000000000000000e+00 9.595938615227455172e-05 0.000000000000000000e+00 6.409362218392196191e-05 8.748733242254085355e-05 8.938784796599328350e-05 9.854721213909433991e-05 6.734566975927542437e-05 0.000000000000000000e+00 0.000000000000000000e+00 0.000000000000000000e+00 0.000000000000000000e+00 0.000000000000000000e+00 0.000000000000000000e+00 0.000000000000000000e+00 0.000000000000000000e+00 6.756420382785878530e-05 0.000000000000000000e+00 0.000000000000000000e+00 0.000000000000000000e+00 0.000000000000000000e+00 0.000000000000000000e+00 0.000000000000000000e+00 0.000000000000000000e+00 0.000000000000000000e+00 0.000000000000000000e+00 0.000000000000000000e+00 0.000000000000000000e+00 4.240290782092285106e-04 0.000000000000000000e+00 0.000000000000000000e+00 0.000000000000000000e+00 0.000000000000000000e+00 0.000000000000000000e+00 8.509357672135603522e-05 0.000000000000000000e+00 1.146069989720296164e-04 0.000000000000000000e+00 5.022207526577131178e-05 6.849204832721438963e-05 8.419430286646349009e-05 6.926919644540568185e-05 0.000000000000000000e+00 0.000000000000000000e+00 1.007067604177815930e-04 1.602189863482023091e-04 0.000000000000000000e+00 0.000000000000000000e+00 0.000000000000000000e+00 7.384144122825620209e-05 8.196879154930639133e-05 0.000000000000000000e+00 7.354374611443042196e-05 0.000000000000000000e+00 0.000000000000000000e+00 0.000000000000000000e+00 0.000000000000000000e+00 0.000000000000000000e+00 0.000000000000000000e+00 0.000000000000000000e+00 7.816217372917571367e-05 0.000000000000000000e+00 0.000000000000000000e+00 0.000000000000000000e+00 8.165062278701119044e-05 0.000000000000000000e+00 5.875184415473718754e-05 1.623066642723379016e-04 0.000000000000000000e+00 0.000000000000000000e+00 0.000000000000000000e+00 2.400104306789555258e-04 0.000000000000000000e+00 0.000000000000000000e+00 0.000000000000000000e+00 0.000000000000000000e+00 5.690049615615873412e-05 0.000000000000000000e+00 7.480959034107072714e-05 0.000000000000000000e+00 0.000000000000000000e+00 0.000000000000000000e+00 1.435035091220733961e-04 7.580416571158739097e-05 1.709469588935090556e-04 8.340806729431127567e-05 0.000000000000000000e+00 0.000000000000000000e+00 0.000000000000000000e+00 0.000000000000000000e+00 0.000000000000000000e+00 6.777785789742585385e-05 0.000000000000000000e+00 0.000000000000000000e+00 0.000000000000000000e+00 0.000000000000000000e+00
2.489588181073256259e-03 4.555640977596248434e-03 5.828860985294991373e-03 4.329436507865614889e-03 6.376271359469550676e-03 7.770254445377535076e-03 7.572231327609604823e-03 1.265998460139649597e-02 1.680845765410346124e-02 4.960318349940114058e-02 1.412309091293016960e-01 3.687545074050369021e-02 1.470940074277700231e-02 1.074493310830532122e-02 8.921506134662495618e-03 6.392475470260981958e-03 3.982273269941319881e-03 2.690168066896148069e-03 2.428589561225860585e-03 2.101160146762801918e-03 2.138319055219065068e-03 2.079449760393559023e-03 1.729511043140815121e-03 1.483146327450724812e-03 1.420244653974516227e-03 1.412567678194361770e-03 1.659800907844706649e-03 2.172935173240566394e-03 1.224867403814770177e-03 1.940403752154820898e-03 1.035996686656377556e-03 1.555171119982318726e-03 1.182262729682072690e-03 3.010548719141656424e-03 1.695493515573510274e-03 1.396385924929056726e-03 1.599304414791727401e-03 2.092499041707345745e-03 1.232563000518405302e-03 9.827066490060911309e-04 1.624094442207797261e-03 1.028875350932998865e-03 1.627970295280464861e-03 2.355936444027751514e-03 5.722738991237888645e-04 7.522308910539586991e-04 1.354135419670359029e-03 1.351233360088974775e-03 1.367835412057953051e-03 1.328881247622956717e-03 1.049318169988523947e-03 2.351796737395344620e-03 1.705063380039048126e-03 1.205921980492379768e-03 7.646153404901348495e-04 0.000000000000000000e+00 3.217254239207419618e-04 6.859580904350992634e-04 1.049484892478069146e-03 1.182699970054394180e-03 1.675432764613171959e-03 1.438728183552697793e-03 7.215307133447527999e-04 4.213183492053623877e-04 8.077297691237915423e-04 1.151400070386770971e-03 9.920564794985808725e-04 8.403356362278744177e-04 3.536903695631900919e-04 3.071969937215668161e-04 7.090363814317520883e-04 9.625773551867667678e-04 1.864637073519304945e-04 5.041047458842105259e-04 6.033144855110282763e-04 3.390549162004971259e-04 3.800158899947669974e-04 2.498850762746978042e-04 8.345994434225756722e-04 4.887719712152605988e-04 3.340798276083264723e-04 1.133179022600678924e-03 4.362927646712098863e-04 3.318966805585375659e-04 6.379423083061368715e-04 7.628651420299066566e-04 1.737648389788132872e-04 3.505240319558431436e-04 5.614248588903215324e-04 3.547819166085906003e-04 8.611042649200507547e-04 0.000000000000000000e+00 2.920048235702567556e-04 5.344636719643139399e-04 4.760426429507368475e-04 4.862592786289201283e-04 0.000000000000000000e+00 5.735554786033690740e-04 4.309628541657247618e-04 3.265085767614363385e-04 2.964463186175477784e-04 4.678723942392365074e-04 1.325244317952270902e-04 3.964460550867607877e-04 6.384509913877954666e-04 1.007059240488634034e-03 6.712929554755255046e-04 6.066701328949779173e-04 2.993035501995428851e-04 1.753365439947888343e-04 1.001685148446805618e-03 6.818622617798452898e-04 4.500765215526031262e-04 4.649016827712848087e-04 5.176647142595872759e-04 4.676338260838778572e-04 0.000000000000000000e+00 1.540702918922954841e-04 9.305336085525333333e-04 6.250189265848289091e-04 1.276989243928467344e-03 3.232197518790485202e-04 1.911348613704591754e-04 1.162544901756624831e-03 1.799795671595024902e-03 5.239126855513837489e-04 3.968046795887231366e-04 6.670103454609130214e-04 9.967160847849704155e-04 6.037925114698254993e-04 2.855268497989717279e-04 8.179710508479412197e-04 5.181012706785824993e-04 1.322875191202287938e-04 2.821190189583820110e-04 0.000000000000000000e+00 2.427236710343329989e-04 1.625389605015568385e-04 5.629453095629339057e-04 0.000000000000000000e+00 0.000000000000000000e+00 0.000000000000000000e+00 0.000000000000000000e+00 0.000000000000000000e+00 0.000000000000000000e+00 7.356876246802060600e-04 2.351683041178918756e-04 2.790084709472427063e-04 1.048664641395271897e-03 2.556872362789139081e-04 2.122136942080532615e-04 2.565366825711328327e-04 3.570108238303586396e-04 6.708002107730646254e-04 6.678972609833312788e-04 0.000000000000000000e+00 3.766774631959625007e-04 1.213671848595019789e-04 1.113752878889959100e-04 0.000000000000000000e+00 2.360453067777886589e-04 0.000000000000000000e+00 6.913006395730426912e-04 4.375105480661321952e-04 3.533569832854823703e-04 7.146150245415256461e-04 5.249716164989001602e-04 0.000000000000000000e+00 3.669099614799581030e-04 2.955717041241923897e-04 3.180100223022008028e-04 0.000000000000000000e+00 1.415895321989348130e-04 4.567105856149700194e-04 6.115300256856050047e-04 0.000000000000000000e+00 2.871599564438317878e-04 0.000000000000000000e+00 1.252934022053076414e-04 2.157167425323411347e-04 2.688530120355295239e-04 2.520795325201426705e-04 2.189433432784436558e-04 1.921283467916917319e-04 1.657165488448834650e-04 1.512610858392784486e-04 0.000000000000000000e+00 1.256840771409578313e-04 1.677623830426993223e-04 0.000000000000000000e+00 1.320105183214620090e-04 1.492044907759073572e-04 0.000000000000000000e+00 0.000000000000000000e+00 1.179748704922478159e-04 0.000000000000000000e+00 2.815060681149321497e-04 1.620905801183547632e-04 0.000000000000000000e+00 1.992790889596679070e-04 3.086512763559154837e-04 4.317843353034332373e-04 0.000000000000000000e+00 5.170823505165483835e-04 3.132979910806578416e-04 2.760319409938939575e-04 1.445556386605850708e-04 1.529818800165141457e-04 1.437521947775895670e-04 0.000000000000000000e+00 0.000000000000000000e+00 1.503093475989176944e-04 2.601197031911436680e-04 0.000000000000000000e+00 0.000000000000000000e+00 2.744677011262848239e-04 0.000000000000000000e+00 5.248294202003120313e-04 3.331486563114661819e-04 0.000000000000000000e+00 3.667771335100075084e-04 4.198997913435029866e-04 1.575649446930893103e-04 1.255272897414983510e-04 0.000000000000000000e+00 0.000000000000000000e+00 0.000000000000000000e+00 3.133224192716293978e-04 3.240738454479957635e-04 1.366371632858405505e-04 3.002689539421448599e-04 3.230687623613738763e-04 4.887657880821809483e-04 0.000000000000000000e+00 0.000000000000000000e+00 1.497521504987701696e-04 1.253757992874417594e-04 1.294671553568743638e-03 2.536268345153581440e-04 1.440794672090107108e-04 1.517340305629648052e-04 0.000000000000000000e+00 2.107634099594598675e-04 4.569600736464686053e-04 2.676883246105413302e-04 2.562826838825939843e-04 0.000000000000000000e+00 0.000000000000000000e+00 0.000000000000000000e+00 0.000000000000000000e+00 0.000000000000000000e+00 1.090127042355215072e-04 2.612854013271256014e-04 0.000000000000000000e+00 0.000000000000000000e+00 1.018549376660724226e-04 1.923942904841075810e-04 0.000000000000000000e+00 0.000000000000000000e+00 0.000000000000000000e+00 1.388289319951529750e-04 0.000000000000000000e+00 1.732650519766754614e-04 0.000000000000000000e+00 0.000000000000000000e+00 1.708000389080682594e-04 1.521728360597435236e-04 0.000000000000000000e+00 1.722928069584050959e-04 0.000000000000000000e+00 0.000000000000000000e+00 2.878641137739311744e-04 1.102679809266569384e-04 5.115660948488913017e-04 0.000000000000000000e+00 1.213868448208529563e-04 1.020762357200518116e-04 0.000000000000000000e+00 1.640796553717237401e-04 0.000000000000000000e+00 0.000000000000000000e+00 1.018445898333868269e-04 1.117276485773111569e-04 0.000000000000000000e+00 0.000000000000000000e+00 1.093975484049239806e-04 0.000000000000000000e+00 3.542995764598668514e-04 0.000000000000000000e+00 1.780458779115551326e-04 0.000000000000000000e+00 1.655559716263793255e-04 0.000000000000000000e+00 0.000000000000000000e+00 0.000000000000000000e+00 0.000000000000000000e+00 0.000000000000000000e+00 0.000000000000000000e+00 4.214383420515303825e-04 0.000000000000000000e+00 1.248874989100277780e-04 0.000000000000000000e+00 0.000000000000000000e+00 0.000000000000000000e+00 0.000000000000000000e+00 1.413904454956647991e-04 0.000000000000000000e+00 0.000000000000000000e+00 0.000000000000000000e+00 0.000000000000000000e+00 0.000000000000000000e+00 0.000000000000000000e+00 1.133098353172023933e-04 2.408623656064527447e-04 1.807860426225215604e-04 0.000000000000000000e+00 1.627151800820052327e-04 1.424358741493465233e-04 1.215802486134623075e-04 1.412347188554131125e-04 1.891263624062441387e-04 0.000000000000000000e+00 0.000000000000000000e+00 1.554833237912324755e-04 0.000000000000000000e+00 0.000000000000000000e+00 1.518313422271185551e-04 3.010916613624812404e-04 1.120362839651566691e-04 1.352084846340863853e-04 0.000000000000000000e+00 1.210695369125389944e-04 0.000000000000000000e+00 0.000000000000000000e+00 0.000000000000000000e+00 0.000000000000000000e+00 0.000000000000000000e+00 0.000000000000000000e+00 0.000000000000000000e+00 0.000000000000000000e+00 1.203393450907860532e-04 0.000000000000000000e+00 0.000000000000000000e+00 4.058362335546509560e-04 0.000000000000000000e+00 1.564273323978180360e-04 2.084716176937109083e-04 0.000000000000000000e+00 0.000000000000000000e+00 0.000000000000000000e+00 0.000000000000000000e+00 0.000000000000000000e+00 0.000000000000000000e+00 0.000000000000000000e+00 1.420049756561136706e-04 0.000000000000000000e+00 0.000000000000000000e+00 0.000000000000000000e+00 0.000000000000000000e+00 0.000000000000000000e+00 0.000000000000000000e+00 1.915061573353699987e-04 0.000000000000000000e+00 1.315399692981652124e-04 0.000000000000000000e+00 1.555367155407402487e-04 0.000000000000000000e+00 0.000000000000000000e+00 0.000000000000000000e+00 0.000000000000000000e+00 1.806801230648446221e-04 0.000000000000000000e+00 0.000000000000000000e+00 0.000000000000000000e+00 0.000000000000000000e+00 0.000000000000000000e+00 0.000000000000000000e+00 1.510926048957019917e-04 0.000000000000000000e+00 0.000000000000000000e+00 0.000000000000000000e+00 0.000000000000000000e+00 0.000000000000000000e+00 1.124795687667291133e-04 1.074903645617562875e-04 0.000000000000000000e+00 0.000000000000000000e+00 0.000000000000000000e+00 0.000000000000000000e+00 0.000000000000000000e+00 0.000000000000000000e+00 2.473206899474553254e-04 1.177306949776734182e-04 2.048188273569880719e-04 0.000000000000000000e+00 0.000000000000000000e+00 0.000000000000000000e+00 0.000000000000000000e+00 1.182916243820571076e-04 0.000000000000000000e+00 0.000000000000000000e+00 0.000000000000000000e+00 0.000000000000000000e+00 0.000000000000000000e+00 0.000000000000000000e+00 1.621733602223220170e-04 1.187490413285132546e-04 1.414086062789642192e-04 0.000000000000000000e+00 1.741316676209919679e-04 1.384117554694252582e-04 0.000000000000000000e+00 0.000000000000000000e+00 0.000000000000000000e+00 3.233446412117385853e-04 0.000000000000000000e+00 1.812607918415084964e-04 0.000000000000000000e+00 0.000000000000000000e+00 0.000000000000000000e+00 0.000000000000000000e+00 0.000000000000000000e+00 0.000000000000000000e+00 0.000000000000000000e+00 0.000000000000000000e+00 0.000000000000000000e+00 0.000000000000000000e+00 1.045510328602148025e-04 0.000000000000000000e+00 0.000000000000000000e+00 1.140710956218943402e-04 0.000000000000000000e+00 0.000000000000000000e+00 0.000000000000000000e+00 0.000000000000000000e+00 1.415038949431436167e-04 1.648007156910004628e-04 0.000000000000000000e+00 0.000000000000000000e+00 0.000000000000000000e+00 0.000000000000000000e+00 0.000000000000000000e+00 0.000000000000000000e+00 0.000000000000000000e+00 1.101381966322347814e-04 0.000000000000000000e+00 0.000000000000000000e+00 0.000000000000000000e+00 0.000000000000000000e+00 1.512093637670162874e-04 0.000000000000000000e+00 0.000000000000000000e+00 0.000000000000000000e+00 0.000000000000000000e+00 1.184505900518007876e-04 0.000000000000000000e+00 0.000000000000000000e+00 0.000000000000000000e+00 0.000000000000000000e+00 0.000000000000000000e+00 0.000000000000000000e+00 0.000000000000000000e+00 0.000000000000000000e+00 0.000000000000000000e+00 0.000000000000000000e+00 0.000000000000000000e+00 0.000000000000000000e+00 0.000000000000000000e+00 0.000000000000000000e+00 0.000000000000000000e+00 1.232273069582535789e-04 1.341313165164592354e-04 1.692759613100177621e-04 0.000000000000000000e+00 1.073482638259862069e-04 0.000000000000000000e+00 0.000000000000000000e+00 0.000000000000000000e+00 0.000000000000000000e+00 0.000000000000000000e+00 0.000000000000000000e+00 0.000000000000000000e+00 0.000000000000000000e+00 0.000000000000000000e+00 0.000000000000000000e+00 0.000000000000000000e+00 0.000000000000000000e+00 0.000000000000000000e+00 0.000000000000000000e+00 0.000000000000000000e+00 0.000000000000000000e+00 0.000000000000000000e+00 2.185260444608337518e-04 0.000000000000000000e+00 0.000000000000000000e+00 0.000000000000000000e+00 1.301582241562065456e-04 1.339539827234599502e-04 0.000000000000000000e+00 1.637141083334387620e-04 1.095354419705105647e-04 0.000000000000000000e+00 0.000000000000000000e+00 0.000000000000000000e+00 0.000000000000000000e+00 0.000000000000000000e+00 0.000000000000000000e+00 0.000000000000000000e+00 0.000000000000000000e+00 0.000000000000000000e+00 2.012754747684551812e-04 0.000000000000000000e+00 0.000000000000000000e+00 0.000000000000000000e+00 0.000000000000000000e+00 0.000000000000000000e+00 0.000000000000000000e+00 2.566894908214714601e-04 1.208731394062129388e-04 0.000000000000000000e+00 0.000000000000000000e+00 0.000000000000000000e+00 1.455056873476461227e-04 0.000000000000000000e+00 0.000000000000000000e+00 0.000000000000000000e+00 0.000000000000000000e+00 0.000000000000000000e+00 1.372140995430709749e-04 1.132482188464967215e-04 0.000000000000000000e+00 1.262795939671627551e-04 0.000000000000000000e+00 1.028467394566177071e-04 1.690811293241421505e-04 0.000000000000000000e+00 0.000000000000000000e+00 0.000000000000000000e+00 1.213754272295946744e-04 0.000000000000000000e+00 1.213831834757781765e-04 0.000000000000000000e+00 0.000000000000000000e+00 2.243498009319628314e-04 0.000000000000000000e+00 0.000000000000000000e+00 1.377341663997230813e-04 0.000000000000000000e+00 0.000000000000000000e+00 0.000000000000000000e+00 0.000000000000000000e+00 0.000000000000000000e+00 0.000000000000000000e+00 0.000000000000000000e+00 0.000000000000000000e+00 0.000000000000000000e+00 0.000000000000000000e+00 0.000000000000000000e+00 1.572257817233344609e-04 0.000000000000000000e+00 0.000000000000000000e+00 0.000000000000000000e+00 0.000000000000000000e+00 0.000000000000000000e+00 0.000000000000000000e+00 0.000000000000000000e+00 1.265223982910946643e-04 1.785290314360924693e-04 0.000000000000000000e+00 1.513150040115339814e-04 0.000000000000000000e+00 0.000000000000000000e+00 0.000000000000000000e+00 1.740969058134088669e-04 0.000000000000000000e+00 0.000000000000000000e+00 2.172747292195905213e-04 0.000000000000000000e+00 0.000000000000000000e+00 0.000000000000000000e+00 0.000000000000000000e+00 0.000000000000000000e+00 0.000000000000000000e+00 1.479911201667840075e-04 0.000000000000000000e+00 0.000000000000000000e+00 0.000000000000000000e+00 0.000000000000000000e+00 0.000000000000000000e+00 0.000000000000000000e+00 0.000000000000000000e+00 0.000000000000000000e+00 0.000000000000000000e+00 0.000000000000000000e+00 0.000000000000000000e+00 0.000000000000000000e+00 0.000000000000000000e+00 0.000000000000000000e+00 3.198594614913334577e-04 0.000000000000000000e+00 0.000000000000000000e+00 3.892593650240511681e-04 0.000000000000000000e+00 0.000000000000000000e+00 0.000000000000000000e+00 0.000000000000000000e+00 0.000000000000000000e+00 0.000000000000000000e+00 0.000000000000000000e+00 0.000000000000000000e+00 0.000000000000000000e+00 0.000000000000000000e+00 1.257540094306156605e-04 0.000000000000000000e+00 0.000000000000000000e+00 0.000000000000000000e+00 0.000000000000000000e+00 0.000000000000000000e+00 0.000000000000000000e+00 2.348636159902731167e-04 0.000000000000000000e+00 1.107966613888258962e-04 0.000000000000000000e+00 0.000000000000000000e+00 1.478786600454477644e-04 0.000000000000000000e+00 1.595137276929047834e-04 0.000000000000000000e+00 0.000000000000000000e+00 2.526413355456236308e-04 0.000000000000000000e+00 0.000000000000000000e+00 0.000000000000000000e+00 0.000000000000000000e+00 1.444545349865253455e-04 0.000000000000000000e+00 0.000000000000000000e+00 0.000000000000000000e+00 0.000000000000000000e+00 0.000000000000000000e+00 0.000000000000000000e+00 0.000000000000000000e+00 0.000000000000000000e+00 0.000000000000000000e+00 0.000000000000000000e+00 0.000000000000000000e+00 0.000000000000000000e+00 4.110820357872809676e-04 0.000000000000000000e+00 0.000000000000000000e+00 0.000000000000000000e+00 0.000000000000000000e+00 0.000000000000000000e+00 0.000000000000000000e+00 0.000000000000000000e+00 0.000000000000000000e+00 0.000000000000000000e+00 0.000000000000000000e+00 0.000000000000000000e+00 0.000000000000000000e+00 0.000000000000000000e+00 0.000000000000000000e+00 2.143488431302576966e-04 0.000000000000000000e+00 0.000000000000000000e+00 0.000000000000000000e+00 0.000000000000000000e+00 0.000000000000000000e+00 0.000000000000000000e+00 0.000000000000000000e+00 0.000000000000000000e+00 0.000000000000000000e+00 0.000000000000000000e+00 1.336573720207755655e-04 0.000000000000000000e+00 0.000000000000000000e+00 0.000000000000000000e+00 0.000000000000000000e+00 0.000000000000000000e+00 0.000000000000000000e+00 0.000000000000000000e+00 0.000000000000000000e+00 0.000000000000000000e+00 0.000000000000000000e+00 0.000000000000000000e+00 0.000000000000000000e+00 0.000000000000000000e+00 0.000000000000000000e+00 0.000000000000000000e+00 0.000000000000000000e+00 0.000000000000000000e+00 0.000000000000000000e+00 0.000000000000000000e+00 2.248685592376179680e-04 0.000000000000000000e+00 0.000000000000000000e+00 0.000000000000000000e+00 0.000000000000000000e+00 0.000000000000000000e+00 0.000000000000000000e+00 0.000000000000000000e+00 0.000000000000000000e+00 0.000000000000000000e+00 0.000000000000000000e+00 0.000000000000000000e+00 0.000000000000000000e+00 0.000000000000000000e+00 0.000000000000000000e+00 1.314310471444888836e-04 0.000000000000000000e+00 1.410470329275411122e-04 3.318112513269780533e-04 0.000000000000000000e+00 1.349822018941044784e-04 0.000000000000000000e+00 0.000000000000000000e+00 1.398239786625547700e-04 0.000000000000000000e+00 0.000000000000000000e+00 0.000000000000000000e+00 0.000000000000000000e+00 0.000000000000000000e+00 0.000000000000000000e+00 0.000000000000000000e+00 0.000000000000000000e+00 0.000000000000000000e+00 0.000000000000000000e+00 3.788552012153848392e-04 0.000000000000000000e+00 0.000000000000000000e+00 0.000000000000000000e+00 0.000000000000000000e+00 0.000000000000000000e+00 2.125614096886054960e-04 0.000000000000000000e+00 0.000000000000000000e+00 0.000000000000000000e+00 1.568661667138053300e-04 2.265083157407206990e-04 0.000000000000000000e+00 0.000000000000000000e+00 1.577157300455108368e-04 1.210645801917088364e-04 0.000000000000000000e+00 0.000000000000000000e+00 0.000000000000000000e+00 0.000000000000000000e+00 0.000000000000000000e+00 0.000000000000000000e+00 0.000000000000000000e+00 0.000000000000000000e+00 1.163109766532949697e-04 1.653120484192578394e-04 1.595895621145129153e-04 2.201500834648703619e-04 0.000000000000000000e+00 1.468424532937839388e-04 1.333372569447328253e-04 0.000000000000000000e+00 0.000000000000000000e+00 0.000000000000000000e+00 0.000000000000000000e+00 0.000000000000000000e+00 2.184493160712777204e-04 0.000000000000000000e+00 0.000000000000000000e+00 1.396482969632698945e-04 0.000000000000000000e+00 0.000000000000000000e+00 0.000000000000000000e+00 0.000000000000000000e+00 1.421362415473226531e-04 0.000000000000000000e+00 1.855263808129255850e-04 0.000000000000000000e+00 0.000000000000000000e+00 0.000000000000000000e+00 0.000000000000000000e+00 0.000000000000000000e+00 0.000000000000000000e+00 0.000000000000000000e+00 0.000000000000000000e+00 0.000000000000000000e+00 0.000000000000000000e+00 0.000000000000000000e+00 0.000000000000000000e+00 0.000000000000000000e+00 0.000000000000000000e+00 2.921790161746833873e-04 0.000000000000000000e+00 0.000000000000000000e+00 1.401857370997616802e-04 0.000000000000000000e+00 0.000000000000000000e+00 0.000000000000000000e+00 0.000000000000000000e+00 0.000000000000000000e+00 1.528272717285695419e-04 1.301267966736936157e-04 2.746015285995057694e-04 0.000000000000000000e+00 0.000000000000000000e+00 0.000000000000000000e+00 0.000000000000000000e+00 0.000000000000000000e+00 0.000000000000000000e+00 1.446868482259283965e-04 0.000000000000000000e+00 0.000000000000000000e+00 0.000000000000000000e+00 1.164591100513369848e-04 0.000000000000000000e+00 0.000000000000000000e+00 0.000000000000000000e+00 0.000000000000000000e+00 1.713839991918704334e-04 1.431854162149877601e-04 0.000000000000000000e+00 1.152574318576534768e-04 0.000000000000000000e+00 0.000000000000000000e+00 1.368400249506666118e-04 0.000000000000000000e+00 0.000000000000000000e+00 0.000000000000000000e+00 0.000000000000000000e+00 1.276367134256917689e-04 1.741193231661976911e-04 0.000000000000000000e+00 0.000000000000000000e+00 0.000000000000000000e+00 0.000000000000000000e+00 0.000000000000000000e+00 0.000000000000000000e+00 0.000000000000000000e+00 0.000000000000000000e+00 0.000000000000000000e+00 0.000000000000000000e+00 1.497218912722508117e-04 0.000000000000000000e+00 0.000000000000000000e+00 0.000000000000000000e+00 0.000000000000000000e+00 2.356167543243399315e-04 1.943612039721213838e-04 0.000000000000000000e+00 1.149689041879698999e-04 1.650652858530469546e-04 0.000000000000000000e+00 0.000000000000000000e+00 0.000000000000000000e+00 0.000000000000000000e+00 0.000000000000000000e+00 0.000000000000000000e+00 0.000000000000000000e+00 0.000000000000000000e+00 0.000000000000000000e+00 0.000000000000000000e+00 0.000000000000000000e+00 0.000000000000000000e+00 0.000000000000000000e+00 0.000000000000000000e+00 0.000000000000000000e+00 4.260155146038455587e-04 0.000000000000000000e+00 0.000000000000000000e+00 1.086224051512772374e-04 1.971796437687595909e-04 0.000000000000000000e+00 1.336046117193873063e-04 0.000000000000000000e+00 0.000000000000000000e+00 0.000000000000000000e+00 0.000000000000000000e+00 0.000000000000000000e+00 0.000000000000000000e+00 0.000000000000000000e+00 1.581483167655395436e-04 1.395168711627415648e-04 0.000000000000000000e+00 0.000000000000000000e+00 0.000000000000000000e+00 0.000000000000000000e+00 1.560573539642380202e-04 1.872584393318457664e-04 1.595476193623563603e-04 0.000000000000000000e+00 2.330685071043405191e-04 0.000000000000000000e+00 0.000000000000000000e+00 0.000000000000000000e+00 0.000000000000000000e+00 0.000000000000000000e+00 0.000000000000000000e+00 1.602661387879368180e-04 0.000000000000000000e+00 0.000000000000000000e+00 0.000000000000000000e+00 0.000000000000000000e+00 0.000000000000000000e+00 0.000000000000000000e+00 0.000000000000000000e+00 0.000000000000000000e+00 0.000000000000000000e+00 0.000000000000000000e+00 0.000000000000000000e+00 3.558955268150326310e-04 1.657249507858149756e-04 1.188556656481377515e-04 0.000000000000000000e+00 0.000000000000000000e+00 0.000000000000000000e+00 0.000000000000000000e+00 0.000000000000000000e+00 0.000000000000000000e+00 0.000000000000000000e+00 0.000000000000000000e+00 0.000000000000000000e+00 0.000000000000000000e+00 0.000000000000000000e+00 0.000000000000000000e+00 0.000000000000000000e+00 0.000000000000000000e+00 0.000000000000000000e+00 0.000000000000000000e+00 1.562253317957356237e-04 0.000000000000000000e+00 0.000000000000000000e+00 0.000000000000000000e+00 0.000000000000000000e+00 0.000000000000000000e+00 0.000000000000000000e+00 0.000000000000000000e+00 0.000000000000000000e+00 2.300832293893917174e-04 0.000000000000000000e+00 0.000000000000000000e+00 0.000000000000000000e+00 0.000000000000000000e+00 0.000000000000000000e+00 0.000000000000000000e+00 0.000000000000000000e+00 0.000000000000000000e+00 0.000000000000000000e+00 0.000000000000000000e+00 1.561305098697433880e-04 0.000000000000000000e+00 0.000000000000000000e+00 0.000000000000000000e+00 0.000000000000000000e+00 0.000000000000000000e+00 0.000000000000000000e+00 0.000000000000000000e+00 1.493526749288198935e-04 0.000000000000000000e+00 0.000000000000000000e+00 0.000000000000000000e+00 0.000000000000000000e+00 0.000000000000000000e+00 0.000000000000000000e+00 0.000000000000000000e+00 0.000000000000000000e+00 0.000000000000000000e+00 0.000000000000000000e+00 0.000000000000000000e+00 0.000000000000000000e+00 0.000000000000000000e+00 0.000000000000000000e+00 0.000000000000000000e+00 1.514134915653066703e-04 0.000000000000000000e+00 0.000000000000000000e+00 0.000000000000000000e+00 0.000000000000000000e+00 0.000000000000000000e+00 0.000000000000000000e+00 0.000000000000000000e+00 2.881439573735936868e-04 0.000000000000000000e+00 0.000000000000000000e+00 0.000000000000000000e+00 0.000000000000000000e+00 0.000000000000000000e+00 0.000000000000000000e+00 0.000000000000000000e+00 0.000000000000000000e+00 0.000000000000000000e+00 0.000000000000000000e+00 0.000000000000000000e+00 0.000000000000000000e+00 0.000000000000000000e+00 0.000000000000000000e+00 0.000000000000000000e+00 0.000000000000000000e+00 0.000000000000000000e+00 0.000000000000000000e+00 0.000000000000000000e+00 0.000000000000000000e+00 0.000000000000000000e+00 0.000000000000000000e+00 0.000000000000000000e+00
4.701902026400067887e-03 5.255586639226354599e-03 6.507511853250668582e-03 4.672393254035656605e-03 5.161026249910369290e-03 8.385775928752685696e-03 7.204321685830036501e-03 1.088758084321053352e-02 1.391557141513265032e-02 1.754957109776936891e-02 3.687545074050369021e-02 4.655563870331620724e-02 3.139903962573827728e-02 1.939346765141326465e-02 1.189368863833814918e-02 9.148483028479155454e-03 4.395405114697859515e-03 4.813316051787858499e-03 3.326616437253352137e-03 1.984153288275186493e-03 2.538476834450147015e-03 2.945477825365662265e-03 2.255371607117451736e-03 2.881141041927604441e-03 1.811431199319762800e-03 2.068915928220890505e-03 1.929073141517619354e-03 2.784764034862740635e-03 1.982843096650608282e-03 1.869743776372137685e-03 2.049782657726367287e-03 2.097955194825901811e-03 1.488568421794962899e-03 1.701872667084448985e-03 1.477917164817046545e-03 1.614643688242943130e-03 1.294495105525796108e-03 1.539720383638458088e-03 1.413338139554450121e-03 2.227158894525262806e-03 1.314560434464522292e-03 2.062130227495901583e-03 1.390903015715510681e-03 1.836294911514744577e-03 1.235213266608168031e-03 1.488334716653280350e-03 1.878947218842558827e-03 1.895752879685080319e-03 2.029759367746669825e-03 1.274798852106715213e-03 1.321180016120980776e-03 1.031100911452118279e-03 1.505561028787577235e-03 1.446054678711707498e-03 1.134628579141439605e-03 0.000000000000000000e+00 6.944218711363518270e-04 1.974123544547350291e-03 1.510159924328293660e-03 1.732240404565752118e-03 1.937306077183155451e-03 1.764428614284834331e-03 1.557373681996124639e-03 9.851684361878551739e-04 9.443570105727728528e-04 1.009619278013531045e-03 6.245413607920242364e-04 7.773453494870422031e-04 6.361799792967897738e-04 9.945949029512147870e-04 4.782517308327511544e-04 1.142710818361748499e-03 7.043205700552073898e-04 4.533645448080743509e-04 7.162167131326695494e-04 4.573914816410563824e-04 2.050594433723728358e-04 4.045196213926060928e-04 7.656054735661709095e-04 4.747410826390394785e-04 5.408159918700642093e-04 8.152959415072338900e-04 6.278049862395943675e-04 8.059227959660876777e-04 1.032715458135799284e-03 6.174716854405468483e-04 4.688240952131780630e-04 6.304847137005666936e-04 5.049151543858146655e-04 2.871645012239212717e-04 8.518736649747499137e-04 4.821552721294108100e-04 3.939200186088885960e-04 5.768012652169145606e-04 5.137524085444720393e-04 6.997044747202263394e-04 4.679315583231734906e-04 6.808887065534102246e-04 4.651016197802126570e-04 7.047459726794876294e-04 9.597880302269551009e-04 2.524674763818912713e-04 2.860447358403194504e-04 4.278505690084891079e-04 8.038636089789706965e-04 1.086833538989370003e-03 5.795755952899838987e-04 3.928365409050682175e-04 8.075322771915995545e-04 1.040742152292428767e-03 8.107753032815410640e-04 3.679380245366258234e-04 2.428646891208193523e-04 5.853504021045921341e-04 6.983394704958993714e-04 1.009354972816252534e-03 5.227875472547772280e-04 8.313749274033825631e-04 5.738548122642092878e-04 5.902136304689359781e-04 3.445365186651598620e-04 1.220882729028272820e-03 6.188268856160999325e-04 1.254636012472458125e-03 5.229448715632447654e-04 7.538859751460826259e-04 6.423564029793870159e-04 7.918324003887504924e-04 8.963925409764284544e-04 5.430183297340297234e-04 2.311086658315150287e-04 5.149472472003405752e-04 5.591427146761269746e-04 2.141500322758592867e-04 6.850509868659192605e-04 5.052850407694164459e-04 3.929265763830401309e-04 4.385362513029694318e-04 3.037695392938779041e-04 5.199869888073739305e-04 0.000000000000000000e+00 0.000000000000000000e+00 0.000000000000000000e+00 0.000000000000000000e+00 0.000000000000000000e+00 0.000000000000000000e+00 5.075943697186333049e-04 1.505550774453307992e-04 2.829336789729564408e-04 2.069561447134347324e-04 1.145121116143264144e-04 2.768582615498315410e-04 9.632286799056445083e-05 7.239377165891100084e-05 1.441609618682632903e-04 1.351401479354814481e-04 2.032580030665170087e-04 1.309812985520372166e-04 4.807915698529297076e-04 0.000000000000000000e+00 1.910577445295019174e-04 0.000000000000000000e+00 3.730310444538662744e-04 2.360839949540485621e-04 9.533704801825480357e-05 0.000000000000000000e+00 4.249179717210311387e-04 7.230969982112860940e-04 2.639831805275126672e-04 7.974636156025633556e-05 1.716006090193311921e-04 1.957181484494361192e-04 0.000000000000000000e+00 1.232222400881260907e-04 3.299862189297133284e-04 0.000000000000000000e+00 2.324305208448698332e-04 1.151651967269154105e-04 1.352185315977446028e-04 2.328047658764609946e-04 1.450751151425555541e-04 0.000000000000000000e+00 5.907174053087918889e-04 1.036739065034913390e-04 1.788438018430775944e-04 8.162162394454156500e-05 1.633461566625414780e-04 1.356401538875128899e-04 2.715775455023665907e-04 1.655905509888543601e-04 4.274032342174459214e-04 8.051186972099304805e-05 7.218699207639095721e-05 7.047534430686262146e-05 3.819607849882474004e-04 8.439543824978080620e-05 4.557083992018452811e-04 0.000000000000000000e+00 2.835995239397035191e-04 5.376625048282296241e-04 4.996516771437216732e-04 3.106587830856275987e-04 2.351138914197245316e-04 1.860143602171683477e-04 4.226449034905291509e-04 2.978978388192294463e-04 1.560066280411886454e-04 4.953010648477489900e-04 2.327093089059146798e-04 7.680289868477359881e-05 1.316321949187912205e-04 8.110805880439106777e-05 5.614502230135405905e-04 0.000000000000000000e+00 0.000000000000000000e+00 2.221572656504934725e-04 1.796359923133686385e-04 0.000000000000000000e+00 1.797695302278647946e-04 3.804761351098915169e-04 3.958314208403881170e-04 0.000000000000000000e+00 8.502323377637849321e-05 4.064128396755517297e-04 1.306416199072615619e-04 5.187170502099498325e-04 2.208665876899348663e-04 4.226778575812336659e-04 1.748726937708460177e-04 1.474608898473183088e-04 1.620273945866547449e-04 2.324404577985304658e-04 0.000000000000000000e+00 1.212188858250446680e-04 0.000000000000000000e+00 2.424221731268907032e-04 1.353074557729845497e-04 1.552476766920384899e-04 1.368589547945809465e-04 3.109854732408650659e-04 2.456304854645681131e-04 0.000000000000000000e+00 2.274590545681930143e-04 3.082238822521135352e-04 7.222332050730372413e-05 1.382920711648826179e-04 7.895127089227060738e-05 1.444534151742047831e-04 1.260708062132266216e-04 8.958849731033825174e-05 7.905529713291394381e-05 1.176481565092500679e-04 1.409915752686163859e-04 1.634022846998967873e-04 1.220450095307501460e-04 1.648850801172037557e-04 1.038174117278016723e-04 2.245987298434498429e-04 1.501826885796412020e-04 2.981269014279876043e-04 2.247394196013679515e-04 1.385033780570618374e-04 1.869902604057508333e-04 2.504961932981952214e-04 2.135158498993322313e-04 1.843299810802669428e-04 2.463408337417368941e-04 1.335795781074454219e-04 1.859409989010762194e-04 0.000000000000000000e+00 1.366180315143203947e-04 1.553336491749768614e-04 5.950143503453781752e-05 3.680599028261219213e-04 7.965757398169618384e-05 6.550125793959688208e-05 5.508110747313536826e-05 3.607390444954571267e-04 2.656158625344831516e-04 0.000000000000000000e+00 6.354119626811401860e-05 0.000000000000000000e+00 1.808672481580941729e-04 0.000000000000000000e+00 2.375623436608067889e-04 5.903174307401946175e-05 7.492167669049273979e-05 6.372757547667126166e-05 8.422764898008435852e-05 9.607489997271354237e-05 8.346825444392477289e-05 8.933525224207122209e-05 0.000000000000000000e+00 1.730081079930162165e-04 1.398161740136343034e-04 0.000000000000000000e+00 0.000000000000000000e+00 8.932137136157764575e-05 0.000000000000000000e+00 0.000000000000000000e+00 1.347804746323148220e-04 0.000000000000000000e+00 0.000000000000000000e+00 2.741525600971970295e-04 1.305006571283547155e-04 0.000000000000000000e+00 0.000000000000000000e+00 7.332308614660676415e-05 0.000000000000000000e+00 0.000000000000000000e+00 2.197390717060267683e-04 0.000000000000000000e+00 1.222856852595333339e-04 1.299711509992182218e-04 0.000000000000000000e+00 7.345089885707615552e-05 8.780233967666687745e-05 0.000000000000000000e+00 1.312112401725864911e-04 1.524226412413617795e-04 0.000000000000000000e+00 1.156652836419399979e-04 0.000000000000000000e+00 8.389997542143724286e-05 5.812412314197833884e-05 0.000000000000000000e+00 8.192933859687267508e-05 2.437070005832003882e-04 1.813668741145573729e-04 0.000000000000000000e+00 0.000000000000000000e+00 6.533003619658659408e-05 0.000000000000000000e+00 6.190057660798562898e-05 0.000000000000000000e+00 8.877455547073657396e-05 0.000000000000000000e+00 0.000000000000000000e+00 0.000000000000000000e+00 0.000000000000000000e+00 0.000000000000000000e+00 1.589573490709189423e-04 6.940927044149679194e-05 0.000000000000000000e+00 5.740694074117523197e-05 8.440936959284368640e-05 0.000000000000000000e+00 0.000000000000000000e+00 1.347613176710747544e-04 0.000000000000000000e+00 0.000000000000000000e+00 0.000000000000000000e+00 6.397882380089643922e-05 7.268940480408359950e-05 7.662695700580051457e-05 1.365154867662479179e-04 0.000000000000000000e+00 6.488689431173834063e-05 1.638802873797034045e-04 0.000000000000000000e+00 0.000000000000000000e+00 1.033381683753113663e-04 0.000000000000000000e+00 0.000000000000000000e+00 0.000000000000000000e+00 0.000000000000000000e+00 6.413647422749196240e-05 2.163625000569335778e-04 0.000000000000000000e+00 5.530944086971169077e-05 0.000000000000000000e+00 7.116770773736708891e-05 0.000000000000000000e+00 0.000000000000000000e+00 0.000000000000000000e+00 0.000000000000000000e+00 0.000000000000000000e+00 0.000000000000000000e+00 0.000000000000000000e+00 9.053738585479156290e-05 0.000000000000000000e+00 0.000000000000000000e+00 0.000000000000000000e+00 0.000000000000000000e+00 1.160052245459036247e-04 0.000000000000000000e+00 0.000000000000000000e+00 0.000000000000000000e+00 9.984945836675919310e-05 0.000000000000000000e+00 0.000000000000000000e+00 6.672805578708140460e-05 6.352837188017787550e-05 1.105217856300284477e-04 0.000000000000000000e+00 0.000000000000000000e+00 0.000000000000000000e+00 9.576299605559291381e-05 2.553242144872675434e-04 0.000000000000000000e+00 0.000000000000000000e+00 0.000000000000000000e+00 6.914213160383561358e-05 0.000000000000000000e+00 5.560573475720410869e-05 0.000000000000000000e+00 0.000000000000000000e+00 0.000000000000000000e+00 0.000000000000000000e+00 2.818882876425669870e-04 2.240640847924346311e-04 7.942608004939429977e-05 8.087291665771119691e-05 0.000000000000000000e+00 0.000000000000000000e+00 0.000000000000000000e+00 0.000000000000000000e+00 6.468460881736661698e-05 0.000000000000000000e+00 7.916810727160221667e-05 6.202367747547959107e-05 2.359608126395558913e-04 7.729137117829524206e-05 0.000000000000000000e+00 9.324712463645126227e-05 7.222393785157447976e-05 5.936542041953141456e-05 5.641652669475884138e-05 0.000000000000000000e+00 0.000000000000000000e+00 6.155362443771622745e-05 7.381761227985031654e-05 9.232719730077021641e-05 0.000000000000000000e+00 7.031948049853965408e-05 0.000000000000000000e+00 8.892771043713616004e-05 0.000000000000000000e+00 1.587349274102308882e-04 1.123516358065375007e-04 0.000000000000000000e+00 0.000000000000000000e+00 0.000000000000000000e+00 0.000000000000000000e+00 5.943140244939236830e-05 0.000000000000000000e+00 0.000000000000000000e+00 6.023797460524296464e-05 0.000000000000000000e+00 0.000000000000000000e+00 0.000000000000000000e+00 0.000000000000000000e+00 0.000000000000000000e+00 0.000000000000000000e+00 6.391683269740607997e-05 0.000000000000000000e+00 0.000000000000000000e+00 0.000000000000000000e+00 8.031297778416583537e-05 0.000000000000000000e+00 1.637523088333292444e-04 7.731664008360008558e-05 1.138541523954324935e-04 0.000000000000000000e+00 0.000000000000000000e+00 7.019110220669051833e-05 0.000000000000000000e+00 0.000000000000000000e+00 1.273889766715912385e-04 9.808641314441852001e-05 0.000000000000000000e+00 1.447565421753677062e-04 0.000000000000000000e+00 0.000000000000000000e+00 1.158518672861310407e-04 0.000000000000000000e+00 0.000000000000000000e+00 0.000000000000000000e+00 0.000000000000000000e+00 1.120091433085611623e-04 0.000000000000000000e+00 0.000000000000000000e+00 0.000000000000000000e+00 0.000000000000000000e+00 7.070554155877141434e-05 1.930824513706685085e-04 0.000000000000000000e+00 0.000000000000000000e+00 1.487804508771934319e-04 0.000000000000000000e+00 6.057525402696237676e-05 0.000000000000000000e+00 1.179183034691576586e-04 0.000000000000000000e+00 0.000000000000000000e+00 0.000000000000000000e+00 7.023436045312679750e-05 0.000000000000000000e+00 0.000000000000000000e+00 0.000000000000000000e+00 0.000000000000000000e+00 6.678746847861428255e-05 0.000000000000000000e+00 1.236773428861830581e-04 8.257195661109074871e-05 7.318402480792280177e-05 0.000000000000000000e+00 7.041496806012786198e-05 0.000000000000000000e+00 0.000000000000000000e+00 0.000000000000000000e+00 6.249028933160582664e-05 0.000000000000000000e+00 0.000000000000000000e+00 0.000000000000000000e+00 0.000000000000000000e+00 0.000000000000000000e+00 0.000000000000000000e+00 0.000000000000000000e+00 5.910477877479889585e-05 2.072999066562745886e-04 0.000000000000000000e+00 1.570319349300562466e-04 6.925585574850981431e-05 0.000000000000000000e+00 6.931981284828220508e-05 1.075180636277366070e-04 0.000000000000000000e+00 0.000000000000000000e+00 0.000000000000000000e+00 0.000000000000000000e+00 0.000000000000000000e+00 0.000000000000000000e+00 0.000000000000000000e+00 0.000000000000000000e+00 0.000000000000000000e+00 9.810435170166781056e-05 0.000000000000000000e+00 0.000000000000000000e+00 0.000000000000000000e+00 0.000000000000000000e+00 8.816865819471234262e-05 0.000000000000000000e+00 0.000000000000000000e+00 0.000000000000000000e+00 8.771467742608076020e-05 7.432239608631608697e-05 0.000000000000000000e+00 7.908055682342398013e-05 0.000000000000000000e+00 0.000000000000000000e+00 0.000000000000000000e+00 0.000000000000000000e+00 0.000000000000000000e+00 0.000000000000000000e+00 5.885788452961802350e-05 0.000000000000000000e+00 0.000000000000000000e+00 0.000000000000000000e+00 5.094384568636054969e-05 0.000000000000000000e+00 4.953293872514789989e-05 0.000000000000000000e+00 0.000000000000000000e+00 0.000000000000000000e+00 0.000000000000000000e+00 1.365448827314394843e-04 0.000000000000000000e+00 0.000000000000000000e+00 0.000000000000000000e+00 0.000000000000000000e+00 0.000000000000000000e+00 0.000000000000000000e+00 0.000000000000000000e+00 6.244748359146422994e-05 1.240843441486389755e-04 0.000000000000000000e+00 0.000000000000000000e+00 0.000000000000000000e+00 0.000000000000000000e+00 1.052581283928681426e-04 0.000000000000000000e+00 0.000000000000000000e+00 0.000000000000000000e+00 7.988652287063944559e-05 0.000000000000000000e+00 0.000000000000000000e+00 1.359092387300689191e-04 7.952009943529618973e-05 0.000000000000000000e+00 0.000000000000000000e+00 1.187194790137409173e-04 0.000000000000000000e+00 0.000000000000000000e+00 0.000000000000000000e+00 0.000000000000000000e+00 8.519558273270323734e-05 0.000000000000000000e+00 1.725985803691076610e-04 1.766635301775491059e-04 5.941337306074339118e-05 0.000000000000000000e+00 4.586434928341368965e-04 0.000000000000000000e+00 7.129948734290945912e-05 0.000000000000000000e+00 1.617088466029480013e-04 6.412349595143077095e-05 0.000000000000000000e+00 0.000000000000000000e+00 2.242005355576766313e-04 1.359972221300545362e-04 0.000000000000000000e+00 8.963144380045367176e-05 0.000000000000000000e+00 1.456315239529948303e-04 1.124973611687463896e-04 0.000000000000000000e+00 2.060447251900646094e-04 0.000000000000000000e+00 8.197428905753924159e-05 5.978671500347730307e-05 0.000000000000000000e+00 0.000000000000000000e+00 7.979644144877585607e-05 0.000000000000000000e+00 0.000000000000000000e+00 2.314954648714710348e-04 0.000000000000000000e+00 0.000000000000000000e+00 0.000000000000000000e+00 0.000000000000000000e+00 0.000000000000000000e+00 0.000000000000000000e+00 7.794875771473597291e-05 0.000000000000000000e+00 0.000000000000000000e+00 0.000000000000000000e+00 0.000000000000000000e+00 1.947732258408032798e-04 1.229811405576412440e-04 8.843188366965962970e-05 9.319487331130132913e-05 9.865126395274545837e-05 0.000000000000000000e+00 0.000000000000000000e+00 0.000000000000000000e+00 1.109114850961659773e-04 7.089209603319613685e-05 0.000000000000000000e+00 0.000000000000000000e+00 1.782783583632162208e-04 0.000000000000000000e+00 0.000000000000000000e+00 6.936695043891634405e-05 0.000000000000000000e+00 0.000000000000000000e+00 1.693781522458181967e-04 6.720870335267697439e-05 0.000000000000000000e+00 0.000000000000000000e+00 0.000000000000000000e+00 0.000000000000000000e+00 1.763970590519496487e-04 0.000000000000000000e+00 0.000000000000000000e+00 0.000000000000000000e+00 0.000000000000000000e+00 1.012427334055924865e-04 7.237713454982802738e-05 0.000000000000000000e+00 1.237002397527420716e-04 9.861176617957629438e-05 2.163675811785540097e-04 0.000000000000000000e+00 0.000000000000000000e+00 8.559900567264924493e-05 0.000000000000000000e+00 0.000000000000000000e+00 7.321353051299977349e-05 7.766068198108697139e-05 0.000000000000000000e+00 9.002033808513103957e-05 8.470804455221035310e-05 0.000000000000000000e+00 1.307989251785705311e-04 0.000000000000000000e+00 1.137927434979829313e-04 0.000000000000000000e+00 0.000000000000000000e+00 0.000000000000000000e+00 0.000000000000000000e+00 0.000000000000000000e+00 0.000000000000000000e+00 0.000000000000000000e+00 8.054646511695751955e-05 0.000000000000000000e+00 0.000000000000000000e+00 0.000000000000000000e+00 5.914493307816180880e-05 1.653762103123540767e-04 1.800830834399585459e-04 7.346200056681589051e-05 0.000000000000000000e+00 0.000000000000000000e+00 6.706825469874222890e-05 1.351200159647285564e-04 0.000000000000000000e+00 1.418423706949102213e-04 7.096499205821507064e-05 0.000000000000000000e+00 0.000000000000000000e+00 0.000000000000000000e+00 0.000000000000000000e+00 0.000000000000000000e+00 5.541376671773751654e-05 0.000000000000000000e+00 0.000000000000000000e+00 7.294282097573312246e-05 0.000000000000000000e+00 0.000000000000000000e+00 0.000000000000000000e+00 0.000000000000000000e+00 1.460246620561206972e-04 0.000000000000000000e+00 1.063133919406965288e-04 0.000000000000000000e+00 2.044331269437836768e-04 0.000000000000000000e+00 0.000000000000000000e+00 0.000000000000000000e+00 0.000000000000000000e+00 0.000000000000000000e+00 0.000000000000000000e+00 0.000000000000000000e+00 2.628410727784425468e-04 0.000000000000000000e+00 0.000000000000000000e+00 1.222255973181686441e-04 0.000000000000000000e+00 4.730629630751828673e-05 0.000000000000000000e+00 0.000000000000000000e+00 0.000000000000000000e+00 0.000000000000000000e+00 1.092239951219539364e-04 0.000000000000000000e+00 0.000000000000000000e+00 0.000000000000000000e+00 0.000000000000000000e+00 0.000000000000000000e+00 1.882868434602838958e-04 0.000000000000000000e+00 8.611573262290002026e-05 0.000000000000000000e+00 0.000000000000000000e+00 0.000000000000000000e+00 7.194979054760705737e-05 0.000000000000000000e+00 0.000000000000000000e+00 0.000000000000000000e+00 8.719331424552428619e-05 2.745734562950350290e-04 0.000000000000000000e+00 0.000000000000000000e+00 0.000000000000000000e+00 0.000000000000000000e+00 1.555670954659927599e-04 1.365817201953037157e-04 0.000000000000000000e+00 0.000000000000000000e+00 0.000000000000000000e+00 1.254937777800098440e-04 0.000000000000000000e+00 1.831135597790381931e-04 8.499557420063333867e-05 6.571910884772428968e-05 0.000000000000000000e+00 1.365082709798498886e-04 0.000000000000000000e+00 7.502932352967030141e-05 0.000000000000000000e+00 0.000000000000000000e+00 0.000000000000000000e+00 0.000000000000000000e+00 9.859000121693536900e-05 0.000000000000000000e+00 0.000000000000000000e+00 0.000000000000000000e+00 0.000000000000000000e+00 6.959002496606591997e-05 0.000000000000000000e+00 8.549866403480392313e-05 0.000000000000000000e+00 0.000000000000000000e+00 8.774001347950716656e-05 9.565316920445615157e-05 0.000000000000000000e+00 1.404348038925688226e-04 7.408852904097350429e-05 0.000000000000000000e+00 0.000000000000000000e+00 0.000000000000000000e+00 0.000000000000000000e+00 0.000000000000000000e+00 0.000000000000000000e+00 7.807411569268967952e-05 6.451536890843121612e-05 0.000000000000000000e+00 0.000000000000000000e+00 0.000000000000000000e+00 1.235170095638524939e-04 0.000000000000000000e+00 7.738457593947109883e-05 2.146014052039820494e-04 0.000000000000000000e+00 0.000000000000000000e+00 0.000000000000000000e+00 6.219378042740548583e-05 0.000000000000000000e+00 0.000000000000000000e+00 0.000000000000000000e+00 0.000000000000000000e+00 0.000000000000000000e+00 0.000000000000000000e+00 0.000000000000000000e+00 0.000000000000000000e+00 0.000000000000000000e+00 0.000000000000000000e+00 1.132829574191661956e-04 7.910428033805037438e-05 9.421041397575110699e-05 2.421228622595844224e-04 8.769541863914374338e-05 0.000000000000000000e+00 0.000000000000000000e+00 1.049913225043249608e-04 6.953174769867351951e-05 0.000000000000000000e+00 0.000000000000000000e+00 0.000000000000000000e+00 0.000000000000000000e+00 0.000000000000000000e+00 0.000000000000000000e+00 0.000000000000000000e+00 0.000000000000000000e+00 6.203808871845180632e-05 8.907047449408898464e-05 0.000000000000000000e+00 6.888646618770431600e-05 0.000000000000000000e+00 1.814590007800995621e-04 1.161567676256998114e-04 7.811594273954352793e-05 1.162233435071776197e-04 0.000000000000000000e+00 0.000000000000000000e+00 6.001486889755551431e-05 0.000000000000000000e+00 0.000000000000000000e+00 0.000000000000000000e+00 0.000000000000000000e+00 0.000000000000000000e+00 0.000000000000000000e+00 0.000000000000000000e+00 1.204072234326306474e-04 5.861346992199721200e-05 0.000000000000000000e+00 0.000000000000000000e+00 7.209405720254705217e-05 0.000000000000000000e+00 0.000000000000000000e+00 8.387911915779612581e-05 0.000000000000000000e+00 7.177436296364960876e-05 0.000000000000000000e+00 0.000000000000000000e+00 8.533802575114903129e-05 1.505687140718289688e-04 0.000000000000000000e+00 8.143065751963995632e-05 0.000000000000000000e+00 6.750496480580970345e-05 0.000000000000000000e+00 0.000000000000000000e+00 8.609309999716732947e-05 0.000000000000000000e+00 0.000000000000000000e+00 0.000000000000000000e+00 0.000000000000000000e+00 0.000000000000000000e+00 9.166609235282879376e-05 1.631450736280204395e-04 1.672640374099984963e-04 0.000000000000000000e+00 5.007452638645902023e-05 0.000000000000000000e+00 0.000000000000000000e+00 0.000000000000000000e+00 0.000000000000000000e+00 0.000000000000000000e+00 9.002401323323513623e-05 6.893239001700854037e-05 7.088083161519258811e-05 0.000000000000000000e+00 0.000000000000000000e+00 9.602195664556678026e-05 0.000000000000000000e+00 0.000000000000000000e+00 0.000000000000000000e+00 0.000000000000000000e+00 0.000000000000000000e+00 6.738958262644661470e-05 0.000000000000000000e+00 1.462152047289175163e-04 0.000000000000000000e+00 0.000000000000000000e+00 1.977399549371987048e-04 0.000000000000000000e+00 0.000000000000000000e+00 0.000000000000000000e+00 6.760825919056920178e-05 9.727452824646264887e-05 9.273194887200957406e-05 0.000000000000000000e+00 0.000000000000000000e+00 0.000000000000000000e+00 7.439052814013858090e-05 0.000000000000000000e+00 0.000000000000000000e+00 6.295869293298258888e-05 0.000000000000000000e+00 0.000000000000000000e+00 0.000000000000000000e+00 6.207732385684759831e-05 4.027149216996306607e-04 0.000000000000000000e+00 0.000000000000000000e+00 1.047365338268385225e-04 8.514906214373053092e-05 0.000000000000000000e+00 0.000000000000000000e+00 1.606136888556150891e-04 0.000000000000000000e+00 6.853670869262804227e-05 0.000000000000000000e+00 0.000000000000000000e+00 0.000000000000000000e+00 0.000000000000000000e+00 0.000000000000000000e+00 0.000000000000000000e+00 1.099088814148126023e-04 0.000000000000000000e+00 0.000000000000000000e+00 0.000000000000000000e+00 8.202223944979284732e-05 0.000000000000000000e+00 7.359170044862798049e-05 0.000000000000000000e+00 0.000000000000000000e+00 0.000000000000000000e+00 7.002575784583789083e-05 9.189150302140972764e-05 0.000000000000000000e+00 1.488115184562463001e-04 0.000000000000000000e+00 8.354807448448359729e-05 0.000000000000000000e+00 0.000000000000000000e+00 8.170386322497412695e-05 0.000000000000000000e+00 0.000000000000000000e+00 1.624124966297065052e-04 0.000000000000000000e+00 9.476984248182091940e-05 0.000000000000000000e+00 0.000000000000000000e+00 0.000000000000000000e+00 0.000000000000000000e+00 6.518872825421901393e-05 5.945884047443170887e-05 0.000000000000000000e+00 0.000000000000000000e+00 0.000000000000000000e+00 0.000000000000000000e+00 0.000000000000000000e+00 0.000000000000000000e+00 0.000000000000000000e+00 7.585359395651857862e-05 0.000000000000000000e+00 8.346245367718033127e-05 0.000000000000000000e+00 0.000000000000000000e+00 0.000000000000000000e+00 0.000000000000000000e+00 0.000000000000000000e+00 6.782205257366318496e-05 6.379213843615482110e-05 0.000000000000000000e+00 0.000000000000000000e+00 0.000000000000000000e+00
5.319343471705977912e-03 4.229144830275422852e-03 4.409056679878705157e-03 7.014908998276134754e-03 1.589439864082182758e-03 5.924708294702841008e-03 8.146319406651053932e-03 9.072946213455302181e-03 1.216797125209585426e-02 1.119830334541136417e-02 1.470940074277700231e-02 3.139903962573827728e-02 4.033341314884425488e-02 2.733850358781320794e-02 1.752957412791203082e-02 1.288639644776916685e-02 5.053633122674883356e-03 3.388241481190416241e-03 4.097988672677918900e-03 2.793413274358844036e-03 3.269236840083834545e-03 2.073412600056360241e-03 2.443027276191708785e-03 4.436521153290530137e-03 3.218457568571714538e-03 2.615723764760390351e-03 2.673432611121134058e-03 1.624969951107382501e-03 1.831966963212812655e-03 2.902155415492941280e-03 2.410307504177454981e-03 1.882939514856566375e-03 7.858868844342414102e-04 1.858262309879512306e-03 1.300439289078173313e-03 2.187950079788294599e-03 2.790657162870258719e-03 2.845123630987978630e-03 1.997099915328559485e-03 1.959707213914859986e-03 1.619379291720821328e-03 1.905221072205029844e-03 2.570136162692937022e-03 2.349096574016103483e-03 7.608165940346813504e-04 2.375148762108632381e-03 1.350204027432595939e-03 1.886234550553708613e-03 1.022898183998738070e-03 1.913922363215371601e-03 9.300193227656819396e-04 2.198408330608722476e-03 1.391001673555787533e-03 1.202420888766553677e-03 1.524790943608641787e-03 0.000000000000000000e+00 1.603956874604871297e-03 1.253938736101442835e-03 1.395250635418725889e-03 2.695465823099500204e-03 1.670568566195484907e-03 1.564964942685668310e-03 1.151097488092060490e-03 9.802220333491942772e-04 5.369231523454927974e-04 1.004550110671896014e-03 4.945881462821713958e-04 4.787976758130453809e-04 9.404360489826436853e-04 7.657628109288656341e-04 7.069778723005670827e-04 1.919565506978574494e-04 5.577670703670326502e-04 8.377353405152016897e-04 4.812503306906865466e-04 6.761411107408658080e-04 1.263042030868231718e-04 3.737393965333963902e-04 6.657411147706240699e-04 4.873529445021570193e-04 9.993297320970077717e-04 0.000000000000000000e+00 5.800347975459960387e-04 9.927993056057929974e-04 6.360902029682334374e-04 9.508129432574223550e-04 1.732603563921870612e-04 9.320169958066239300e-04 1.865983009190765539e-04 1.768759481905382417e-04 5.724028432436831714e-04 4.454676878730394083e-04 2.911570608723037298e-04 6.661399885861305457e-04 4.746605726465744860e-04 1.616158489626446672e-04 5.764350239248369713e-04 1.258158669374883102e-03 6.445674925666503062e-04 3.255606410781975465e-04 2.955856611537542047e-04 5.831425552513522020e-04 3.964190411325861207e-04 9.223551714833912087e-04 1.485393954837959784e-03 2.510338742010693428e-04 8.032128298874225423e-04 7.258905821610692199e-04 1.790607584886922798e-03 5.244824950716671982e-04 6.242356294309602633e-04 8.158591750596672250e-04 4.487698373631724118e-04 6.180692765974473736e-04 2.580809023602627329e-04 4.662761686684702015e-04 9.660164407033444657e-04 1.536229874788545054e-04 5.301897359022180985e-04 4.674032557810212248e-04 2.122136377074270895e-04 9.668440934196065924e-04 7.623197971381261411e-04 2.704729403808065012e-03 5.521755128301535781e-04 1.044783273192436204e-03 1.780436955683856962e-03 1.064118157399374315e-03 4.969111849282844369e-04 8.027194019917220516e-04 0.000000000000000000e+00 1.087461703002610839e-03 5.165970937075547781e-04 7.914207331140345756e-04 1.265849807455377615e-03 7.469399899639719755e-04 1.210094918954118467e-04 6.482682777394113520e-04 2.806554695915101970e-04 2.402103793297455175e-04 0.000000000000000000e+00 0.000000000000000000e+00 0.000000000000000000e+00 0.000000000000000000e+00 0.000000000000000000e+00 3.667758701774977777e-04 2.344855519854632667e-04 2.781984398964197549e-04 7.842150801557577896e-04 0.000000000000000000e+00 0.000000000000000000e+00 2.557918927163580348e-04 7.119486650605784481e-04 4.013116264585593509e-04 2.663832755841865751e-04 2.497144497612443625e-04 1.877919373728846673e-04 0.000000000000000000e+00 2.221038754023498636e-04 4.268348936671803096e-04 3.530400127324604797e-04 3.798652007433644864e-04 2.297645405719394565e-04 1.454134486753515091e-04 3.523310999941449612e-04 3.562701596102897769e-04 2.617237466017855504e-04 2.672303853308572027e-04 3.658447305188837094e-04 0.000000000000000000e+00 1.585433800191438417e-04 0.000000000000000000e+00 2.823569250759827131e-04 2.276923205430019870e-04 4.573159513346508891e-04 2.487985938359218410e-04 1.431631298006425630e-04 0.000000000000000000e+00 2.498592885333734167e-04 2.150904631256967845e-04 0.000000000000000000e+00 7.540430486447442966e-04 4.366153924931306138e-04 5.747116511107687020e-04 0.000000000000000000e+00 1.508219372503663048e-04 0.000000000000000000e+00 1.253191849757394620e-04 1.672753270799778619e-04 3.059812643211290949e-04 1.316272589225176684e-04 1.487713129944572455e-04 1.333884510388526606e-04 1.302256368235175379e-04 1.176323600731515808e-04 3.118948846343514553e-04 0.000000000000000000e+00 3.232399816230565616e-04 5.240404140075694689e-04 0.000000000000000000e+00 0.000000000000000000e+00 4.305307578845566936e-04 0.000000000000000000e+00 3.437207544829420469e-04 1.561942045082247697e-04 2.752305515505380491e-04 1.441359576541658620e-04 4.576132066011319791e-04 2.866696927375630348e-04 2.838356162565866905e-04 0.000000000000000000e+00 2.997459242861085578e-04 1.296822554677547754e-04 2.962788447711749130e-04 0.000000000000000000e+00 0.000000000000000000e+00 0.000000000000000000e+00 5.233057097362378302e-04 3.321814428242338482e-04 1.757626992749986526e-04 0.000000000000000000e+00 2.093403588572104114e-04 4.713224832977025154e-04 0.000000000000000000e+00 1.207009934850535759e-04 0.000000000000000000e+00 2.720808940851888167e-04 1.562063831431506308e-04 1.615664891979453135e-04 1.362404715847530018e-04 5.987943968327041075e-04 1.073769377718954935e-04 0.000000000000000000e+00 1.119952428530848922e-04 0.000000000000000000e+00 0.000000000000000000e+00 1.250118021295784838e-04 0.000000000000000000e+00 3.793357390108518211e-04 0.000000000000000000e+00 0.000000000000000000e+00 3.959254923500705320e-04 0.000000000000000000e+00 0.000000000000000000e+00 4.003667381440570352e-04 1.277693157246227317e-04 1.458876097888153701e-04 1.334618380896721533e-04 3.494339300951741778e-04 1.655432723180712067e-04 1.460798313886865144e-04 2.173924264324320445e-04 2.605268247596000445e-04 0.000000000000000000e+00 0.000000000000000000e+00 0.000000000000000000e+00 1.918357219619258797e-04 1.383392206701539076e-04 0.000000000000000000e+00 5.508843692006088529e-04 0.000000000000000000e+00 0.000000000000000000e+00 0.000000000000000000e+00 0.000000000000000000e+00 0.000000000000000000e+00 5.109124916224191829e-04 0.000000000000000000e+00 2.468308001436039551e-04 6.871703921887965978e-04 4.173458340912737609e-04 0.000000000000000000e+00 0.000000000000000000e+00 2.198956910532273994e-04 0.000000000000000000e+00 2.943854592441550008e-04 2.420688571817271968e-04 0.000000000000000000e+00 8.332252977718629860e-04 3.272065825685057218e-04 0.000000000000000000e+00 0.000000000000000000e+00 1.015489096347057998e-04 0.000000000000000000e+00 0.000000000000000000e+00 0.000000000000000000e+00 0.000000000000000000e+00 0.000000000000000000e+00 1.177569855286279734e-04 1.556373982200056369e-04 0.000000000000000000e+00 1.542341750354393227e-04 3.301506428505791672e-04 0.000000000000000000e+00 0.000000000000000000e+00 0.000000000000000000e+00 0.000000000000000000e+00 0.000000000000000000e+00 3.300993441582569994e-04 0.000000000000000000e+00 0.000000000000000000e+00 0.000000000000000000e+00 0.000000000000000000e+00 0.000000000000000000e+00 0.000000000000000000e+00 0.000000000000000000e+00 0.000000000000000000e+00 1.619024931994795028e-04 0.000000000000000000e+00 1.451392298953560825e-04 1.205422341023430055e-04 1.353459654548502746e-04 0.000000000000000000e+00 0.000000000000000000e+00 0.000000000000000000e+00 0.000000000000000000e+00 0.000000000000000000e+00 0.000000000000000000e+00 1.420223473470226484e-04 1.212272708841147776e-04 0.000000000000000000e+00 0.000000000000000000e+00 1.068642187476172815e-04 0.000000000000000000e+00 0.000000000000000000e+00 1.074028232911466410e-04 0.000000000000000000e+00 1.513905380419461734e-04 1.501087586561163426e-04 0.000000000000000000e+00 0.000000000000000000e+00 0.000000000000000000e+00 0.000000000000000000e+00 0.000000000000000000e+00 1.143810234316642980e-04 1.337604779188912227e-04 1.640392556234112112e-04 0.000000000000000000e+00 0.000000000000000000e+00 0.000000000000000000e+00 0.000000000000000000e+00 1.199899700132900344e-04 0.000000000000000000e+00 1.282557259364748028e-04 0.000000000000000000e+00 0.000000000000000000e+00 0.000000000000000000e+00 0.000000000000000000e+00 1.091670997060239617e-04 0.000000000000000000e+00 4.533147935716961121e-04 1.318802581056172194e-04 1.681849483273349958e-04 1.182212468010610792e-04 0.000000000000000000e+00 0.000000000000000000e+00 0.000000000000000000e+00 0.000000000000000000e+00 1.198991961848929958e-04 0.000000000000000000e+00 0.000000000000000000e+00 0.000000000000000000e+00 1.909501672848214183e-04 0.000000000000000000e+00 0.000000000000000000e+00 0.000000000000000000e+00 0.000000000000000000e+00 0.000000000000000000e+00 1.332662017322412034e-04 0.000000000000000000e+00 1.022018016435504161e-04 0.000000000000000000e+00 0.000000000000000000e+00 1.883318864118918817e-04 0.000000000000000000e+00 0.000000000000000000e+00 0.000000000000000000e+00 0.000000000000000000e+00 1.506539454489127041e-04 1.436463255594810256e-04 0.000000000000000000e+00 0.000000000000000000e+00 0.000000000000000000e+00 0.000000000000000000e+00 1.121530125766073531e-04 0.000000000000000000e+00 0.000000000000000000e+00 4.510270305162336407e-04 0.000000000000000000e+00 0.000000000000000000e+00 0.000000000000000000e+00 1.194082256982007759e-04 0.000000000000000000e+00 1.173888934608839261e-04 0.000000000000000000e+00 0.000000000000000000e+00 0.000000000000000000e+00 0.000000000000000000e+00 0.000000000000000000e+00 0.000000000000000000e+00 0.000000000000000000e+00 0.000000000000000000e+00 1.562136387933146754e-04 0.000000000000000000e+00 0.000000000000000000e+00 0.000000000000000000e+00 0.000000000000000000e+00 1.184042832987481080e-04 1.409980618910082765e-04 1.676722400415743487e-04 1.736261200394948584e-04 0.000000000000000000e+00 0.000000000000000000e+00 0.000000000000000000e+00 0.000000000000000000e+00 0.000000000000000000e+00 2.679038298706188379e-04 0.000000000000000000e+00 0.000000000000000000e+00 0.000000000000000000e+00 0.000000000000000000e+00 0.000000000000000000e+00 0.000000000000000000e+00 0.000000000000000000e+00 0.000000000000000000e+00 1.723037511511855567e-04 0.000000000000000000e+00 1.096965152205226597e-04 0.000000000000000000e+00 0.000000000000000000e+00 0.000000000000000000e+00 1.137399188330985448e-04 1.364015410280009616e-04 0.000000000000000000e+00 0.000000000000000000e+00 1.299376288131101425e-04 0.000000000000000000e+00 0.000000000000000000e+00 1.687477054269215097e-04 1.466566585196466357e-04 1.038027090535657327e-04 0.000000000000000000e+00 0.000000000000000000e+00 0.000000000000000000e+00 0.000000000000000000e+00 0.000000000000000000e+00 0.000000000000000000e+00 1.191117571095361215e-04 3.339265106575480544e-04 0.000000000000000000e+00 0.000000000000000000e+00 1.713891509990641453e-04 0.000000000000000000e+00 0.000000000000000000e+00 0.000000000000000000e+00 0.000000000000000000e+00 1.544086671883863828e-04 0.000000000000000000e+00 1.440354825209392870e-04 0.000000000000000000e+00 0.000000000000000000e+00 0.000000000000000000e+00 0.000000000000000000e+00 0.000000000000000000e+00 0.000000000000000000e+00 0.000000000000000000e+00 0.000000000000000000e+00 0.000000000000000000e+00 0.000000000000000000e+00 2.353916930028930230e-04 0.000000000000000000e+00 0.000000000000000000e+00 0.000000000000000000e+00 0.000000000000000000e+00 0.000000000000000000e+00 0.000000000000000000e+00 0.000000000000000000e+00 0.000000000000000000e+00 0.000000000000000000e+00 1.519426926527649136e-04 2.069725541730151313e-04 1.159695612954190526e-04 0.000000000000000000e+00 0.000000000000000000e+00 1.280922534721547299e-04 2.613019990750462961e-04 0.000000000000000000e+00 2.669155707339055045e-04 0.000000000000000000e+00 0.000000000000000000e+00 1.094682345255109800e-04 1.119320680018213624e-04 0.000000000000000000e+00 0.000000000000000000e+00 0.000000000000000000e+00 0.000000000000000000e+00 0.000000000000000000e+00 0.000000000000000000e+00 0.000000000000000000e+00 0.000000000000000000e+00 1.632388055200236063e-04 0.000000000000000000e+00 0.000000000000000000e+00 0.000000000000000000e+00 0.000000000000000000e+00 0.000000000000000000e+00 0.000000000000000000e+00 0.000000000000000000e+00 0.000000000000000000e+00 0.000000000000000000e+00 0.000000000000000000e+00 1.003455609786545633e-04 1.154707054436029511e-04 0.000000000000000000e+00 0.000000000000000000e+00 0.000000000000000000e+00 0.000000000000000000e+00 0.000000000000000000e+00 0.000000000000000000e+00 0.000000000000000000e+00 1.092148967977700117e-04 3.830525785049673912e-04 0.000000000000000000e+00 0.000000000000000000e+00 0.000000000000000000e+00 1.643684904785512428e-04 0.000000000000000000e+00 0.000000000000000000e+00 0.000000000000000000e+00 0.000000000000000000e+00 0.000000000000000000e+00 0.000000000000000000e+00 0.000000000000000000e+00 0.000000000000000000e+00 2.050962995361869403e-04 0.000000000000000000e+00 0.000000000000000000e+00 0.000000000000000000e+00 0.000000000000000000e+00 0.000000000000000000e+00 0.000000000000000000e+00 0.000000000000000000e+00 0.000000000000000000e+00 0.000000000000000000e+00 0.000000000000000000e+00 0.000000000000000000e+00 2.431211902316698860e-04 0.000000000000000000e+00 0.000000000000000000e+00 0.000000000000000000e+00 0.000000000000000000e+00 1.956258974481247376e-04 8.254108419704948710e-05 1.079240490921950499e-04 0.000000000000000000e+00 2.449801020391252529e-04 0.000000000000000000e+00 0.000000000000000000e+00 0.000000000000000000e+00 0.000000000000000000e+00 0.000000000000000000e+00 0.000000000000000000e+00 9.152787478605531356e-05 0.000000000000000000e+00 0.000000000000000000e+00 1.515060097891860998e-04 8.350849187130671993e-05 0.000000000000000000e+00 0.000000000000000000e+00 0.000000000000000000e+00 0.000000000000000000e+00 1.062355194303549720e-04 0.000000000000000000e+00 0.000000000000000000e+00 8.679572957704658831e-05 0.000000000000000000e+00 0.000000000000000000e+00 0.000000000000000000e+00 0.000000000000000000e+00 0.000000000000000000e+00 0.000000000000000000e+00 0.000000000000000000e+00 0.000000000000000000e+00 0.000000000000000000e+00 0.000000000000000000e+00 0.000000000000000000e+00 0.000000000000000000e+00 0.000000000000000000e+00 1.255677949351944787e-04 0.000000000000000000e+00 0.000000000000000000e+00 1.247901568410594842e-04 2.193720358513405997e-04 0.000000000000000000e+00 0.000000000000000000e+00 0.000000000000000000e+00 0.000000000000000000e+00 0.000000000000000000e+00 0.000000000000000000e+00 0.000000000000000000e+00 0.000000000000000000e+00 0.000000000000000000e+00 1.940646240902819258e-04 0.000000000000000000e+00 1.812087145111678464e-04 1.317485034765069317e-04 0.000000000000000000e+00 0.000000000000000000e+00 0.000000000000000000e+00 0.000000000000000000e+00 1.188966489675562428e-04 0.000000000000000000e+00 0.000000000000000000e+00 0.000000000000000000e+00 0.000000000000000000e+00 0.000000000000000000e+00 1.345503036195267279e-04 0.000000000000000000e+00 0.000000000000000000e+00 0.000000000000000000e+00 0.000000000000000000e+00 0.000000000000000000e+00 1.104749910977850314e-04 0.000000000000000000e+00 3.698809236706772190e-04 1.474493314806761231e-04 0.000000000000000000e+00 1.590506196301814642e-04 0.000000000000000000e+00 0.000000000000000000e+00 0.000000000000000000e+00 0.000000000000000000e+00 0.000000000000000000e+00 0.000000000000000000e+00 0.000000000000000000e+00 1.440351475092418944e-04 0.000000000000000000e+00 0.000000000000000000e+00 0.000000000000000000e+00 0.000000000000000000e+00 0.000000000000000000e+00 0.000000000000000000e+00 0.000000000000000000e+00 0.000000000000000000e+00 0.000000000000000000e+00 0.000000000000000000e+00 0.000000000000000000e+00 1.278385191218513997e-04 0.000000000000000000e+00 0.000000000000000000e+00 0.000000000000000000e+00 0.000000000000000000e+00 0.000000000000000000e+00 0.000000000000000000e+00 0.000000000000000000e+00 0.000000000000000000e+00 0.000000000000000000e+00 0.000000000000000000e+00 0.000000000000000000e+00 1.241894776146978453e-04 0.000000000000000000e+00 0.000000000000000000e+00 0.000000000000000000e+00 4.274530701522372654e-04 0.000000000000000000e+00 0.000000000000000000e+00 1.478569418753424242e-04 0.000000000000000000e+00 0.000000000000000000e+00 1.870781840254599369e-04 0.000000000000000000e+00 0.000000000000000000e+00 0.000000000000000000e+00 0.000000000000000000e+00 2.665386627911097849e-04 0.000000000000000000e+00 0.000000000000000000e+00 3.163428326548854718e-04 0.000000000000000000e+00 0.000000000000000000e+00 0.000000000000000000e+00 0.000000000000000000e+00 2.574381602041845782e-04 0.000000000000000000e+00 0.000000000000000000e+00 1.191334170518152145e-04 0.000000000000000000e+00 0.000000000000000000e+00 2.102683233925970439e-04 0.000000000000000000e+00 0.000000000000000000e+00 0.000000000000000000e+00 1.628793460950436528e-04 0.000000000000000000e+00 0.000000000000000000e+00 0.000000000000000000e+00 0.000000000000000000e+00 0.000000000000000000e+00 0.000000000000000000e+00 0.000000000000000000e+00 1.092890946577176214e-04 0.000000000000000000e+00 0.000000000000000000e+00 0.000000000000000000e+00 0.000000000000000000e+00 1.461812091122399228e-04 0.000000000000000000e+00 1.248386247677912668e-04 0.000000000000000000e+00 2.620989401892633540e-04 1.311304169401131313e-04 0.000000000000000000e+00 0.000000000000000000e+00 0.000000000000000000e+00 1.345903149579427531e-04 0.000000000000000000e+00 0.000000000000000000e+00 0.000000000000000000e+00 0.000000000000000000e+00 1.347850855741573298e-04 1.330138738992859930e-04 0.000000000000000000e+00 2.016941293823954330e-04 0.000000000000000000e+00 2.698270550534300665e-04 0.000000000000000000e+00 1.964478400852208006e-04 1.507347206038876471e-04 0.000000000000000000e+00 0.000000000000000000e+00 0.000000000000000000e+00 0.000000000000000000e+00 0.000000000000000000e+00 2.130066862668182886e-04 0.000000000000000000e+00 0.000000000000000000e+00 2.428412831650128556e-04 1.466331262687696545e-04 0.000000000000000000e+00 2.258507057104707882e-04 0.000000000000000000e+00 0.000000000000000000e+00 0.000000000000000000e+00 1.207130995761662495e-04 0.000000000000000000e+00 0.000000000000000000e+00 0.000000000000000000e+00 1.731445352790375873e-04 0.000000000000000000e+00 0.000000000000000000e+00 0.000000000000000000e+00 0.000000000000000000e+00 0.000000000000000000e+00 1.648321063879634989e-04 1.591262338855845590e-04 0.000000000000000000e+00 0.000000000000000000e+00 0.000000000000000000e+00 0.000000000000000000e+00 0.000000000000000000e+00 0.000000000000000000e+00 1.310247446813149962e-04 1.611174090180471428e-04 1.268404700698048569e-04 0.000000000000000000e+00 0.000000000000000000e+00 0.000000000000000000e+00 1.392428631914895923e-04 0.000000000000000000e+00 1.261891067423485968e-04 1.771614761158119033e-04 0.000000000000000000e+00 0.000000000000000000e+00 0.000000000000000000e+00 0.000000000000000000e+00 0.000000000000000000e+00 0.000000000000000000e+00 2.428739550077114518e-04 0.000000000000000000e+00 0.000000000000000000e+00 0.000000000000000000e+00 1.386405633514245516e-04 0.000000000000000000e+00 0.000000000000000000e+00 0.000000000000000000e+00 0.000000000000000000e+00 3.643528334392704760e-04 0.000000000000000000e+00 0.000000000000000000e+00 0.000000000000000000e+00 0.000000000000000000e+00 1.285897274699508946e-04 1.397787430054684462e-04 0.000000000000000000e+00 0.000000000000000000e+00 0.000000000000000000e+00 1.621276099130772655e-04 0.000000000000000000e+00 0.000000000000000000e+00 0.000000000000000000e+00 0.000000000000000000e+00 0.000000000000000000e+00 0.000000000000000000e+00 1.808488533299426235e-04 0.000000000000000000e+00 0.000000000000000000e+00 0.000000000000000000e+00 0.000000000000000000e+00 2.384253694291354575e-04 0.000000000000000000e+00 0.000000000000000000e+00 0.000000000000000000e+00 0.000000000000000000e+00 0.000000000000000000e+00 0.000000000000000000e+00 0.000000000000000000e+00 1.708864287758600628e-04 0.000000000000000000e+00 0.000000000000000000e+00 0.000000000000000000e+00 1.315475007021049735e-04 1.503295978003647555e-04 0.000000000000000000e+00 0.000000000000000000e+00 2.589700127002265810e-04 0.000000000000000000e+00 0.000000000000000000e+00 1.272661522712264820e-04 0.000000000000000000e+00 2.483685868045646338e-04 2.093263313042915041e-04 1.461703434556410619e-04 0.000000000000000000e+00 0.000000000000000000e+00 0.000000000000000000e+00 1.181361563672415920e-04 0.000000000000000000e+00 1.940048958758708102e-04 0.000000000000000000e+00 0.000000000000000000e+00 0.000000000000000000e+00 0.000000000000000000e+00 0.000000000000000000e+00 0.000000000000000000e+00 1.174663501146597607e-04 0.000000000000000000e+00 1.608782076574847273e-04 0.000000000000000000e+00 0.000000000000000000e+00 1.321409915728337619e-04 0.000000000000000000e+00 0.000000000000000000e+00 0.000000000000000000e+00 0.000000000000000000e+00 0.000000000000000000e+00 0.000000000000000000e+00 0.000000000000000000e+00 1.240509723038141286e-04 0.000000000000000000e+00 0.000000000000000000e+00 0.000000000000000000e+00 0.000000000000000000e+00 0.000000000000000000e+00 0.000000000000000000e+00 0.000000000000000000e+00 0.000000000000000000e+00 0.000000000000000000e+00 0.000000000000000000e+00 1.966071821746701617e-04 0.000000000000000000e+00 0.000000000000000000e+00 0.000000000000000000e+00 0.000000000000000000e+00 0.000000000000000000e+00 0.000000000000000000e+00 0.000000000000000000e+00 0.000000000000000000e+00 0.000000000000000000e+00 1.576891728306598864e-04 0.000000000000000000e+00 1.454142284266320075e-04 0.000000000000000000e+00 0.000000000000000000e+00 0.000000000000000000e+00 0.000000000000000000e+00 0.000000000000000000e+00 0.000000000000000000e+00 0.000000000000000000e+00 0.000000000000000000e+00 0.000000000000000000e+00 0.000000000000000000e+00 0.000000000000000000e+00 0.000000000000000000e+00 0.000000000000000000e+00 0.000000000000000000e+00 0.000000000000000000e+00 0.000000000000000000e+00 0.000000000000000000e+00 0.000000000000000000e+00 0.000000000000000000e+00 0.000000000000000000e+00 0.000000000000000000e+00 0.000000000000000000e+00 1.273745375211724872e-04 0.000000000000000000e+00 0.000000000000000000e+00 0.000000000000000000e+00 0.000000000000000000e+00 0.000000000000000000e+00 0.000000000000000000e+00 1.617661123667183971e-04 0.000000000000000000e+00 0.000000000000000000e+00 0.000000000000000000e+00 1.284526096823556903e-04 2.701791433071457755e-04 2.833818853071407235e-04 1.270130342343062926e-04 0.000000000000000000e+00 1.134334615320996167e-04 0.000000000000000000e+00 0.000000000000000000e+00 0.000000000000000000e+00 0.000000000000000000e+00 0.000000000000000000e+00 0.000000000000000000e+00 0.000000000000000000e+00 1.714980458810776002e-04 1.374601854870826452e-04 0.000000000000000000e+00 0.000000000000000000e+00 0.000000000000000000e+00 0.000000000000000000e+00 0.000000000000000000e+00 0.000000000000000000e+00 0.000000000000000000e+00 0.000000000000000000e+00 0.000000000000000000e+00 0.000000000000000000e+00 0.000000000000000000e+00 0.000000000000000000e+00 0.000000000000000000e+00 0.000000000000000000e+00 0.000000000000000000e+00 0.000000000000000000e+00 2.532867805916143777e-04 0.000000000000000000e+00 0.000000000000000000e+00 0.000000000000000000e+00 2.438464144304485729e-04 0.000000000000000000e+00 0.000000000000000000e+00 0.000000000000000000e+00 2.687157147977127644e-04 1.489190669318831469e-04 1.365345421821653250e-04 0.000000000000000000e+00 1.390815893116896897e-04 1.359840969931226445e-04 1.437440820841658648e-04 0.000000000000000000e+00 0.000000000000000000e+00 0.000000000000000000e+00 0.000000000000000000e+00 3.123402020229433854e-04 2.749766595429353126e-04 0.000000000000000000e+00 0.000000000000000000e+00 1.233625698783851117e-04 1.782523430499408307e-04 0.000000000000000000e+00 1.494625917987290806e-04 0.000000000000000000e+00 0.000000000000000000e+00 0.000000000000000000e+00 0.000000000000000000e+00 0.000000000000000000e+00 0.000000000000000000e+00 1.436537018656895790e-04 0.000000000000000000e+00 2.409138609854014523e-04 0.000000000000000000e+00 2.104206814870873915e-04 0.000000000000000000e+00 0.000000000000000000e+00 0.000000000000000000e+00 0.000000000000000000e+00 0.000000000000000000e+00 0.000000000000000000e+00 0.000000000000000000e+00 0.000000000000000000e+00 1.542234562720080947e-04 0.000000000000000000e+00 0.000000000000000000e+00 0.000000000000000000e+00 0.000000000000000000e+00 0.000000000000000000e+00 1.253228355810009605e-04 0.000000000000000000e+00 0.000000000000000000e+00 0.000000000000000000e+00 2.580297072469914460e-04
2.125956969822356130e-03 4.560971582072039475e-03 4.462579892731573065e-03 7.856285650858633660e-03 5.444948140900611293e-03 6.245011726093727643e-03 3.403276449372846877e-03 8.108142956874427390e-03 8.061499240036067160e-03 1.058952585889808180e-02 1.074493310830532122e-02 1.939346765141326465e-02 2.733850358781320794e-02 7.087297984961619945e-02 4.683089997551703049e-02 1.922441838203152453e-02 5.873796970201431919e-03 3.385406315033374913e-03 2.871509339700159882e-03 3.887569920524587552e-03 4.138920842304761455e-03 3.995378302525598273e-03 2.461495495856708300e-03 3.546247057657064220e-03 2.425605201634926586e-03 1.378567920192429880e-03 3.270851721930537019e-03 2.087498868526872515e-03 2.353415187941922636e-03 2.367124073270063158e-03 2.064249120152815854e-03 1.897173715561229239e-03 4.038322015563663644e-03 1.958724267611832229e-03 2.450204979242805430e-03 1.703469566477791531e-03 4.097126255670584943e-03 1.949309436016434961e-03 2.368201224460002134e-03 2.685349573077905512e-03 2.542609535345077224e-03 3.263360309984985035e-03 6.950938356445836210e-04 8.941451159078564991e-04 1.628957075094977433e-03 1.712958545149078976e-03 1.321542095271567531e-03 2.307742301780399928e-03 2.336096588135974129e-03 3.026090148218639128e-03 1.194738575109316166e-03 1.255182158107897086e-03 2.117847969959255668e-03 1.373045421182621370e-03 1.305870042849680826e-03 0.000000000000000000e+00 2.197871640147307237e-03 2.538321548906685363e-03 1.194928402937800362e-03 2.308466012777048420e-03 2.043882478508430699e-03 1.340276085275405498e-03 1.478744085279094702e-03 9.594140244469969575e-04 1.379504245285617051e-03 9.832256689286877297e-04 5.647706189806385836e-04 4.100546006330343311e-04 4.027067673539234754e-04 7.869826763428338246e-04 1.816421906750008116e-03 3.287930193129818992e-04 3.184573426861784422e-04 5.739664126945714148e-04 1.648620468516555360e-03 0.000000000000000000e+00 4.326806262548680160e-04 4.267733303037824551e-04 1.425394382286292324e-04 6.678104832010813788e-04 9.509462158982323826e-04 0.000000000000000000e+00 4.967566662831030162e-04 1.133678359591416916e-03 0.000000000000000000e+00 0.000000000000000000e+00 5.935384387594784105e-04 1.995508104491684135e-04 6.392302688791786508e-04 0.000000000000000000e+00 2.451102325099326833e-04 0.000000000000000000e+00 7.480631069151128139e-04 1.369198460814771180e-03 0.000000000000000000e+00 1.107295640728595508e-03 0.000000000000000000e+00 3.918252107996331710e-04 3.680160801346601192e-04 2.788184767865943764e-04 5.062942715059507662e-04 7.990691674087037778e-04 1.131678088724507019e-03 4.513877758995122084e-04 7.269311154081392048e-04 6.449755307777011934e-04 9.171894039892846285e-04 2.072237661178360862e-04 0.000000000000000000e+00 2.994535004657600144e-04 6.415336698346997633e-04 6.987227071096269648e-04 1.153013970610591507e-03 1.323325922313350238e-03 4.420541982316250097e-04 1.064882296004614985e-03 0.000000000000000000e+00 7.893999820077528739e-04 0.000000000000000000e+00 2.668640848606289523e-04 1.090471188832343834e-03 1.104040081031050502e-03 1.958610635103754261e-03 9.927426774477519922e-04 7.093458912736657707e-04 2.684337515482940369e-03 3.388470754492829739e-04 1.139172577743306682e-03 8.511349481379578211e-04 1.374938937392124454e-03 0.000000000000000000e+00 1.396995109378637058e-03 2.949513272507354100e-04 1.129654998494239665e-03 2.409124927703733070e-04 6.396985506694768822e-04 6.218137812100157620e-04 5.551935674710653046e-04 9.614421482176111053e-04 4.114446503805888077e-04 0.000000000000000000e+00 0.000000000000000000e+00 0.000000000000000000e+00 0.000000000000000000e+00 0.000000000000000000e+00 0.000000000000000000e+00 4.016388726630321744e-04 4.765125477050256549e-04 4.477479288199873609e-04 2.183413570944237080e-04 0.000000000000000000e+00 0.000000000000000000e+00 3.048655416161934932e-04 2.291290413881250044e-04 9.125498573025194685e-04 2.138618546868791090e-04 0.000000000000000000e+00 2.072803964296971281e-04 0.000000000000000000e+00 0.000000000000000000e+00 0.000000000000000000e+00 2.168841956339946327e-04 0.000000000000000000e+00 2.490716084700713264e-04 6.034907678002575469e-04 0.000000000000000000e+00 2.241469242864118575e-04 0.000000000000000000e+00 4.177584045616721475e-04 0.000000000000000000e+00 5.431224557752134096e-04 0.000000000000000000e+00 0.000000000000000000e+00 7.800061552840616228e-04 0.000000000000000000e+00 0.000000000000000000e+00 0.000000000000000000e+00 0.000000000000000000e+00 2.139858983233915363e-04 0.000000000000000000e+00 0.000000000000000000e+00 0.000000000000000000e+00 0.000000000000000000e+00 0.000000000000000000e+00 2.830237183081488325e-04 1.033342179715141885e-03 5.169968000405413379e-04 8.586124944674860789e-04 0.000000000000000000e+00 2.620501967335843929e-04 4.509158320222856242e-04 2.548231305926994109e-04 2.284745761429007708e-04 2.230571458358575527e-04 0.000000000000000000e+00 2.671147727295226666e-04 0.000000000000000000e+00 2.768310045532189735e-04 2.992010940968580423e-04 0.000000000000000000e+00 0.000000000000000000e+00 4.916234334535434089e-04 2.480481369394255727e-04 5.887425266609778041e-04 0.000000000000000000e+00 0.000000000000000000e+00 0.000000000000000000e+00 0.000000000000000000e+00 0.000000000000000000e+00 0.000000000000000000e+00 0.000000000000000000e+00 0.000000000000000000e+00 6.663792431914614730e-04 0.000000000000000000e+00 3.480743230986855304e-04 0.000000000000000000e+00 0.000000000000000000e+00 8.963448431552848306e-04 2.844887010858900304e-04 0.000000000000000000e+00 0.000000000000000000e+00 0.000000000000000000e+00 2.691017694545285734e-04 0.000000000000000000e+00 0.000000000000000000e+00 4.104397993872584464e-04 0.000000000000000000e+00 2.675582998489992969e-04 0.000000000000000000e+00 0.000000000000000000e+00 2.564114339502430442e-04 0.000000000000000000e+00 0.000000000000000000e+00 0.000000000000000000e+00 3.053768852380790190e-04 2.557584668171903990e-04 2.141266225221869868e-04 0.000000000000000000e+00 0.000000000000000000e+00 2.460702134191846487e-04 2.591432770182174289e-04 2.260538258605894273e-04 7.199165609690138861e-04 1.951080626275397266e-04 0.000000000000000000e+00 0.000000000000000000e+00 2.498837759296855814e-04 0.000000000000000000e+00 1.995094488982121169e-04 0.000000000000000000e+00 0.000000000000000000e+00 0.000000000000000000e+00 6.693655492348545358e-04 0.000000000000000000e+00 0.000000000000000000e+00 3.479117008800366355e-04 0.000000000000000000e+00 2.369545081331390489e-04 0.000000000000000000e+00 0.000000000000000000e+00 2.371029376118368793e-04 2.191842303282270118e-04 2.959156439420830890e-04 0.000000000000000000e+00 0.000000000000000000e+00 2.917057013067918952e-04 0.000000000000000000e+00 0.000000000000000000e+00 0.000000000000000000e+00 7.148513368764983396e-04 0.000000000000000000e+00 2.458184545106566199e-04 5.649729165203656346e-04 0.000000000000000000e+00 0.000000000000000000e+00 0.000000000000000000e+00 0.000000000000000000e+00 2.854381998701199666e-04 2.802281032625950226e-04 0.000000000000000000e+00 2.011103034963309083e-04 0.000000000000000000e+00 0.000000000000000000e+00 0.000000000000000000e+00 1.879734638270391927e-04 1.868377125831826191e-04 4.742599139651418371e-04 4.034004015637364122e-04 0.000000000000000000e+00 0.000000000000000000e+00 5.283604014219772183e-04 0.000000000000000000e+00 0.000000000000000000e+00 0.000000000000000000e+00 0.000000000000000000e+00 0.000000000000000000e+00 0.000000000000000000e+00 0.000000000000000000e+00 3.598827257641393869e-04 0.000000000000000000e+00 0.000000000000000000e+00 0.000000000000000000e+00 0.000000000000000000e+00 0.000000000000000000e+00 0.000000000000000000e+00 0.000000000000000000e+00 0.000000000000000000e+00 0.000000000000000000e+00 0.000000000000000000e+00 4.129418346094924680e-04 0.000000000000000000e+00 3.141586777157079715e-04 0.000000000000000000e+00 0.000000000000000000e+00 0.000000000000000000e+00 2.324748891867743790e-04 0.000000000000000000e+00 0.000000000000000000e+00 2.076442834180690085e-04 0.000000000000000000e+00 6.460096676091547137e-04 0.000000000000000000e+00 0.000000000000000000e+00 2.655466140288447732e-04 0.000000000000000000e+00 0.000000000000000000e+00 0.000000000000000000e+00 0.000000000000000000e+00 0.000000000000000000e+00 0.000000000000000000e+00 0.000000000000000000e+00 2.067720499230660930e-04 0.000000000000000000e+00 0.000000000000000000e+00 0.000000000000000000e+00 0.000000000000000000e+00 0.000000000000000000e+00 2.390535718126457661e-04 0.000000000000000000e+00 0.000000000000000000e+00 0.000000000000000000e+00 0.000000000000000000e+00 0.000000000000000000e+00 0.000000000000000000e+00 0.000000000000000000e+00 0.000000000000000000e+00 0.000000000000000000e+00 0.000000000000000000e+00 0.000000000000000000e+00 0.000000000000000000e+00 2.258912659801467441e-04 2.880758002918184873e-04 2.024954112863205035e-04 0.000000000000000000e+00 0.000000000000000000e+00 0.000000000000000000e+00 0.000000000000000000e+00 2.053694889990047322e-04 0.000000000000000000e+00 0.000000000000000000e+00 2.072476592160884309e-04 6.541384684361926851e-04 0.000000000000000000e+00 0.000000000000000000e+00 0.000000000000000000e+00 1.328189003229302099e-04 0.000000000000000000e+00 0.000000000000000000e+00 0.000000000000000000e+00 0.000000000000000000e+00 0.000000000000000000e+00 0.000000000000000000e+00 0.000000000000000000e+00 0.000000000000000000e+00 2.171710852923495430e-04 0.000000000000000000e+00 0.000000000000000000e+00 0.000000000000000000e+00 0.000000000000000000e+00 0.000000000000000000e+00 0.000000000000000000e+00 0.000000000000000000e+00 0.000000000000000000e+00 0.000000000000000000e+00 0.000000000000000000e+00 2.764674252351285435e-04 0.000000000000000000e+00 0.000000000000000000e+00 0.000000000000000000e+00 0.000000000000000000e+00 2.045285295833128487e-04 0.000000000000000000e+00 0.000000000000000000e+00 0.000000000000000000e+00 0.000000000000000000e+00 0.000000000000000000e+00 0.000000000000000000e+00 0.000000000000000000e+00 2.020277130478895006e-04 2.693651232727587884e-04 0.000000000000000000e+00 0.000000000000000000e+00 0.000000000000000000e+00 0.000000000000000000e+00 0.000000000000000000e+00 2.769723829067391972e-04 0.000000000000000000e+00 0.000000000000000000e+00 2.871976072596496782e-04 0.000000000000000000e+00 0.000000000000000000e+00 0.000000000000000000e+00 0.000000000000000000e+00 1.827323040475679233e-04 0.000000000000000000e+00 0.000000000000000000e+00 0.000000000000000000e+00 0.000000000000000000e+00 0.000000000000000000e+00 0.000000000000000000e+00 1.963072987864361877e-04 0.000000000000000000e+00 2.446301301871269419e-04 0.000000000000000000e+00 0.000000000000000000e+00 2.285915109268905790e-04 0.000000000000000000e+00 0.000000000000000000e+00 0.000000000000000000e+00 0.000000000000000000e+00 0.000000000000000000e+00 0.000000000000000000e+00 0.000000000000000000e+00 0.000000000000000000e+00 0.000000000000000000e+00 0.000000000000000000e+00 0.000000000000000000e+00 0.000000000000000000e+00 0.000000000000000000e+00 3.555972015386899021e-04 0.000000000000000000e+00 0.000000000000000000e+00 0.000000000000000000e+00 2.195338653484169738e-04 1.881026497105424964e-04 0.000000000000000000e+00 0.000000000000000000e+00 0.000000000000000000e+00 2.612381916205959182e-04 0.000000000000000000e+00 0.000000000000000000e+00 0.000000000000000000e+00 2.396868467832699362e-04 5.672575615333532838e-04 0.000000000000000000e+00 0.000000000000000000e+00 0.000000000000000000e+00 0.000000000000000000e+00 0.000000000000000000e+00 0.000000000000000000e+00 0.000000000000000000e+00 0.000000000000000000e+00 0.000000000000000000e+00 0.000000000000000000e+00 0.000000000000000000e+00 0.000000000000000000e+00 0.000000000000000000e+00 0.000000000000000000e+00 0.000000000000000000e+00 0.000000000000000000e+00 0.000000000000000000e+00 0.000000000000000000e+00 0.000000000000000000e+00 0.000000000000000000e+00 0.000000000000000000e+00 6.848162404802485455e-04 0.000000000000000000e+00 0.000000000000000000e+00 0.000000000000000000e+00 1.772565998765493521e-04 1.986386089357269880e-04 0.000000000000000000e+00 0.000000000000000000e+00 2.194029774790260767e-04 0.000000000000000000e+00 0.000000000000000000e+00 0.000000000000000000e+00 0.000000000000000000e+00 0.000000000000000000e+00 0.000000000000000000e+00 0.000000000000000000e+00 0.000000000000000000e+00 0.000000000000000000e+00 0.000000000000000000e+00 0.000000000000000000e+00 0.000000000000000000e+00 0.000000000000000000e+00 0.000000000000000000e+00 0.000000000000000000e+00 5.592075867257421430e-04 0.000000000000000000e+00 0.000000000000000000e+00 0.000000000000000000e+00 0.000000000000000000e+00 0.000000000000000000e+00 0.000000000000000000e+00 0.000000000000000000e+00 2.228660527180389495e-04 0.000000000000000000e+00 0.000000000000000000e+00 0.000000000000000000e+00 0.000000000000000000e+00 0.000000000000000000e+00 0.000000000000000000e+00 0.000000000000000000e+00 0.000000000000000000e+00 0.000000000000000000e+00 0.000000000000000000e+00 4.128732537188828876e-04 0.000000000000000000e+00 0.000000000000000000e+00 2.132959742426485334e-04 0.000000000000000000e+00 0.000000000000000000e+00 0.000000000000000000e+00 0.000000000000000000e+00 0.000000000000000000e+00 0.000000000000000000e+00 0.000000000000000000e+00 0.000000000000000000e+00 1.887586433018139157e-04 0.000000000000000000e+00 0.000000000000000000e+00 0.000000000000000000e+00 0.000000000000000000e+00 0.000000000000000000e+00 0.000000000000000000e+00 0.000000000000000000e+00 0.000000000000000000e+00 0.000000000000000000e+00 0.000000000000000000e+00 0.000000000000000000e+00 0.000000000000000000e+00 1.915810922447217565e-04 0.000000000000000000e+00 0.000000000000000000e+00 0.000000000000000000e+00 0.000000000000000000e+00 0.000000000000000000e+00 0.000000000000000000e+00 1.675390322548096864e-04 0.000000000000000000e+00 0.000000000000000000e+00 0.000000000000000000e+00 2.098072379614431178e-04 0.000000000000000000e+00 0.000000000000000000e+00 0.000000000000000000e+00 0.000000000000000000e+00 0.000000000000000000e+00 0.000000000000000000e+00 1.567736354544923280e-04 0.000000000000000000e+00 0.000000000000000000e+00 2.595072594373550295e-04 0.000000000000000000e+00 0.000000000000000000e+00 0.000000000000000000e+00 0.000000000000000000e+00 0.000000000000000000e+00 0.000000000000000000e+00 0.000000000000000000e+00 0.000000000000000000e+00 0.000000000000000000e+00 1.976486612664504533e-04 0.000000000000000000e+00 0.000000000000000000e+00 0.000000000000000000e+00 0.000000000000000000e+00 0.000000000000000000e+00 0.000000000000000000e+00 0.000000000000000000e+00 0.000000000000000000e+00 0.000000000000000000e+00 0.000000000000000000e+00 0.000000000000000000e+00 0.000000000000000000e+00 0.000000000000000000e+00 0.000000000000000000e+00 0.000000000000000000e+00 0.000000000000000000e+00 0.000000000000000000e+00 2.297334745021961113e-04 0.000000000000000000e+00 0.000000000000000000e+00 0.000000000000000000e+00 0.000000000000000000e+00 0.000000000000000000e+00 0.000000000000000000e+00 0.000000000000000000e+00 0.000000000000000000e+00 0.000000000000000000e+00 0.000000000000000000e+00 0.000000000000000000e+00 0.000000000000000000e+00 0.000000000000000000e+00 0.000000000000000000e+00 0.000000000000000000e+00 0.000000000000000000e+00 0.000000000000000000e+00 0.000000000000000000e+00 0.000000000000000000e+00 0.000000000000000000e+00 0.000000000000000000e+00 2.808557377602564171e-04 0.000000000000000000e+00 0.000000000000000000e+00 0.000000000000000000e+00 3.260696969092639788e-04 0.000000000000000000e+00 0.000000000000000000e+00 1.892272274614328637e-04 0.000000000000000000e+00 0.000000000000000000e+00 0.000000000000000000e+00 0.000000000000000000e+00 0.000000000000000000e+00 0.000000000000000000e+00 2.505104388825761812e-04 0.000000000000000000e+00 0.000000000000000000e+00 0.000000000000000000e+00 0.000000000000000000e+00 0.000000000000000000e+00 0.000000000000000000e+00 2.892628905270144173e-04 1.959225251491497914e-04 0.000000000000000000e+00 0.000000000000000000e+00 0.000000000000000000e+00 0.000000000000000000e+00 0.000000000000000000e+00 0.000000000000000000e+00 0.000000000000000000e+00 0.000000000000000000e+00 0.000000000000000000e+00 0.000000000000000000e+00 0.000000000000000000e+00 0.000000000000000000e+00 3.445851239613861405e-04 0.000000000000000000e+00 0.000000000000000000e+00 0.000000000000000000e+00 0.000000000000000000e+00 0.000000000000000000e+00 1.997107386019400771e-04 0.000000000000000000e+00 0.000000000000000000e+00 0.000000000000000000e+00 2.494726972348408666e-04 0.000000000000000000e+00 0.000000000000000000e+00 0.000000000000000000e+00 0.000000000000000000e+00 0.000000000000000000e+00 0.000000000000000000e+00 0.000000000000000000e+00 0.000000000000000000e+00 0.000000000000000000e+00 0.000000000000000000e+00 0.000000000000000000e+00 0.000000000000000000e+00 0.000000000000000000e+00 0.000000000000000000e+00 2.598166661330518837e-04 0.000000000000000000e+00 0.000000000000000000e+00 0.000000000000000000e+00 0.000000000000000000e+00 0.000000000000000000e+00 0.000000000000000000e+00 0.000000000000000000e+00 0.000000000000000000e+00 0.000000000000000000e+00 0.000000000000000000e+00 2.069917870971565868e-04 0.000000000000000000e+00 0.000000000000000000e+00 0.000000000000000000e+00 1.787477504700765057e-04 0.000000000000000000e+00 0.000000000000000000e+00 0.000000000000000000e+00 0.000000000000000000e+00 0.000000000000000000e+00 0.000000000000000000e+00 0.000000000000000000e+00 0.000000000000000000e+00 0.000000000000000000e+00 0.000000000000000000e+00 0.000000000000000000e+00 0.000000000000000000e+00 0.000000000000000000e+00 0.000000000000000000e+00 0.000000000000000000e+00 0.000000000000000000e+00 0.000000000000000000e+00 0.000000000000000000e+00 0.000000000000000000e+00 0.000000000000000000e+00 0.000000000000000000e+00 0.000000000000000000e+00 0.000000000000000000e+00 0.000000000000000000e+00 0.000000000000000000e+00 0.000000000000000000e+00 0.000000000000000000e+00 0.000000000000000000e+00 0.000000000000000000e+00 0.000000000000000000e+00 2.000112594219257203e-04 0.000000000000000000e+00 0.000000000000000000e+00 0.000000000000000000e+00 0.000000000000000000e+00 0.000000000000000000e+00 0.000000000000000000e+00 0.000000000000000000e+00 0.000000000000000000e+00 0.000000000000000000e+00 0.000000000000000000e+00 0.000000000000000000e+00 0.000000000000000000e+00 0.000000000000000000e+00 0.000000000000000000e+00 0.000000000000000000e+00 0.000000000000000000e+00 0.000000000000000000e+00 0.000000000000000000e+00 0.000000000000000000e+00 0.000000000000000000e+00 0.000000000000000000e+00 0.000000000000000000e+00 0.000000000000000000e+00 0.000000000000000000e+00 1.728490498933275994e-04 0.000000000000000000e+00 0.000000000000000000e+00 2.495402376240344082e-04 0.000000000000000000e+00 0.000000000000000000e+00 0.000000000000000000e+00 0.000000000000000000e+00 0.000000000000000000e+00 0.000000000000000000e+00 0.000000000000000000e+00 0.000000000000000000e+00 0.000000000000000000e+00 1.964671386910236462e-04 0.000000000000000000e+00 0.000000000000000000e+00 2.759701566960885612e-04 0.000000000000000000e+00 0.000000000000000000e+00 0.000000000000000000e+00 0.000000000000000000e+00 0.000000000000000000e+00 0.000000000000000000e+00 0.000000000000000000e+00 0.000000000000000000e+00 0.000000000000000000e+00 0.000000000000000000e+00 0.000000000000000000e+00 0.000000000000000000e+00 0.000000000000000000e+00 0.000000000000000000e+00 0.000000000000000000e+00 0.000000000000000000e+00 0.000000000000000000e+00 0.000000000000000000e+00 0.000000000000000000e+00 2.820894524234325552e-04 0.000000000000000000e+00 0.000000000000000000e+00 0.000000000000000000e+00 0.000000000000000000e+00 0.000000000000000000e+00 0.000000000000000000e+00 0.000000000000000000e+00 0.000000000000000000e+00 0.000000000000000000e+00 0.000000000000000000e+00 0.000000000000000000e+00 0.000000000000000000e+00 0.000000000000000000e+00 0.000000000000000000e+00 3.027459194807041840e-04 5.220208000348428370e-04 0.000000000000000000e+00 0.000000000000000000e+00 0.000000000000000000e+00 0.000000000000000000e+00 0.000000000000000000e+00 0.000000000000000000e+00 0.000000000000000000e+00 0.000000000000000000e+00 0.000000000000000000e+00 2.041935969635382008e-04 0.000000000000000000e+00 0.000000000000000000e+00 0.000000000000000000e+00 0.000000000000000000e+00 1.933666879014046130e-04 0.000000000000000000e+00 0.000000000000000000e+00 0.000000000000000000e+00 0.000000000000000000e+00 0.000000000000000000e+00 0.000000000000000000e+00 4.506426040859720671e-04 0.000000000000000000e+00 0.000000000000000000e+00 0.000000000000000000e+00 0.000000000000000000e+00 0.000000000000000000e+00 0.000000000000000000e+00 0.000000000000000000e+00 0.000000000000000000e+00 0.000000000000000000e+00 0.000000000000000000e+00 0.000000000000000000e+00 0.000000000000000000e+00 0.000000000000000000e+00 0.000000000000000000e+00 0.000000000000000000e+00 0.000000000000000000e+00 0.000000000000000000e+00 0.000000000000000000e+00 0.000000000000000000e+00 0.000000000000000000e+00 0.000000000000000000e+00 0.000000000000000000e+00 0.000000000000000000e+00 0.000000000000000000e+00 0.000000000000000000e+00 0.000000000000000000e+00 0.000000000000000000e+00 0.000000000000000000e+00 0.000000000000000000e+00 0.000000000000000000e+00 0.000000000000000000e+00 2.871623203711988481e-04 0.000000000000000000e+00 0.000000000000000000e+00 0.000000000000000000e+00 0.000000000000000000e+00 0.000000000000000000e+00 0.000000000000000000e+00 0.000000000000000000e+00 0.000000000000000000e+00 0.000000000000000000e+00 0.000000000000000000e+00 0.000000000000000000e+00 0.000000000000000000e+00 0.000000000000000000e+00 0.000000000000000000e+00 0.000000000000000000e+00 0.000000000000000000e+00 0.000000000000000000e+00 0.000000000000000000e+00 2.206201435477339601e-04 0.000000000000000000e+00 0.000000000000000000e+00 0.000000000000000000e+00 0.000000000000000000e+00 0.000000000000000000e+00 0.000000000000000000e+00 0.000000000000000000e+00 0.000000000000000000e+00 0.000000000000000000e+00 0.000000000000000000e+00 0.000000000000000000e+00 2.136557817124093081e-04 0.000000000000000000e+00 0.000000000000000000e+00 0.000000000000000000e+00 6.727802457199248687e-04 0.000000000000000000e+00 0.000000000000000000e+00 1.830402344631576386e-04 0.000000000000000000e+00 0.000000000000000000e+00 2.581801822932242962e-04 0.000000000000000000e+00 0.000000000000000000e+00 0.000000000000000000e+00 0.000000000000000000e+00 0.000000000000000000e+00 0.000000000000000000e+00 0.000000000000000000e+00 0.000000000000000000e+00 0.000000000000000000e+00 0.000000000000000000e+00 2.243405285927395224e-04 0.000000000000000000e+00 0.000000000000000000e+00 0.000000000000000000e+00 0.000000000000000000e+00 0.000000000000000000e+00 0.000000000000000000e+00 0.000000000000000000e+00 0.000000000000000000e+00 0.000000000000000000e+00 0.000000000000000000e+00 0.000000000000000000e+00 0.000000000000000000e+00 2.175544354499948940e-04 0.000000000000000000e+00 0.000000000000000000e+00 0.000000000000000000e+00 0.000000000000000000e+00 0.000000000000000000e+00 0.000000000000000000e+00 0.000000000000000000e+00 0.000000000000000000e+00 0.000000000000000000e+00 0.000000000000000000e+00 0.000000000000000000e+00 6.169488218997485392e-04 0.000000000000000000e+00 0.000000000000000000e+00 0.000000000000000000e+00 0.000000000000000000e+00 0.000000000000000000e+00 0.000000000000000000e+00 0.000000000000000000e+00 0.000000000000000000e+00 0.000000000000000000e+00 0.000000000000000000e+00 0.000000000000000000e+00 0.000000000000000000e+00 0.000000000000000000e+00 0.000000000000000000e+00 1.590584255768244667e-04 0.000000000000000000e+00 0.000000000000000000e+00 2.193825975783038242e-04 0.000000000000000000e+00 0.000000000000000000e+00 0.000000000000000000e+00 0.000000000000000000e+00 0.000000000000000000e+00 0.000000000000000000e+00 0.000000000000000000e+00 2.338633623149954227e-04 0.000000000000000000e+00 0.000000000000000000e+00 0.000000000000000000e+00 0.000000000000000000e+00 0.000000000000000000e+00 0.000000000000000000e+00 0.000000000000000000e+00 0.000000000000000000e+00 2.674961539541159910e-04 4.709941171740836111e-04 2.475475620478421123e-04 2.644328341759636476e-04 0.000000000000000000e+00 0.000000000000000000e+00 0.000000000000000000e+00 0.000000000000000000e+00 0.000000000000000000e+00 0.000000000000000000e+00 0.000000000000000000e+00 0.000000000000000000e+00 0.000000000000000000e+00 0.000000000000000000e+00 0.000000000000000000e+00 0.000000000000000000e+00 2.063248049096723597e-04 0.000000000000000000e+00 0.000000000000000000e+00 0.000000000000000000e+00 0.000000000000000000e+00 3.037267653233829945e-04 0.000000000000000000e+00 2.096024469781743117e-04 0.000000000000000000e+00 0.000000000000000000e+00 0.000000000000000000e+00 5.283236821271258647e-04 0.000000000000000000e+00 0.000000000000000000e+00 0.000000000000000000e+00 2.098582474954487727e-04 0.000000000000000000e+00 0.000000000000000000e+00 0.000000000000000000e+00 0.000000000000000000e+00 2.404422931857117375e-04 0.000000000000000000e+00
2.796104029823996782e-03 2.945056874477784605e-03 2.795722331298126136e-03 3.272818245054879421e-03 2.892068360782701700e-03 4.146274757440869714e-03 5.784449225244667203e-03 4.785129486283989583e-03 8.076319611862014386e-03 8.489955993190051453e-03 8.921506134662495618e-03 1.189368863833814918e-02 1.752957412791203082e-02 4.683089997551703049e-02 9.235549611973215001e-02 3.134733101368473301e-02 9.195347865224939854e-03 6.507585818602344523e-03 6.326729961380368229e-03 4.659197119856400317e-03 4.138119080551241891e-03 4.087072040005520351e-03 3.835087431758337027e-03 1.435107661294394814e-03 2.732870306682507171e-03 2.928889357259583954e-03 1.775910115900756342e-03 1.396227566168378124e-03 2.500019257743210481e-03 2.430762722616169099e-03 1.879576994416922494e-03 3.090213448530421646e-03 2.383269986057640847e-03 2.861019411386225234e-03 2.287342915230312045e-03 2.050863914164668868e-03 1.329885754065114655e-03 1.150411149604292117e-03 1.490800816761232673e-03 2.020613783157502053e-03 2.537302383921255424e-03 2.133322255501688813e-03 1.804963444283046257e-03 2.057997831245401716e-03 2.422604268934884855e-03 1.440568832302255471e-03 1.286877603637357403e-03 2.778368045458378625e-03 1.861216357470113795e-03 2.321654077318999979e-03 1.551200243019975862e-03 1.422264215091140552e-03 1.406110983146560819e-03 1.539610280075489343e-03 8.092105855258548922e-04 0.000000000000000000e+00 9.728276050639365641e-04 1.382791901988665801e-03 1.375145945545234050e-03 1.941380425027306464e-03 2.460698390188136887e-03 2.135651227872429822e-03 1.919941510417375128e-03 9.342482733572803240e-04 1.384026035142222472e-03 9.574353304316643139e-04 5.999525416906561484e-04 9.437970009355266298e-04 7.129884254782053055e-04 4.644483983314534430e-04 9.647872101634721734e-04 3.492749109063178264e-04 1.014886145331729290e-03 6.097211798352797233e-04 7.297166371093687792e-04 2.050456430162267169e-04 6.894511667332646693e-04 6.044784333946094613e-04 7.066211398359971071e-04 7.685287889289320416e-04 2.693825682216491801e-04 4.568648720103999999e-04 4.397514296397646272e-04 5.017916348382441688e-04 6.751495052469259992e-04 3.460107038155032762e-04 1.155939453567687023e-03 4.239633291883875606e-04 5.658754953646236412e-04 6.436699432358603283e-04 6.075514048393641916e-04 5.403677253275971770e-04 7.946630848976879782e-04 7.272457782306458946e-04 1.439449262686059679e-04 4.901140478774908618e-04 4.370222733839992674e-04 7.630950086609512807e-04 3.909413401467874824e-04 3.949163269632223233e-04 5.378334580889865962e-04 5.658976840766133821e-04 8.014500316740305781e-04 3.995888394592763803e-04 2.574048977679366831e-04 5.328973632236093426e-04 8.119374716651908339e-04 3.668876679099103075e-04 3.620114971075283458e-04 3.181077107850679921e-04 3.786097132595909499e-04 2.474163551118721766e-04 1.088746693927157084e-03 7.497394270828089229e-04 7.826526701901624812e-04 1.036950076839333532e-03 1.464764226739779206e-03 1.304450010478568284e-03 8.039231278183479271e-04 6.614723832538332631e-04 1.415823685920780542e-03 7.818769018573232298e-04 1.618260528069935490e-03 1.640465195737138542e-03 7.535340120482596736e-04 7.392923275080054250e-04 1.079865828681920558e-03 1.048784879635379164e-03 4.018469786538384435e-04 7.302948156604920950e-04 5.180226009240968682e-04 4.946732581532434095e-04 7.310918495544963154e-04 3.200069148089105479e-04 4.265332316787660057e-04 5.662900395483962427e-04 1.467887024326854951e-04 3.931859304057121066e-04 3.404447995499419017e-04 2.913835050489409673e-04 0.000000000000000000e+00 0.000000000000000000e+00 0.000000000000000000e+00 3.333604906456426840e-03 0.000000000000000000e+00 0.000000000000000000e+00 2.844390913144824429e-04 0.000000000000000000e+00 1.585466729939123849e-04 3.865712548970181477e-04 5.133503902359919406e-04 3.102844201435616778e-04 5.397614843369538283e-04 1.622682981208243582e-04 2.423491006385288893e-04 7.572806786682925305e-05 1.138990602411208498e-04 7.339758626555301991e-05 4.714844557944249765e-04 1.294413752446601834e-04 1.427499186609440941e-04 0.000000000000000000e+00 1.393561705256440733e-04 8.819577337687369597e-05 2.136949101460619820e-04 1.080420089894267363e-04 1.587399821193436953e-04 0.000000000000000000e+00 3.698186015793208112e-04 8.937444530919041649e-05 9.615930398425493516e-05 2.193479503311638321e-04 1.712543619743848436e-04 1.380993332129742013e-04 2.773700395180643671e-04 0.000000000000000000e+00 5.209854961906977555e-04 0.000000000000000000e+00 1.515439829557637633e-04 0.000000000000000000e+00 8.129529479683985272e-05 1.524467198884600519e-04 1.324073961520252408e-04 0.000000000000000000e+00 0.000000000000000000e+00 9.147611530548289754e-05 6.407364738421481758e-04 3.040330186397215422e-04 0.000000000000000000e+00 9.279146630338440079e-05 1.596684213723243925e-04 2.706971286087761627e-04 1.618048083733947642e-04 3.159364104977135175e-04 1.426921246323079007e-04 3.783392913544202964e-04 0.000000000000000000e+00 0.000000000000000000e+00 3.178395809683382065e-04 1.205153117769865460e-04 1.866588461166958325e-04 1.740829040690895747e-04 4.391668204666940994e-04 6.254177597077540274e-04 9.473448837833333021e-05 5.007962792727128866e-04 8.742095296224325579e-05 9.251677666065174566e-05 2.608051953070737033e-04 1.721512137679908835e-04 1.475246541098793854e-04 9.090054547843309373e-05 2.359635972826216674e-04 1.796982472242939063e-04 0.000000000000000000e+00 8.299305448109897698e-05 1.006620669360711940e-04 0.000000000000000000e+00 1.007368971653276171e-04 2.132062382754421471e-04 0.000000000000000000e+00 0.000000000000000000e+00 0.000000000000000000e+00 7.591343647089106273e-05 1.464144831821974704e-04 5.813437469483056239e-04 1.650217713252132316e-04 0.000000000000000000e+00 3.919714880956392828e-04 0.000000000000000000e+00 3.631791653625141415e-04 2.605038847754945512e-04 0.000000000000000000e+00 6.792705315731164368e-05 2.162667253038555015e-04 2.716907308365823829e-04 0.000000000000000000e+00 1.739913234713208771e-04 1.533824607298099108e-04 1.742659704237235828e-04 9.176213167140414694e-05 3.201808848313028328e-04 1.274605288244060888e-04 1.381747729594565003e-04 2.428293560647583143e-04 3.099772054598735243e-04 8.848336029877216743e-05 8.094691470317184228e-05 3.532295440988814984e-04 0.000000000000000000e+00 8.859994602598524733e-05 6.592613458432276341e-05 0.000000000000000000e+00 0.000000000000000000e+00 2.735599422005928700e-04 1.231948583560275314e-04 1.163516855825100991e-04 8.390513165393588524e-05 1.683148199395439971e-04 1.113736347989627095e-04 8.395769024439946136e-05 1.552254215127505581e-04 3.143494663895860311e-04 1.871597055971312617e-04 2.392944364622099100e-04 1.032924229430478663e-04 1.840550042402081725e-04 0.000000000000000000e+00 2.083903680604115506e-04 0.000000000000000000e+00 0.000000000000000000e+00 8.704383787074758232e-05 3.334263562165427019e-04 0.000000000000000000e+00 8.927493806611496558e-05 2.202284272611844331e-04 1.234625212012381654e-04 0.000000000000000000e+00 0.000000000000000000e+00 8.414994510866337862e-05 1.424255366548371113e-04 1.231823425191794967e-04 2.702720586027849547e-04 2.466909877676284175e-04 3.328051944255942048e-04 1.323177431459024412e-04 1.679345155023212043e-04 0.000000000000000000e+00 0.000000000000000000e+00 0.000000000000000000e+00 0.000000000000000000e+00 0.000000000000000000e+00 0.000000000000000000e+00 0.000000000000000000e+00 7.834835817731846872e-05 1.236975302243046530e-04 0.000000000000000000e+00 0.000000000000000000e+00 1.274337750444950654e-04 0.000000000000000000e+00 0.000000000000000000e+00 0.000000000000000000e+00 1.811702784860282664e-04 1.536260244943438050e-04 1.462565014269481031e-04 1.710135640437992403e-04 3.927866570650292337e-04 0.000000000000000000e+00 8.802945494074229833e-05 0.000000000000000000e+00 2.462690116795271064e-04 3.337289349964859837e-04 2.055745567978093096e-04 7.283153299712010744e-05 0.000000000000000000e+00 0.000000000000000000e+00 0.000000000000000000e+00 1.722780234589518691e-04 0.000000000000000000e+00 0.000000000000000000e+00 0.000000000000000000e+00 6.481499823172204766e-05 7.580426954957372320e-05 9.402954088481876274e-05 0.000000000000000000e+00 8.429127891198756411e-05 0.000000000000000000e+00 0.000000000000000000e+00 1.355093277762679804e-04 0.000000000000000000e+00 0.000000000000000000e+00 7.321758175371344008e-05 1.231571514284948384e-04 6.937407037031446467e-05 8.112804492832673803e-05 0.000000000000000000e+00 0.000000000000000000e+00 8.464840603080508118e-05 0.000000000000000000e+00 0.000000000000000000e+00 7.277599354937668930e-05 0.000000000000000000e+00 0.000000000000000000e+00 0.000000000000000000e+00 1.286758012593047253e-04 0.000000000000000000e+00 0.000000000000000000e+00 0.000000000000000000e+00 2.265473517601294994e-04 0.000000000000000000e+00 7.998765906951633389e-05 0.000000000000000000e+00 7.170323230883674632e-05 1.629309502556141459e-04 0.000000000000000000e+00 0.000000000000000000e+00 0.000000000000000000e+00 0.000000000000000000e+00 0.000000000000000000e+00 0.000000000000000000e+00 0.000000000000000000e+00 0.000000000000000000e+00 0.000000000000000000e+00 0.000000000000000000e+00 0.000000000000000000e+00 4.703091494450400555e-05 0.000000000000000000e+00 0.000000000000000000e+00 0.000000000000000000e+00 1.239743231258727681e-04 0.000000000000000000e+00 0.000000000000000000e+00 0.000000000000000000e+00 0.000000000000000000e+00 0.000000000000000000e+00 0.000000000000000000e+00 0.000000000000000000e+00 0.000000000000000000e+00 0.000000000000000000e+00 0.000000000000000000e+00 6.717840635171689592e-05 2.216824633294726173e-04 0.000000000000000000e+00 1.360454864504810819e-04 1.950164696026457280e-04 0.000000000000000000e+00 2.735557001956778387e-04 6.912193197033208883e-05 0.000000000000000000e+00 1.281299933266681179e-04 0.000000000000000000e+00 7.478438960534744908e-05 0.000000000000000000e+00 6.193275211560193827e-05 0.000000000000000000e+00 0.000000000000000000e+00 1.250467896608454968e-04 1.073248294487743579e-04 0.000000000000000000e+00 0.000000000000000000e+00 0.000000000000000000e+00 9.474627560860084618e-05 7.748992604406902630e-05 9.052964580777101637e-05 6.231922814660276286e-05 0.000000000000000000e+00 7.181424711260323479e-05 1.710355297449961788e-04 0.000000000000000000e+00 0.000000000000000000e+00 0.000000000000000000e+00 0.000000000000000000e+00 9.063701371952712137e-05 6.470515437470995336e-05 0.000000000000000000e+00 8.124415479209634659e-05 0.000000000000000000e+00 7.249422945429142412e-05 1.095358984007079132e-04 0.000000000000000000e+00 0.000000000000000000e+00 8.814975518112455621e-05 8.662305453305598217e-05 0.000000000000000000e+00 0.000000000000000000e+00 0.000000000000000000e+00 6.653283506274428754e-05 0.000000000000000000e+00 0.000000000000000000e+00 7.988981653126926870e-05 0.000000000000000000e+00 8.272989541441968045e-05 2.069484270946592109e-04 9.532062689490771823e-05 0.000000000000000000e+00 0.000000000000000000e+00 0.000000000000000000e+00 0.000000000000000000e+00 0.000000000000000000e+00 6.295813961494790129e-05 8.841205075670296510e-05 1.065265248011630736e-04 0.000000000000000000e+00 1.554730316775116545e-04 6.660678335585534034e-05 8.538833319996022044e-05 2.167300266705227444e-04 6.751073605815531271e-05 0.000000000000000000e+00 1.828896720987107684e-04 1.039504864128188019e-04 0.000000000000000000e+00 1.697452949387834472e-04 0.000000000000000000e+00 0.000000000000000000e+00 0.000000000000000000e+00 1.117114605944807295e-04 0.000000000000000000e+00 0.000000000000000000e+00 0.000000000000000000e+00 9.176137621664177447e-05 8.665137425010647175e-05 6.380010020144362447e-05 0.000000000000000000e+00 0.000000000000000000e+00 0.000000000000000000e+00 7.233664846829829839e-05 0.000000000000000000e+00 0.000000000000000000e+00 0.000000000000000000e+00 7.452250707809087707e-05 8.111677704583624543e-05 0.000000000000000000e+00 0.000000000000000000e+00 0.000000000000000000e+00 0.000000000000000000e+00 0.000000000000000000e+00 0.000000000000000000e+00 1.843117457092087019e-04 1.255324363005094236e-04 7.033754607843199953e-05 0.000000000000000000e+00 6.367035394935061489e-05 0.000000000000000000e+00 0.000000000000000000e+00 0.000000000000000000e+00 8.094445665669970777e-05 1.854061135759555996e-04 0.000000000000000000e+00 0.000000000000000000e+00 6.788873651661635634e-05 0.000000000000000000e+00 0.000000000000000000e+00 0.000000000000000000e+00 0.000000000000000000e+00 0.000000000000000000e+00 0.000000000000000000e+00 8.100953329304977205e-05 0.000000000000000000e+00 1.980143216340063395e-04 0.000000000000000000e+00 0.000000000000000000e+00 0.000000000000000000e+00 0.000000000000000000e+00 0.000000000000000000e+00 0.000000000000000000e+00 3.429175125402673181e-04 0.000000000000000000e+00 0.000000000000000000e+00 2.126405106435548086e-04 0.000000000000000000e+00 0.000000000000000000e+00 0.000000000000000000e+00 0.000000000000000000e+00 2.239546419368808805e-04 0.000000000000000000e+00 0.000000000000000000e+00 0.000000000000000000e+00 0.000000000000000000e+00 0.000000000000000000e+00 0.000000000000000000e+00 7.552769069929768007e-05 0.000000000000000000e+00 0.000000000000000000e+00 0.000000000000000000e+00 0.000000000000000000e+00 0.000000000000000000e+00 0.000000000000000000e+00 8.298110992457650493e-05 0.000000000000000000e+00 1.336781388278810790e-04 0.000000000000000000e+00 1.212228218842903199e-04 6.219722769492052282e-05 0.000000000000000000e+00 0.000000000000000000e+00 0.000000000000000000e+00 0.000000000000000000e+00 7.340257089192143676e-05 0.000000000000000000e+00 0.000000000000000000e+00 9.881359808314109480e-05 0.000000000000000000e+00 6.783849310926070967e-05 0.000000000000000000e+00 0.000000000000000000e+00 8.329562370372666717e-05 0.000000000000000000e+00 0.000000000000000000e+00 7.333825654326703910e-05 0.000000000000000000e+00 0.000000000000000000e+00 0.000000000000000000e+00 0.000000000000000000e+00 7.429233595003952885e-05 6.596402242041149563e-05 0.000000000000000000e+00 0.000000000000000000e+00 0.000000000000000000e+00 5.709449134798660907e-05 0.000000000000000000e+00 5.551324018399493468e-05 0.000000000000000000e+00 0.000000000000000000e+00 0.000000000000000000e+00 5.064934565006776765e-05 0.000000000000000000e+00 0.000000000000000000e+00 0.000000000000000000e+00 0.000000000000000000e+00 1.933010436436112924e-04 0.000000000000000000e+00 0.000000000000000000e+00 0.000000000000000000e+00 6.998700752917391850e-05 1.390655223995356416e-04 0.000000000000000000e+00 1.540938213340802324e-04 0.000000000000000000e+00 0.000000000000000000e+00 5.898317274505318711e-05 0.000000000000000000e+00 0.000000000000000000e+00 8.949858251677936293e-05 1.790630576631013478e-04 0.000000000000000000e+00 0.000000000000000000e+00 0.000000000000000000e+00 0.000000000000000000e+00 0.000000000000000000e+00 7.568738994004883325e-05 6.652646827173352940e-05 8.134817765354466080e-05 7.538903363062000992e-05 9.255512772946521268e-05 1.345094603640892121e-04 9.548157183039908847e-05 0.000000000000000000e+00 0.000000000000000000e+00 0.000000000000000000e+00 1.331731544200840810e-04 0.000000000000000000e+00 1.285043197103978194e-04 0.000000000000000000e+00 0.000000000000000000e+00 0.000000000000000000e+00 0.000000000000000000e+00 0.000000000000000000e+00 0.000000000000000000e+00 0.000000000000000000e+00 0.000000000000000000e+00 0.000000000000000000e+00 7.605054666224427223e-05 0.000000000000000000e+00 0.000000000000000000e+00 8.160708788573570996e-05 0.000000000000000000e+00 0.000000000000000000e+00 0.000000000000000000e+00 0.000000000000000000e+00 0.000000000000000000e+00 0.000000000000000000e+00 0.000000000000000000e+00 0.000000000000000000e+00 8.943057153451288864e-05 0.000000000000000000e+00 9.646695358744070798e-05 0.000000000000000000e+00 0.000000000000000000e+00 0.000000000000000000e+00 0.000000000000000000e+00 0.000000000000000000e+00 0.000000000000000000e+00 0.000000000000000000e+00 0.000000000000000000e+00 1.024274283848193172e-04 0.000000000000000000e+00 0.000000000000000000e+00 0.000000000000000000e+00 0.000000000000000000e+00 0.000000000000000000e+00 0.000000000000000000e+00 1.044466474067817986e-04 1.105618089944468185e-04 1.009553152829278558e-04 0.000000000000000000e+00 7.753627442313109448e-05 0.000000000000000000e+00 7.945117038330740675e-05 1.220169239224716702e-04 9.926622666759928970e-05 0.000000000000000000e+00 8.430132056480083751e-05 6.989663798107727873e-05 0.000000000000000000e+00 7.071718511337771824e-05 0.000000000000000000e+00 0.000000000000000000e+00 7.532306759295518284e-05 8.833779813039302541e-05 0.000000000000000000e+00 0.000000000000000000e+00 0.000000000000000000e+00 9.884707589466750106e-05 0.000000000000000000e+00 8.967779429362857980e-05 0.000000000000000000e+00 0.000000000000000000e+00 0.000000000000000000e+00 0.000000000000000000e+00 0.000000000000000000e+00 0.000000000000000000e+00 0.000000000000000000e+00 0.000000000000000000e+00 0.000000000000000000e+00 1.707804211506957668e-04 0.000000000000000000e+00 0.000000000000000000e+00 0.000000000000000000e+00 8.205288054154842808e-05 0.000000000000000000e+00 1.561406997960581569e-04 1.008888383807351969e-04 0.000000000000000000e+00 0.000000000000000000e+00 0.000000000000000000e+00 0.000000000000000000e+00 1.275313773739838237e-04 0.000000000000000000e+00 0.000000000000000000e+00 0.000000000000000000e+00 0.000000000000000000e+00 9.424014619215186864e-05 0.000000000000000000e+00 0.000000000000000000e+00 0.000000000000000000e+00 0.000000000000000000e+00 0.000000000000000000e+00 0.000000000000000000e+00 6.628572743993799133e-05 1.235618091728200895e-04 0.000000000000000000e+00 0.000000000000000000e+00 9.158130250194816257e-05 0.000000000000000000e+00 0.000000000000000000e+00 7.571678657647431501e-05 0.000000000000000000e+00 0.000000000000000000e+00 7.953286742470020744e-05 8.529910106083329706e-05 0.000000000000000000e+00 2.018661487640142720e-04 1.632627109099691676e-04 1.922895455659171513e-04 0.000000000000000000e+00 1.691189022429439334e-04 1.211745387593541755e-04 0.000000000000000000e+00 8.067521666852541580e-05 1.416471979054883916e-04 0.000000000000000000e+00 0.000000000000000000e+00 1.636547789439463747e-04 0.000000000000000000e+00 1.191490150489038215e-04 0.000000000000000000e+00 1.527434143781664349e-04 1.680121465276786252e-04 0.000000000000000000e+00 0.000000000000000000e+00 7.400219522328911387e-05 0.000000000000000000e+00 1.285478807340526518e-04 0.000000000000000000e+00 1.472874412351455491e-04 8.893552894695249680e-05 0.000000000000000000e+00 1.369823619431431922e-04 0.000000000000000000e+00 1.060355333935076905e-04 0.000000000000000000e+00 7.321458414488574954e-05 0.000000000000000000e+00 8.462783934640025945e-05 1.224110265031002557e-04 1.050151573600810847e-04 0.000000000000000000e+00 0.000000000000000000e+00 7.495321254648294902e-05 0.000000000000000000e+00 7.033981180682031262e-05 0.000000000000000000e+00 9.651281494204265454e-05 0.000000000000000000e+00 0.000000000000000000e+00 0.000000000000000000e+00 0.000000000000000000e+00 1.391372653545811964e-04 0.000000000000000000e+00 0.000000000000000000e+00 0.000000000000000000e+00 0.000000000000000000e+00 0.000000000000000000e+00 0.000000000000000000e+00 0.000000000000000000e+00 0.000000000000000000e+00 8.717465344879292150e-05 3.061435090704865973e-04 0.000000000000000000e+00 0.000000000000000000e+00 1.719156139694267009e-04 0.000000000000000000e+00 1.121982730011920724e-04 0.000000000000000000e+00 0.000000000000000000e+00 7.365362863660642812e-05 0.000000000000000000e+00 0.000000000000000000e+00 0.000000000000000000e+00 0.000000000000000000e+00 9.988732786833449311e-05 0.000000000000000000e+00 0.000000000000000000e+00 0.000000000000000000e+00 0.000000000000000000e+00 0.000000000000000000e+00 0.000000000000000000e+00 1.766971407427084684e-04 1.137668992873208879e-04 0.000000000000000000e+00 0.000000000000000000e+00 0.000000000000000000e+00 0.000000000000000000e+00 1.187831709642208256e-04 9.833320144928046989e-05 0.000000000000000000e+00 0.000000000000000000e+00 0.000000000000000000e+00 0.000000000000000000e+00 1.347936374390280704e-04 0.000000000000000000e+00 0.000000000000000000e+00 0.000000000000000000e+00 2.030941041851385342e-04 0.000000000000000000e+00 0.000000000000000000e+00 7.230455656277211068e-05 0.000000000000000000e+00 0.000000000000000000e+00 2.817175857311918609e-04 0.000000000000000000e+00 0.000000000000000000e+00 0.000000000000000000e+00 0.000000000000000000e+00 0.000000000000000000e+00 8.659230211835863757e-05 1.142085314844104658e-04 0.000000000000000000e+00 7.978583594505991449e-05 0.000000000000000000e+00 0.000000000000000000e+00 0.000000000000000000e+00 1.570697948475712217e-04 0.000000000000000000e+00 1.027548481408534871e-04 7.718912402194054022e-05 0.000000000000000000e+00 0.000000000000000000e+00 0.000000000000000000e+00 0.000000000000000000e+00 2.111695963726144970e-04 0.000000000000000000e+00 0.000000000000000000e+00 7.165162348801552513e-05 0.000000000000000000e+00 0.000000000000000000e+00 0.000000000000000000e+00 1.810905549670318725e-04 0.000000000000000000e+00 0.000000000000000000e+00 0.000000000000000000e+00 0.000000000000000000e+00 0.000000000000000000e+00 1.175411891751038909e-04 0.000000000000000000e+00 6.952818484470241309e-05 0.000000000000000000e+00 8.014579843004918016e-05 2.316101794882910242e-04 0.000000000000000000e+00 0.000000000000000000e+00 0.000000000000000000e+00 8.754717977792517928e-05 0.000000000000000000e+00 0.000000000000000000e+00 7.523906172471210888e-05 0.000000000000000000e+00 2.277335987341341404e-04 0.000000000000000000e+00 0.000000000000000000e+00 0.000000000000000000e+00 0.000000000000000000e+00 0.000000000000000000e+00 0.000000000000000000e+00 0.000000000000000000e+00 0.000000000000000000e+00 0.000000000000000000e+00 0.000000000000000000e+00 0.000000000000000000e+00 1.562423296836528135e-04 8.892668453341425491e-05 0.000000000000000000e+00 0.000000000000000000e+00 8.043995678034372102e-05 0.000000000000000000e+00 0.000000000000000000e+00 0.000000000000000000e+00 8.437372588415650734e-05 0.000000000000000000e+00 0.000000000000000000e+00 0.000000000000000000e+00 0.000000000000000000e+00 0.000000000000000000e+00 1.132457465395014318e-04 9.648744979269697076e-05 1.191150899302154017e-04 0.000000000000000000e+00 0.000000000000000000e+00 0.000000000000000000e+00 0.000000000000000000e+00 0.000000000000000000e+00 9.142110169762389155e-05 9.372923272743127635e-05 0.000000000000000000e+00 0.000000000000000000e+00 0.000000000000000000e+00 0.000000000000000000e+00 1.341794095702207601e-04 0.000000000000000000e+00 0.000000000000000000e+00 1.008929572435498297e-04 1.545097231038388991e-04 1.588770919379259446e-04 9.139670088190579372e-05 8.912189535544793456e-05 1.076150553428844962e-04 1.002232307335590824e-04 0.000000000000000000e+00 0.000000000000000000e+00 0.000000000000000000e+00 1.105172105978945911e-04 7.552578511441696669e-05 0.000000000000000000e+00 0.000000000000000000e+00 8.593800904708301836e-05 7.703560355168711366e-05 0.000000000000000000e+00 0.000000000000000000e+00 8.942620219536720049e-05 7.284812452626175682e-05 0.000000000000000000e+00 1.090188547119067924e-04 0.000000000000000000e+00 0.000000000000000000e+00 0.000000000000000000e+00 1.040165330434671148e-04 8.337198160142913941e-05 1.092301904974802944e-04 0.000000000000000000e+00 0.000000000000000000e+00 1.133157356984026114e-04 0.000000000000000000e+00 0.000000000000000000e+00 6.957215699167119971e-05 0.000000000000000000e+00 0.000000000000000000e+00 0.000000000000000000e+00 0.000000000000000000e+00 0.000000000000000000e+00 0.000000000000000000e+00 0.000000000000000000e+00 0.000000000000000000e+00 0.000000000000000000e+00 0.000000000000000000e+00 0.000000000000000000e+00 7.768295221480818913e-05 0.000000000000000000e+00 0.000000000000000000e+00 0.000000000000000000e+00 0.000000000000000000e+00 0.000000000000000000e+00 0.000000000000000000e+00 0.000000000000000000e+00 1.656211258326976336e-04 1.838501973109773135e-04 0.000000000000000000e+00 8.247670838231886919e-05 0.000000000000000000e+00 0.000000000000000000e+00 0.000000000000000000e+00 0.000000000000000000e+00 0.000000000000000000e+00 0.000000000000000000e+00 1.667781031940363456e-04 0.000000000000000000e+00 9.363515359957250790e-05 0.000000000000000000e+00 1.081131311769387772e-04 9.156828364931051626e-05 0.000000000000000000e+00 1.317762277089910470e-04 0.000000000000000000e+00 0.000000000000000000e+00 0.000000000000000000e+00 1.074246247492445728e-04 0.000000000000000000e+00 8.712845647985048418e-05 8.412016684986466824e-05 0.000000000000000000e+00 0.000000000000000000e+00 0.000000000000000000e+00 0.000000000000000000e+00 8.389630788131107386e-05 1.075490583912569410e-04 0.000000000000000000e+00 0.000000000000000000e+00 0.000000000000000000e+00 0.000000000000000000e+00 0.000000000000000000e+00 0.000000000000000000e+00 0.000000000000000000e+00 0.000000000000000000e+00 0.000000000000000000e+00 0.000000000000000000e+00 0.000000000000000000e+00 0.000000000000000000e+00 0.000000000000000000e+00 0.000000000000000000e+00 0.000000000000000000e+00 0.000000000000000000e+00
[truncated: 24,674,651 more chars]
