# Supplementary material for: Precise measurements of chromatin diffusion dynamics by modeling using Gaussian processes
Source: Nat Commun. 2021 Oct 26;12:6184. doi: 10.1038/s41467-021-26466-7 (PMC8548522; doi:10.1038/s41467-021-26466-7)
Supplement: Supplementary file 4 — Source Data [file 41467_2021_26466_MOESM4_ESM.zip › SourceData/SourceData_interMitoNoco_analysis.json]

{"Interphase": {"numPoints_single": 571, "numPoints_coupled": 249, "numPoints_global": 100, "D": {"single": {"mean": 0.0011668637671297566, "stdDev": 0.000590404119122376, "min": 0.00019233561330325052, "max": 0.005058724405839582, "median": 0.001058296364655413, "quartile": 0.0003181473358324281, "distribution": [0.0013176231600920377, 0.0009035054577638028, 0.0013857894542178165, 0.0018719128686518877, 0.001114454792987305, 0.0009317746968297746, 0.0013642875056571594, 0.0010340343066856709, 0.0013903777939600495, 0.001064472364507709, 0.0013668261597769645, 0.0010069661357964502, 0.0007424176309639125, 0.0014613021856750407, 0.0008923888225206648, 0.001124565700104653, 0.0017689855113684724, 0.0005391080681426184, 0.0010002937870943242, 0.001382827364382841, 0.000964827636844028, 0.0013316779016931248, 0.0008221108518001995, 0.00036872217654018957, 0.0006109766121482767, 0.0006231540520798822, 0.0007872314008237365, 0.0012149440361192716, 0.0011426058976100309, 0.000914787751940027, 0.0011008770349929873, 0.0013440547615325388, 0.0027821381791965916, 0.0010746933219196654, 0.0019422286835016614, 0.0015346082558359616, 0.001191988396407496, 0.001308236651912164, 0.000788886788570118, 0.0009816971617565761, 0.0007060192017347188, 0.0010865789327816715, 0.0006837798580384926, 0.0006447678352792162, 0.0011578125206288816, 0.0008741997041008329, 0.000843664814247365, 0.001177981912822557, 0.0016927642551391783, 0.0005217391541624385, 0.0009908705826866635, 0.0021628282483461534, 0.0007700965131500645, 0.0010565665170247463, 0.002038466093927873, 0.0014435857411539714, 0.0004380353504530996, 0.00109033666605319, 0.0007915316814147717, 0.0007875007143141734, 0.00027445868758108847, 0.0007754569877688436, 0.0006550042592264985, 0.0006995733920379956, 0.0007286835947911122, 0.0004733610890064967, 0.0023371992027068625, 0.0007574647032269085, 0.0004468495125139335, 0.0005708147380908341, 0.0012866505106644119, 0.0011327372521248962, 0.0007061888826281657, 0.0021527614106995416, 0.001270993459336539, 0.00019233561330325052, 0.0013726342818117917, 0.0009286159344400657, 0.0003589953541171608, 0.00130434112939863, 0.002163007684621517, 0.0007545063131944351, 0.0007483242989188161, 0.0012751247062356777, 0.0017247674042720474, 0.0011761367155422235, 0.0008706539092825665, 0.0010805797822023048, 0.001260262487599979, 0.000402877795992169, 0.0016092195671140123, 0.0019926689208221043, 0.001424582013555297, 0.0011991564424619218, 0.0017090488982298903, 0.0007268439024285794, 0.002258411879252349, 0.0007950045379947881, 0.0014649221404469232, 0.0019053564670656257, 0.0018386658363815495, 0.0006559956831656477, 0.001676822628044353, 0.0008122159755485131, 0.00292021281105539, 0.0016380199378318893, 0.003383870275873179, 0.0006432968416375321, 0.005058724405839582, 0.000884687009713705, 0.000990738932785996, 0.0007195196594431545, 0.0018969063266159303, 0.0004012725709064788, 0.0013358418914735863, 0.0017260725800067726, 0.0010148358349007778, 0.001586730285695443, 0.001045996591249642, 0.0007330521546188848, 0.0006295384327983735, 0.0011021994563292922, 0.0005191824221649151, 0.0016937615565281372, 0.0005787071211209544, 0.0003473471802233558, 0.0012198644130672104, 0.0009100245760904793, 0.0011598565392765196, 0.0015395262837173793, 0.0013551001597738915, 0.0008474210882409483, 0.0010466595248894265, 0.0013346022423636518, 0.001395119592260592, 0.0005362558118807249, 0.0012641526582361396, 0.001968889241630574, 0.0010603528446879015, 0.002422980512931579, 0.0034455203375414133, 0.0007063869884930781, 0.002591244675385676, 0.0006031425042145504, 0.0012147771888148706, 0.0007374217408967282, 0.001304028513303579, 0.0011263793088578807, 0.0011584546336585028, 0.0011004139081880518, 0.002591553476452967, 0.0008576658040862771, 0.002478126405715832, 0.001003875769491016, 0.0016884549904525807, 0.0016736706724204146, 0.002137390204988934, 0.0014412869496024132, 0.0007325989443663117, 0.0025043596936026678, 0.00137442664379868, 0.0011767340170778168, 0.0011294913416683649, 0.001947147552702718, 0.001098090640461547, 0.0007909003198687998, 0.0007579084841685314, 0.0026087482436968593, 0.0036516192818266792, 0.001137803153046323, 0.0010647174636332344, 0.0022550126436953507, 0.0014724557491261852, 0.0011504346986325226, 0.0002579283815717822, 0.0016884177546054287, 0.0005122752282396396, 0.0017350316125999234, 0.0006184833853472827, 0.0007636034529224988, 0.0009801540641133527, 0.0008894879170175787, 0.0010163081158326623, 0.0016689534347375816, 0.0017071380034808206, 0.0007960240811179609, 0.001978026894769114, 0.000634254144738918, 0.0013963892551561402, 0.0009707626117274105, 0.0005259208903773298, 0.001146959660104087, 0.0013043699805866163, 0.002065987130239794, 0.00138214625491015, 0.0015098286121502443, 0.0015923377254519993, 0.0008753623722743743, 0.0024121640273312077, 0.0011925224276656432, 0.0017798624159050956, 0.0005215296340922935, 0.0010435139864517138, 0.0011460848910093827, 0.0008135131464594913, 0.001147630880155401, 0.0020085274199683934, 0.0013874029613172043, 0.001247407558557352, 0.0011608008437258516, 0.0010740630056091482, 0.0005982696983521148, 0.001163695731453435, 0.0010135285994457499, 0.0014261241014027403, 0.0006712752998779793, 0.0021175393623101163, 0.001941703532431714, 0.002040438666636253, 0.000725330420901435, 0.0010652822376095166, 0.0011411557685156427, 0.0007360453113549476, 0.0010281771484241494, 0.0010795294299163298, 0.001593208945805088, 0.0011904856043325933, 0.0011321745152113557, 0.000508964961103461, 0.0006877182055981161, 0.0015412797987430866, 0.00043913299641296354, 0.0009941484818218945, 0.0012180488701245215, 0.000878772483115794, 0.0007010985019247333, 0.0004190141819624931, 0.001344932781224467, 0.0012246533173532047, 0.001032713729277656, 0.0005542219077618648, 0.0019472492529649212, 0.002002993843365662, 0.0015041758137366871, 0.0008071079224673899, 0.000914927788702533, 0.0018148369666549347, 0.0018780391477530153, 0.0007370231300000127, 0.0007935136433467795, 0.0011405333361709333, 0.0015491028104650355, 0.001210782224848093, 0.0011751155423152988, 0.0007945358569248624, 0.00045567559825292317, 0.0010138905058522695, 0.0008089728827703182, 0.0016587221741155064, 0.0006408877852351208, 0.0005722025722448162, 0.0007045900914513814, 0.0004665959464374989, 0.0005642125094650082, 0.0011862593604884209, 0.0010652852606187545, 0.0015825444582694558, 0.0013806877518880566, 0.0008775236756759946, 0.0025458561218124395, 0.0004784400130299285, 0.00045102212298019995, 0.0020465732921261417, 0.0008800745009663003, 0.0019719043386579637, 0.0007058406407721629, 0.002427897787479324, 0.0011906788553820524, 0.0008379159807421651, 0.0006983502413088838, 0.001220094863593657, 0.0008673489748469846, 0.0007067461782710201, 0.0004277390436400535, 0.003214979459817349, 0.0005675997756368072, 0.0013825419068088291, 0.00040688059849889425, 0.0012882158810467864, 0.0010142800505397926, 0.0008294637875680722, 0.00116387872401436, 0.0011703719680241868, 0.000459148486442372, 0.0007121362229908147, 0.000796887808232027, 0.0013358948687853189, 0.0005399623172120575, 0.0009348058045569733, 0.0006676303464151843, 0.001236462290810193, 0.0016630917874953263, 0.0005276515007825957, 0.0008955971993398647, 0.001114519801012273, 0.000744331763853602, 0.0008917931879686499, 0.00034119588345251967, 0.0008844235567785023, 0.00046829283782125696, 0.001456755070866466, 0.0011041486247409882, 0.0005739941194293801, 0.0009162780487787704, 0.000658383994680599, 0.001700317084911621, 0.0008398396277269657, 0.0008603921031765697, 0.000416744029688586, 0.0009559859945249222, 0.0013652258329770323, 0.00045793811526981444, 0.0009968888400325128, 0.0009504177932982007, 0.00037717848443531905, 0.000472892947885271, 0.0011051375072849258, 0.0005869171664639277, 0.0009747903916239312, 0.00046803874489415866, 0.0009859722531025232, 0.0011915007685951884, 0.0012206893446960246, 0.001058296364655413, 0.0012892877321960335, 0.0006361175410715029, 0.00121021197913571, 0.0010082279208799318, 0.0008869222629062063, 0.000719522874759847, 0.0013133671597524734, 0.000438865657063947, 0.0020346574654227577, 0.0005828257812431333, 0.000652454481776689, 0.0007318911379134986, 0.00030569175886485265, 0.0013282038879737375, 0.0008095601170214217, 0.001509497324063351, 0.0013552788636458702, 0.001120988441925377, 0.0010705366052560907, 0.001268663102053024, 0.0010084861503002, 0.0008596643342596631, 0.0007836707953522673, 0.0023554042315643117, 0.00205726345052105, 0.0012934482104408386, 0.00038144359369741754, 0.0016995230292278785, 0.0007183401937304733, 0.0008575904803550886, 0.0010833349869737486, 0.0013431406742462823, 0.0005446346524288593, 0.0010872124902065663, 0.0013318022669228473, 0.00099623773665573, 0.001439959690999034, 0.001034634014367894, 0.0012480083031327952, 0.0009466438516352459, 0.0014275268708409305, 0.001133533655462567, 0.0009836399494337262, 0.0005171897866436434, 0.0009674336540337855, 0.0009482254330630775, 0.0010177546091847363, 0.0010629708856658825, 0.0008274241357749069, 0.00043021072113887007, 0.001451435463628364, 0.0015217177124789809, 0.0018582389666261996, 0.0015786778527054827, 0.0012290102911885798, 0.0012128107042072038, 0.001676298551783531, 0.0008246400265343992, 0.001820916339781386, 0.0008716780112591693, 0.001010903475657113, 0.000748770392922385, 0.0011486592046035958, 0.001344828014851749, 0.0016150458477308598, 0.0019234474750500074, 0.0015478114760622448, 0.0005606383493212097, 0.0008881116852910687, 0.0029725274796239868, 0.0011746518599222826, 0.0011785475722479281, 0.0011212846874497355, 0.0007930776535763254, 0.0020835777156967706, 0.0009781408001219582, 0.001203857532586684, 0.001269865592235531, 0.0009441698482605453, 0.0006914939425824122, 0.0008099579186319781, 0.0008245954066011165, 0.0007017517300801566, 0.0009994489233795666, 0.0006462637798650982, 0.0005285482418400332, 0.0011072792240928385, 0.0009531419239508648, 0.0009702787288185871, 0.0016684938141599797, 0.0013529560188908535, 0.001279010170557595, 0.001266989496759371, 0.0010144144871041929, 0.002442267436044118, 0.0008328354778689065, 0.0007287535473776681, 0.0010582262789832844, 0.0006715798918021453, 0.000907876159168482, 0.0010477538449286511, 0.0006572516785329805, 0.0009510539760698736, 0.0008510199516268724, 0.0014315190518777437, 0.000699851814803962, 0.0018974609383060608, 0.00048200987014719636, 0.0022985914252198095, 0.0006305124082455839, 0.0005600416505566594, 0.0005798840958112135, 0.0005927841111774713, 0.0009000701207070885, 0.0010812569319812587, 0.0006275633100839422, 0.0008381619342703484, 0.0009271783766033611, 0.0009724504963709567, 0.0014427692199319888, 0.0003361985511749548, 0.0008444603065245334, 0.0009380179944780489, 0.0003997412181433393, 0.0021552235435078277, 0.0007531056144153583, 0.0007332312851237614, 0.0013094982907249524, 0.0008861990586588305, 0.0009213106478906248, 0.0003651922189025208, 0.0008195306758353626, 0.0009711469206912946, 0.0011600188802187031, 0.00042942830068145324, 0.001449987837921699, 0.00032849159426898595, 0.002816603469742593, 0.0011200287425161101, 0.0007462157128494394, 0.00040082673806895617, 0.001430031841363037, 0.001652725751980586, 0.0007977675649967525, 0.001077212000167549, 0.0004664675547323794, 0.0011223264526691581, 0.0010555720409443012, 0.001479728139866678, 0.0011732718874196543, 0.0006232032190976504, 0.0005530868846915368, 0.0006891115142578784, 0.0010163910699560296, 0.000608390556697712, 0.0005674054570285806, 0.0017203369888725908, 0.000795084990321238, 0.001182044215061059, 0.0006066590193931938, 0.0004957018609250332, 0.002322350829729258, 0.0021579660906032006, 0.0010697649011535088, 0.0017132864508543372, 0.0010090531205603714, 0.0008265799096165654, 0.0006123025688341153, 0.002634098188451762, 0.0018989421960117366, 0.0009840001924901927, 0.0008888870999802597, 0.0025478540530207276, 0.0009290711161690526, 0.0005855789500822001, 0.0008747900828438406, 0.0021198626849841386, 0.001100902026163712, 0.0011082887699111936, 0.0006946180612962938, 0.002073678803997911, 0.0003961871585352838, 0.000450166291337906, 0.0010246699082748104, 0.00038757102096320363, 0.0007323167439930384, 0.000750634784829386, 0.0006769302727071594, 0.0010894119927239167, 0.0022300155022047666, 0.0013328545954785945, 0.0007595239108529619, 0.0017792945997236044, 0.0015339686022775717, 0.0013031963008539578, 0.002307106378508724, 0.0010084459217787978, 0.001042345453811833, 0.0014030191089610888, 0.0011106326369192817, 0.0010398122000669977, 0.001344121149040361, 0.00309386837494916, 0.002826497668627075, 0.0007091294306033873, 0.001311483856863602, 0.0007364375906500904, 0.0011694153776192998, 0.0012871486145323166, 0.00158741653168618, 0.0005649677155535449, 0.001647275741341677, 0.0012089919778076493, 0.0010493600815151827, 0.0014068559233451781, 0.002061684442531363, 0.0008482858879196359, 0.001118826878598302, 0.0013941825657910064, 0.0018940623501314808, 0.0029498749137032917, 0.0012296465286766162, 0.001373718810789771, 0.0010076554482827689, 0.0008401266711795279, 0.0016288865105214372, 0.001982639188002927, 0.0009029576918404826, 0.0006730590032822375, 0.0008060800557418253, 0.0007991102317031621, 0.0008994894408350645, 0.001528831833301639, 0.002014978652251648, 0.0018276032603269676, 0.0023962319298350015, 0.0026751423389972198]}, "coupled": {"mean": 0.0010559515813763358, "stdDev": 0.0005660551290477138, "min": 0.0001637082055598333, "max": 0.0038370709535579623, "median": 0.000950593973736954, "quartile": 0.0002879777932851549, "distribution": [0.0010680311355864987, 0.000636485775928049, 0.001165490475121506, 0.0017892217132299943, 0.0009598288203149804, 0.0007619463228848985, 0.0012855380085842814, 0.0008391081551066213, 0.0011887333126917414, 0.0008470896989928992, 0.0006114162682403436, 0.001253153037466525, 0.000740191901104635, 0.000965518991239049, 0.0015041009460175488, 0.0005811121074760939, 0.0009495997704799619, 0.0013547519988581723, 0.0008765783243589405, 0.0007811917905682713, 0.0003306192924993732, 0.0005222429493578708, 0.000859537749790164, 0.0007341130735437247, 0.0012247782483244445, 0.0010525909496848069, 0.0007657080486018787, 0.0008258888082985164, 0.0010402836922301661, 0.002551270375064013, 0.000877006017029418, 0.0006986490685390013, 0.000836901927336821, 0.0009089434540449503, 0.0015163900274401145, 0.0013963974077160592, 0.00044002827848458513, 0.0010070436824126552, 0.0006997181822392726, 0.0004773863246354328, 0.0006541793329824933, 0.00040445558098371737, 0.0001637082055598333, 0.0011870159219190652, 0.0012139009215087898, 0.0018560036819334634, 0.0007183065005792901, 0.0005941337002798766, 0.0009713853831285793, 0.0015236489448981999, 0.0012802405980642177, 0.000630205372557588, 0.0013457630177375827, 0.0013988185017086683, 0.0006526100258434492, 0.001990498526912513, 0.0005153304213981103, 0.001257322102558593, 0.0008353330307631664, 0.001484434400854945, 0.0036583506561458524, 0.0038370709535579623, 0.0008379067209835804, 0.0006503994787380996, 0.001616854984973315, 0.0003404960354656862, 0.0013299760018714677, 0.0009020398574297094, 0.001322185077388381, 0.0006871560757083056, 0.0005468861882005385, 0.0011297725866038022, 0.000523498333809975, 0.0003360605110424531, 0.0010683405240378805, 0.0007428024108003803, 0.0007752297669004249, 0.0012631116622786153, 0.000564371522508605, 0.0013176148625813923, 0.001865681192171156, 0.00045546430662989095, 0.0011108435432449048, 0.0005859775358000567, 0.0011781272985233412, 0.000915376044600096, 0.00138085624092238, 0.0006623986236891581, 0.0030509204204048623, 0.0011420193822958714, 0.0010787029527501834, 0.0008181388282082035, 0.0015747764255819017, 0.000856103295950168, 0.0008390008023604524, 0.0010176860966709378, 0.002280717626078383, 0.0012040106004097225, 0.0006655643560762718, 0.0014895905092414856, 0.0011887225648300759, 0.0022601288414855415, 0.0013701682770025565, 0.0006001062877527997, 0.0008927429429713741, 0.0018121835380155095, 0.0008211476014976876, 0.000744529728096666, 0.0015214914450635913, 0.0011163719375501856, 0.0011591629891369696, 0.00045998092135741595, 0.0005872327940606085, 0.0013381909253426631, 0.0008924042554504591, 0.0013861859300960044, 0.0007556571693792365, 0.0004276105934230724, 0.001901395311793508, 0.002464662660091654, 0.0013157127680692993, 0.0007319566988967909, 0.0005881436543044339, 0.0010621254953211462, 0.0011123458609424014, 0.0009648882850398127, 0.00048035414113718517, 0.0005044416102287855, 0.0015539897441180653, 0.0011545603580070968, 0.000746136990915782, 0.0022948962108451554, 0.0004549474213646339, 0.0003992458139974474, 0.0008117064105283922, 0.0006491938692369927, 0.00123238799330467, 0.0007093150531738961, 0.0004211591878531082, 0.00320582939753431, 0.00047788102118546385, 0.0014066419739613228, 0.0004945140907401346, 0.0012428385227580213, 0.0009311158478741376, 0.0010421041501862372, 0.0012377725964317237, 0.0009615197342506727, 0.0012099008745463157, 0.0003856423132151843, 0.0007434475870070018, 0.0005594894426461827, 0.0011458983452395863, 0.0013644832938824807, 0.0004635413491899724, 0.0007458763341874416, 0.001115055128829877, 0.001384578322476788, 0.000950593973736954, 0.0007648616828479461, 0.0003883070845493496, 0.0010933438651955856, 0.000408319714672343, 0.0009831041871038405, 0.0008318335689049494, 0.0020321938321113692, 0.0005298973641967739, 0.0006685304068724318, 0.000761593421744941, 0.0010610814908436135, 0.001102121433975836, 0.001201281439576, 0.000901237701244978, 0.0007192016446536503, 0.00047413032938404295, 0.0018047449676456418, 0.0013036327178174991, 0.0009585674600220297, 0.0012169913420810214, 0.0012705469084740907, 0.0010545672184121757, 0.0014657242401786821, 0.00037592689403855164, 0.000896392597325678, 0.001004311168061001, 0.001573461618038536, 0.000660710883614029, 0.0005425514071475102, 0.0008711382039739718, 0.0009700571704559694, 0.0007415445682945641, 0.0009876815923637555, 0.0009343152828667427, 0.001065331665207218, 0.001114870399350563, 0.0008432748115786085, 0.0007921265928811475, 0.0012706710660189868, 0.0010014010936627, 0.0010639075230329796, 0.0013544430560954444, 0.0008751345727722677, 0.002084688962261881, 0.0007755351081463977, 0.0009403511992482209, 0.0002995009946255731, 0.0006451971078991313, 0.0009708097227085632, 0.000382208838023065, 0.0009324122049871075, 0.0009202466076219495, 0.0012203214763227732, 0.0010430473437963957, 0.0004684882558114002, 0.0013625589558308468, 0.0007097094486499586, 0.0020152207081089537, 0.0009397688933895336, 0.0006082036948786027, 0.0022886515061778306, 0.00038686645770102756, 0.0005081736793950979, 0.0009069234970290253, 0.0003204319208844315, 0.0005248099469672751, 0.0006636785462355177, 0.0006346613992933769, 0.0009979415510617787, 0.0010877712952842965, 0.0019471914370775274, 0.0009100570130725231, 0.0025182640416188816, 0.002847354433896098, 0.0005506335883171023, 0.0009508273336687755, 0.0006770214987772746, 0.0014650524763556048, 0.0009827322750983046, 0.0014729561694897266, 0.0015243169073023677, 0.0027262847168647002, 0.0010634278230888608, 0.0012085713620352346, 0.0007002781035557252, 0.000733231212413298, 0.0016954252910513004, 0.0018866799467593437, 0.0007543324888972229, 0.0005637909738439734]}}, "alpha": {"single": {"mean": 0.44435696850070117, "stdDev": 0.1482346613642905, "min": 0.10336622437162032, "max": 0.9630006487964701, "median": 0.4297265251961873, "quartile": 0.1005766288160454, "distribution": [0.26630152684497366, 0.5394500087451631, 0.5027836172275231, 0.618772017505848, 0.488262904356263, 0.38815381835718726, 0.16933766132606587, 0.259201258235396, 0.20613178655052888, 0.4957721335728325, 0.3022992525736844, 0.35920733920215664, 0.3158498925037652, 0.3999826223340688, 0.3100484119422171, 0.34120468464152526, 0.141429986783532, 0.24356091442780542, 0.5716470807801645, 0.39622371493642067, 0.24536342054073473, 0.29663019131886936, 0.10336622437162032, 0.3179524949562408, 0.3973576098651889, 0.3737172769328636, 0.23436963829235327, 0.29004970687013465, 0.5324748715966293, 0.25841418035582076, 0.30712459935807396, 0.1202318649712358, 0.48157243248014414, 0.3210663743585229, 0.33737667103645613, 0.5707937099809309, 0.18119420020482352, 0.36183741756707993, 0.4011751465017445, 0.4938554597534374, 0.3673228805296773, 0.2690053779735294, 0.23209175279992894, 0.4450898213181533, 0.2788460328690102, 0.2787530968072485, 0.5069300559003148, 0.38147589222015843, 0.5329189435005346, 0.35424139331684934, 0.40922051582216545, 0.4274849178046409, 0.3975069267758915, 0.29622394264447727, 0.3833482113334657, 0.6763811084345535, 0.5330419642524141, 0.33276539141196093, 0.4861854889786397, 0.19273101298599035, 0.42993960972450207, 0.20094976307110982, 0.38566210009221785, 0.5276281621055413, 0.12342685639558637, 0.24478960561859262, 0.41579886898890284, 0.20546077745571767, 0.41693166058865067, 0.5928510503714404, 0.26398997668652785, 0.2854277486183846, 0.4406723078981133, 0.28756977003707623, 0.45541615087508347, 0.38931102577079274, 0.4407765920896842, 0.5007047080145527, 0.29516326604835125, 0.6720345721264557, 0.48699743091019687, 0.5473291439813831, 0.5391221082803336, 0.4074360676064305, 0.21549638986289638, 0.3313761187844796, 0.28537209554168874, 0.7116475841416201, 0.4946957427599011, 0.3320426277515781, 0.2637930285233033, 0.33362233854015655, 0.4767852704400611, 0.33127116706890947, 0.16115752326677601, 0.3397760869595964, 0.14178623804546503, 0.6072973970917065, 0.3572212640300744, 0.2548578053974223, 0.31956946191977054, 0.6648520732280112, 0.4696655409914727, 0.3782647098249949, 0.3430031751775722, 0.2918506941373107, 0.16409252703268026, 0.36693890227804665, 0.6018317156893747, 0.375076145334234, 0.39585811491829853, 0.577584484349196, 0.19116554596878313, 0.5300082263368028, 0.4051127007494702, 0.5958127756706484, 0.31858804416771214, 0.5535573739736942, 0.34958213428751306, 0.3355248626062442, 0.4151242296669712, 0.39011888728858213, 0.4870696524789286, 0.14272852991044382, 0.6324477204356447, 0.605942064162636, 0.3675498660289001, 0.42175530212941176, 0.5863878077020418, 0.37109756709898856, 0.6523488218408813, 0.6033248549117763, 0.5493821982758492, 0.37949652502145825, 0.5331993336706642, 0.6073010212824359, 0.5607450362310034, 0.36525137970387606, 0.46112234982821937, 0.5047047199862876, 0.6110296206881689, 0.9630006487964701, 0.4042971893169003, 0.62068923972981, 0.5579292688011529, 0.4425046122315589, 0.24257618625667937, 0.30462386280511394, 0.6326152872003886, 0.5357276071131589, 0.42728652851929405, 0.538222663677086, 0.39726301807152326, 0.346707798734156, 0.4725989686870952, 0.34530636759093936, 0.4207101824367937, 0.390162645310684, 0.6222537372374015, 0.29166857005561164, 0.3034700479640568, 0.5005438643524286, 0.6165005301116119, 0.2446318264606519, 0.37019157667163793, 0.5846774299319907, 0.25197253934199754, 0.4072027154585212, 0.4966713834803904, 0.504217768274517, 0.39665443637495346, 0.8103710743539374, 0.664496953611853, 0.35261427640783355, 0.5156189500924578, 0.5272139453135224, 0.8525371063000433, 0.5682774736385731, 0.6304207576287688, 0.6570912313457372, 0.38114073277666466, 0.456496642027246, 0.5783724470964126, 0.6990986448234588, 0.31367907727770244, 0.6995395810810074, 0.6388025030152686, 0.48677225740307156, 0.46823672651152864, 0.4845072706488076, 0.6363577173413265, 0.45303869088976045, 0.47724370008099987, 0.5936090002511732, 0.5746986321882199, 0.4690708560512473, 0.3966978124825282, 0.4998927614628909, 0.5350130207197427, 0.6924094892026093, 0.46437112661698987, 0.5305398009532877, 0.38770861472449863, 0.3834086341593292, 0.5721380049181022, 0.6289688462547685, 0.5033520173655444, 0.5260245044416354, 0.542163724338639, 0.5094578100376912, 0.5143849350956968, 0.521293113538073, 0.5960974567258728, 0.7290437277523779, 0.8658832922980284, 0.9288071715102981, 0.7930239537854399, 0.7175664669628696, 0.48220071868854564, 0.5194496081071499, 0.4246193079798276, 0.37611754340869413, 0.48561168030850727, 0.6587571125962881, 0.6072626344057667, 0.16454551316541507, 0.5465058077887002, 0.2848914432051014, 0.3298170652438202, 0.3831838867988881, 0.2822074811895011, 0.5156498532815046, 0.21899642046845263, 0.3429873010417382, 0.31261277506776164, 0.37079166332722846, 0.4961589998270173, 0.39105885465091844, 0.4188157694131593, 0.24603826930174508, 0.2610991208859882, 0.4673296157993394, 0.25276935960173297, 0.43565117824683536, 0.3714307761510764, 0.37722511242495665, 0.404253330781254, 0.4936658257401312, 0.5188750872235064, 0.39551468888356706, 0.49537145485075734, 0.38083152604430953, 0.49410992955069283, 0.4611814927527551, 0.4175574398644997, 0.6381466397857639, 0.5024719313866072, 0.4065936389156449, 0.29349367780477403, 0.5932236035353043, 0.48877038512285464, 0.32974947831192575, 0.3853182498216643, 0.31088689237131956, 0.3216925675187892, 0.34600630586089054, 0.3055125668296825, 0.20517138960989778, 0.4601350382724868, 0.4829149911360892, 0.4263568926024604, 0.5107220470474477, 0.2111764535652305, 0.36528507087360607, 0.19305857234481363, 0.313815072057708, 0.1236456137492473, 0.289707002678479, 0.3106538071836167, 0.26071069459850577, 0.48235446264489096, 0.2788813704118649, 0.7076086744840812, 0.5449263427956446, 0.17086811952299286, 0.4570766926375956, 0.3463632726377409, 0.6223851185664409, 0.4142977154332462, 0.43881679730273543, 0.3952980215332343, 0.3146759887344615, 0.3556654624787039, 0.4379171728156778, 0.4281775507252004, 0.4492965743019058, 0.34947942341185795, 0.4488597096500828, 0.4297265251961873, 0.62550320788495, 0.3352403627940002, 0.40780209628771696, 0.37376646328487084, 0.1329462882140087, 0.33306129003566337, 0.5517741879721408, 0.5793259690075202, 0.5803589928366162, 0.332162969807168, 0.5929531884512144, 0.3615929617385332, 0.31825399843128643, 0.5946165982898862, 0.31721779884365575, 0.5954665438079025, 0.2473005942003786, 0.5008546161357921, 0.4291447248740431, 0.5373255474409264, 0.2547525424465559, 0.36630360936268563, 0.4087470823481537, 0.4311067986729928, 0.3974876865134009, 0.4119222988913399, 0.47921205567449077, 0.24135362718304298, 0.575111544568972, 0.23628560288308725, 0.4657789075611472, 0.4670020004557683, 0.46332183249461434, 0.334912783276991, 0.2669677276954326, 0.4966180524571652, 0.5265319014996651, 0.3771743791815214, 0.2611968534763256, 0.48928126770843733, 0.36019195080990724, 0.33914497189544424, 0.5294967223450111, 0.21806314145872005, 0.3607601980200318, 0.6183653554373922, 0.3837489024661569, 0.5855115419162579, 0.36557947348915115, 0.4308651292495144, 0.24126975164707373, 0.2632134475595877, 0.22546269019886153, 0.23689837201722103, 0.3630720987819055, 0.5462193147161146, 0.5398056980975612, 0.9539462154132813, 0.8419315484782066, 0.7403713391805702, 0.3107161197174657, 0.5767983960403661, 0.2442722765983196, 0.4567582467867922, 0.31316212880887834, 0.4016734159110358, 0.2651447378138338, 0.5473112736073188, 0.5604116457932237, 0.3253979445189805, 0.6378146693995083, 0.3664768624977591, 0.3992369476947248, 0.3521812343963135, 0.3436807683301751, 0.41601763638348277, 0.4423563095754095, 0.33672790889396503, 0.4533954887365166, 0.5169233378768601, 0.6538312945321398, 0.47309579157139775, 0.5243643370807286, 0.6936299229392222, 0.7871659274211514, 0.30260658940781177, 0.567693882442655, 0.5716751172682537, 0.30882686972495504, 0.5135807411620663, 0.35272705907210095, 0.4623174538786103, 0.4972846579536512, 0.2767411438593514, 0.5672779886020008, 0.47961909972712796, 0.426303659895671, 0.657702779622491, 0.5048956544433306, 0.33469333025875836, 0.5574536457826397, 0.2718029524912369, 0.37392531544716834, 0.327174648006977, 0.6283580359939831, 0.2794953552757291, 0.47174921730980335, 0.5156868059224261, 0.4878347302252046, 0.2240731065464381, 0.5824177653604397, 0.5492499244848862, 0.2157493290000416, 0.35026418257076775, 0.38274144432717194, 0.6572671851802228, 0.3407816515526415, 0.3757444736652515, 0.5814696561719014, 0.6914789946381406, 0.34395971503831524, 0.3555772158103418, 0.2706789714906471, 0.5238456116711404, 0.3084634372468539, 0.46105157200011754, 0.41127937379173546, 0.3539620038945195, 0.3818330920414949, 0.6180068776309623, 0.3375317353421622, 0.3963770891552943, 0.4415334017649558, 0.4164365047181482, 0.5034834529561731, 0.47616513236503344, 0.45680524451032817, 0.4757819907240944, 0.38225184381323435, 0.27028134806386656, 0.6726157471266818, 0.22272663963711153, 0.6520618506127369, 0.16632919338601349, 0.4250502303945123, 0.6151232605862956, 0.5476681274637946, 0.4510370419715972, 0.39562741536924967, 0.6184098292696143, 0.34178431987217106, 0.313285582178111, 0.2407598713326511, 0.3535776157037497, 0.2677988113487344, 0.7160033560805009, 0.301911847967762, 0.33321608823488186, 0.5086062564768697, 0.47029564013581837, 0.4624156468727572, 0.44960635892940076, 0.3747852051317587, 0.2584049864983307, 0.4100759524106322, 0.6070374573016084, 0.34977045580996063, 0.35757500425279864, 0.31002767456518504, 0.34749906993087526, 0.30518197208663483, 0.3913685714614922, 0.37744787491541054, 0.5062317756386235, 0.3818665769509147, 0.6860371072000687, 0.24175808501920934, 0.3420089719474647, 0.45299898162545277, 0.2669908402809311, 0.697926235786742, 0.4534167468353703, 0.30272619030819053, 0.46705388123850405, 0.42063555290851257, 0.5429885707469283, 0.5389922579657138, 0.4218248823450814, 0.30620400367078693, 0.40476237316044095, 0.35678395144674524, 0.2727319004799394, 0.529959295973378, 0.4924148202100602, 0.5368595268631497, 0.4848221787322776, 0.8031951090168561, 0.5230390393166355, 0.42405279984666555, 0.5303586459802038, 0.6325698336665435, 0.536699869512414, 0.5330472977867593, 0.28748531101948627, 0.42031740152320657, 0.6373770347050224, 0.6349462998048103, 0.7109472484864545, 0.7964366023565248, 0.6949528690153013, 0.5330571478385727, 0.4199528127381523, 0.5603541312605433, 0.6173087404608333, 0.5199874664386848, 0.39235079055975747, 0.5658706872052838, 0.6710867627002611, 0.5155431379625356, 0.36062620351640423, 0.5419148000525995, 0.74033712948442, 0.6418704489711822, 0.6269339158867024, 0.42533183655939827, 0.3455174280636719, 0.7127820978711107, 0.3665122161099059, 0.5205009269090151, 0.5018941481484502, 0.7161425143078165, 0.603729359363148, 0.5176943790941491, 0.4506584926878237, 0.5430783068738697, 0.6336366630346748, 0.3360261397947619, 0.23099577024370202, 0.7011296982967821, 0.6553603777254996, 0.5437503982336723, 0.5890386556527328, 0.6350730008599078, 0.4628601360696111, 0.5115846098421556, 0.6932526173312377, 0.2938411006947546, 0.5360592975501193, 0.4529586235796213, 0.4988182008148499, 0.48343437598800565, 0.48646826577689634, 0.683499019248246, 0.31812615101224634, 0.30607137377062926, 0.4909178901588369, 0.4171518929148999, 0.5911016751777756, 0.6292123073288999, 0.6563218033469959, 0.43798410978512475, 0.4282851278615862, 0.6982140456761758, 0.7458240529469469, 0.6090506669763233, 0.49117882421811965, 0.6883357071639102, 0.8657292289902266, 0.3821831996187788, 0.411699764053843, 0.4628818282698258, 0.1698281948252095]}, "coupled": {"mean": 0.38362365295787626, "stdDev": 0.14801835258263626, "min": 0.08680319923851641, "max": 0.769469780755415, "median": 0.3639509803576631, "quartile": 0.10043297174595192, "distribution": [0.3049913941249744, 0.6803845100494746, 0.5659226587229501, 0.5599338155992194, 0.40367623654220497, 0.2788763932526347, 0.13888502754182722, 0.28674211867465427, 0.3340287686506937, 0.26038195479311305, 0.1561329659520746, 0.360175237414413, 0.3012243059839058, 0.3604809087510996, 0.2938717894533026, 0.20677074764694764, 0.4426286207526643, 0.361153161627802, 0.18030050322130822, 0.08680319923851641, 0.33630414129826947, 0.4539801439475455, 0.28878210443764785, 0.2373397327145721, 0.31158661067962395, 0.546186401740443, 0.18271420703956642, 0.2918717188765924, 0.115305429870856, 0.5249043722399102, 0.25613646811455604, 0.2712461094708543, 0.40880446343569343, 0.3639509803576631, 0.3968853336400959, 0.6262807286968913, 0.6118842680244191, 0.2906394672649303, 0.09302925929547859, 0.2722974300008719, 0.18156701693638713, 0.4952565990506447, 0.4294767836572105, 0.4860463514710201, 0.675031127394917, 0.5143802629276297, 0.49061100419588966, 0.4194830893166157, 0.3875254905464822, 0.3070341780345013, 0.33960442607170566, 0.24359475333566763, 0.21364589175207874, 0.24740088695052936, 0.3816954503549059, 0.18850506541488107, 0.5695621746530932, 0.4608236875633269, 0.3197880859187772, 0.16173963589656393, 0.1613371970262503, 0.5055041106003347, 0.34804825115523796, 0.5383157907063111, 0.19417218470154518, 0.4876509129152986, 0.3779536051646363, 0.2488287475841967, 0.46826361069481026, 0.3296888319355874, 0.3297549273206206, 0.3651289344994404, 0.5557726537838817, 0.570569362711715, 0.3299572686602479, 0.36020789773440026, 0.3218095410087927, 0.4542973398612907, 0.6195523166651066, 0.6549250315130839, 0.30731252874228515, 0.37062692405434683, 0.4089018419455532, 0.5103606690656122, 0.3432081810923751, 0.409054519004585, 0.3291769343507042, 0.6422551075142164, 0.3429055680782154, 0.17288081523790788, 0.5414853265114624, 0.7117520718894458, 0.22114882150844029, 0.4060834049755546, 0.4078578638990176, 0.24850699755203365, 0.38266805690652883, 0.7405046983636822, 0.6780502828075264, 0.6590759967569291, 0.35761734378068194, 0.36408732466633026, 0.46754474367716997, 0.4665379852856312, 0.5686684261685104, 0.36687357025177386, 0.597299083007925, 0.28335107577101193, 0.11735238266429415, 0.45488956597719293, 0.2440463071026932, 0.11170103146498399, 0.2271901051440293, 0.22207087377802137, 0.14805891310088468, 0.32371594011923893, 0.21849400460687618, 0.5359474612649883, 0.4157881558612325, 0.17454501684534326, 0.4105213662055032, 0.4207450447449066, 0.3533483998767498, 0.5859011025161358, 0.4971225571454885, 0.3402535380343503, 0.6668057670668267, 0.4603838444236381, 0.2920744650867646, 0.17030429994465135, 0.38540821370974815, 0.5457596433943707, 0.26447405104588895, 0.32506153559027745, 0.3905095548320648, 0.2869359560616045, 0.338784840721357, 0.21015156839208404, 0.5813470045104122, 0.17316099815313724, 0.30922345429194553, 0.34075844220322665, 0.44611753830247325, 0.3854349484815149, 0.3950495586242953, 0.22229424333804434, 0.21688565823772257, 0.2760176773278283, 0.21511436508753068, 0.31605267943512155, 0.5221382446884201, 0.46081430257436595, 0.29736888474003115, 0.3945000308612782, 0.35842226618845646, 0.1454102556919728, 0.26635402223869753, 0.30223172853181474, 0.3290262909921896, 0.28518040797911626, 0.4978958904647306, 0.3124996321471003, 0.4124298893161776, 0.3606358489822185, 0.33988480429473655, 0.19775761672990366, 0.1968130709515159, 0.43462371355127705, 0.23185786480011086, 0.220103336526724, 0.1527483675827718, 0.160569805511838, 0.3717120987920601, 0.4342180587302268, 0.42481435305819415, 0.6654588357778971, 0.7262680738728579, 0.3479876353335294, 0.23576192431960502, 0.293933503625616, 0.6640095112601826, 0.3390796316827779, 0.317503290100007, 0.45659606713991774, 0.41814513246404994, 0.4971165120870822, 0.5105030107646465, 0.3583272667611098, 0.2633494414025581, 0.5574192416185909, 0.47897927226277154, 0.2904219067149269, 0.4135110162697005, 0.2116223509305452, 0.3871951788033153, 0.28309056455241743, 0.46366989970464145, 0.1267427468704248, 0.5984675445865307, 0.41679471827905046, 0.3589967982349911, 0.3423177248254282, 0.5143908771316901, 0.16281632761953213, 0.3929234773076574, 0.5282783828035008, 0.2674744377777614, 0.30568003289323176, 0.7168155838912713, 0.30003213435626064, 0.20142845907220208, 0.3875835002881345, 0.3105807055658796, 0.21999426853475632, 0.26945287259991935, 0.35815830416086614, 0.35770655777997407, 0.47824170434249275, 0.3184836826495867, 0.31866009901661485, 0.4312149692219351, 0.5258524326347215, 0.5171023148456875, 0.355122979206449, 0.40017065743616315, 0.6398135863570422, 0.5350399537566313, 0.5095347289650433, 0.4123366180820197, 0.5639739917272737, 0.6281275916081596, 0.12549477732300954, 0.7142875451118889, 0.6411134970812511, 0.49970343348311824, 0.5245365206828984, 0.4350347318080024, 0.33445107188048634, 0.4964641054142659, 0.37600635717662323, 0.6191697191461454, 0.43301722846251567, 0.3920207864608377, 0.4822452871569831, 0.6599145955621278, 0.43114266287394715, 0.3926057815616192, 0.6357384823597237, 0.769469780755415]}}, "DR": {"mean": 7.225721579987146e-05, "stdDev": 5.4964411128391325e-05, "min": 1.0950957376806106e-05, "max": 0.0003867599968774383, "median": 5.5507809199801095e-05, "quartile": 3.020810070941031e-05, "distribution": [9.291697711203281e-05, 9.54596394020458e-05, 6.884370621377312e-05, 0.00014597853089338966, 0.00011225729026893314, 9.106302519386471e-05, 5.309310567953485e-05, 2.8824541691695985e-05, 1.4981591104710283e-05, 3.120085799811948e-05, 6.748320335432046e-05, 4.401956060706994e-05, 0.00019284296516229143, 0.00013563070823213738, 7.471289261101958e-05, 5.9452008456089384e-05, 2.0459667871093257e-05, 7.171097534328909e-05, 1.5522294377179634e-05, 5.691516839941891e-05, 5.2491964183592785e-05, 1.4612993068725329e-05, 0.0001784177935215669, 9.017613462764983e-05, 3.6398756945231626e-05, 4.290947528664104e-05, 9.78458394666453e-05, 2.436899858396304e-05, 4.3614031806615684e-05, 1.3345137470874745e-05, 4.2654000078243586e-05, 1.7838295728674517e-05, 0.00010380040065620915, 2.1328062996311685e-05, 4.224726458982763e-05, 5.744376177085852e-05, 5.6284699227444966e-05, 0.00012362013236588563, 5.118046543130397e-05, 0.00012527514192871913, 0.00012023283931845695, 7.700244198029856e-05, 2.8086193208749125e-05, 9.744065055719807e-05, 0.00014902843477988104, 1.1752999254061444e-05, 0.00013354857926885705, 4.9337580718858924e-05, 0.00012024695778842453, 4.462149592938949e-05, 7.693532099003136e-05, 5.8945052296691194e-05, 5.102028447418204e-05, 8.774891821144209e-05, 4.0062783252181135e-05, 3.364878817726016e-05, 6.848694160457396e-05, 3.0770842579490525e-05, 2.0324817896450834e-05, 1.0950957376806106e-05, 3.4624408331800825e-05, 2.0812977681670438e-05, 0.00019064886992538799, 8.527171735487886e-05, 4.1019614353736606e-05, 3.234452864873627e-05, 5.4730919172157224e-05, 3.197163015973669e-05, 3.006288662326358e-05, 5.132706637110335e-05, 4.109290942707393e-05, 0.0003867599968774383, 0.00010086033876727037, 4.427146112339115e-05, 6.553619282995286e-05, 5.2406488070129254e-05, 2.7965316566997687e-05, 6.363357029973064e-05, 0.0001467795366757527, 9.195799193706272e-05, 6.353859381817814e-05, 3.0125823005188604e-05, 0.00011934789811195184, 5.3425342500430236e-05, 5.000710895163245e-05, 9.092345918525222e-05, 2.5384829901452873e-05, 5.114069010706073e-05, 0.0001439788885253354, 9.457572648196644e-05, 3.0516329278409576e-05, 7.489294058470119e-05, 4.039887550283661e-05, 0.00018471254740750744, 1.2412372478372443e-05, 4.7739425635079406e-05, 0.00010671711494460157, 0.00017384337502140344, 7.218508121815938e-05, 0.00014636179676007498]}, "alphaR": {"mean": 0.9160652461253076, "stdDev": 0.3638136942083277, "min": 0.30693776274339685, "max": 1.8809158702441924, "median": 0.8629851520161268, "quartile": 0.25266742916762974, "distribution": [0.6863844857319374, 0.7884683102613991, 0.7582515330801317, 0.448334860905948, 0.9087332490226919, 0.3407816132080105, 0.5431830017182173, 0.9242736337624855, 0.5818016498134997, 0.6401939129979878, 0.6750772854016396, 1.1260357362950724, 0.30693776274339685, 0.45046937408122495, 0.6138091057355198, 0.6881136530812056, 0.5006659999495148, 0.4186524024551549, 0.7007984328439161, 0.7832185750517494, 0.8254688735357051, 0.6613655758784261, 0.9061436563784683, 0.34763112213148345, 1.2883408199555193, 1.2944740139752928, 0.5625386983664024, 1.4890849243389677, 0.7982505307226693, 1.6571457697262564, 0.9108627377115025, 1.4247712163059194, 0.6939807369141688, 1.8809158702441924, 0.7878806819314519, 1.421381848736473, 0.5139127809167581, 0.5606359711498715, 1.270599137225071, 0.6878428155212232, 0.8653457770312534, 1.0729739788249357, 1.5680682267305124, 1.048513805818896, 1.2503010323337023, 1.5096262558651514, 0.6230731315621282, 0.8839414634522503, 0.5053844734589289, 1.0761613265701047, 1.2875702204539892, 0.9362154954343823, 0.9277777270401562, 0.9670044049151262, 1.1516503222627703, 0.44221636166196493, 0.8622328401556237, 0.6413223748938202, 1.4081762804184765, 1.3984492261710133, 1.1631282156885656, 1.5150875954436183, 0.4892242340914497, 0.42528456585253593, 0.9827863525236559, 1.2097272068600298, 0.706254618186438, 1.138051553296682, 1.298078328412089, 0.702351954706069, 1.4161636539100342, 1.798221927349125, 0.6002731324401483, 1.144616716252572, 1.0591258150437894, 0.834928741025195, 0.6125725080535549, 0.7808160502351724, 0.3668619255183497, 0.5308931817291184, 1.3008583247629628, 0.762988930918737, 0.7945182428794951, 0.8876560630507024, 1.0272287591680456, 0.6417565184688094, 1.3796370745447026, 1.0525562002698892, 0.9221846433327814, 0.9918876054264539, 0.8637374638766299, 1.0182708928045618, 1.436286787885975, 0.4280644477443047, 1.8064815037438926, 1.0836684152611296, 0.8560126928398593, 0.8605467591732708, 0.6068823600163235, 0.8174355648823368]}}, "Mitosis": {"numPoints_single": 32, "numPoints_coupled": 23, "numPoints_global": 10, "D": {"single": {"mean": 0.0012071713046276997, "stdDev": 0.0006738504202928147, "min": 0.00028473867167182844, "max": 0.003761090497488757, "median": 0.0011067779892606532, "quartile": 0.0004111802241715153, "distribution": [0.0011225512986615684, 0.001782831380780949, 0.0006498246713540575, 0.0011440717338322246, 0.00107872850447433, 0.0005906532512709199, 0.0006396288318741078, 0.0009417573777931761, 0.003761090497488757, 0.000371408340958925, 0.000563755542903841, 0.0004828543131839919, 0.0008586207686706895, 0.0009348847590480571, 0.0011706407417005629, 0.001576413711232053, 0.001091004679859738, 0.0017425930765832876, 0.00093417265819531, 0.0007960421284525877, 0.00028473867167182844, 0.0016295854414732185, 0.0009139643668987855, 0.001319541201813631, 0.0018372744495954523, 0.0012633111695421698, 0.0020705081387751355, 0.0018363094915863857, 0.0014565878318309148, 0.0019711166508379003, 0.0006812583964394925, 0.0011317576693023377]}, "coupled": {"mean": 0.0009612361493250496, "stdDev": 0.0005019630864291644, "min": 0.00023999545773589488, "max": 0.0018401562784433217, "median": 0.0008909458572946997, "quartile": 0.00043855120930354246, "distribution": [0.0009336940778274074, 0.0018401562784433217, 0.000433768325978717, 0.00047120984417238645, 0.00028300975249447995, 0.0005457801025417274, 0.0004687793282265725, 0.0007985495086643303, 0.0008909458572946997, 0.0010874703902023601, 0.0014510338744343958, 0.0008209530263099337, 0.001320160909493888, 0.0008157901504526079, 0.00023999545773589488, 0.0016632793109502214, 0.0009651354244290353, 0.001140212658545663, 0.0017250533290645426, 0.0017016987708657544, 0.0015072518233298945, 0.0003941251196523622, 0.0006103781133659404]}}, "alpha": {"single": {"mean": 0.5313255110561974, "stdDev": 0.22723362904549935, "min": 0.1043900210478128, "max": 1.0056868520145925, "median": 0.5012421435088399, "quartile": 0.15117886784128406, "distribution": [0.2603050232855595, 0.4461601641545287, 0.4479614035412743, 0.1043900210478128, 0.5765626540749087, 0.49428555913455313, 0.41831984516754206, 0.26670121309120876, 1.0056868520145925, 0.8164178267876158, 0.7167686029441774, 0.7809192733318236, 0.6185294514425568, 0.3758874473503264, 0.23676037442640924, 0.4982353189002243, 0.35051099332432184, 0.6575177251654952, 0.39241041127978227, 0.5042489681174555, 0.34144149944874663, 0.20085875509423146, 0.46595575802730654, 0.5542426785680508, 0.2783999844081834, 0.5915731885362993, 0.6211770218105358, 0.7150511026090879, 0.5895266541732173, 0.8759268481383391, 0.9046753834276517, 0.895008350974497]}, "coupled": {"mean": 0.45492262461371896, "stdDev": 0.2556430752344873, "min": 0.09082502319262098, "max": 0.9423891758339292, "median": 0.40518653337451715, "quartile": 0.19874515276075067, "distribution": [0.1442938683349696, 0.36359400716346746, 0.261781184800344, 0.21971904508382908, 0.9352882003857248, 0.7185986745239473, 0.7924332928412855, 0.6581517454521768, 0.3869190815629004, 0.17115019928892833, 0.48065434328072704, 0.18006855228685123, 0.618329095474999, 0.37118454427520153, 0.40518653337451715, 0.17552571326942687, 0.4069904360611203, 0.09082502319262098, 0.5412119993076843, 0.5196382685854147, 0.9423891758339292, 0.3043337285763773, 0.7749536531590931]}}, "DR": {"mean": 0.00010182292370701709, "stdDev": 8.298830823135958e-05, "min": 1.645504036974742e-05, "max": 0.0002724967052299882, "median": 9.693176233775648e-05, "quartile": 5.056149241028492e-05, "distribution": [9.744730192681579e-05, 9.641622274869718e-05, 3.106644683319158e-05, 4.0147845127275264e-05, 0.00011597140304803886, 1.7217015289071395e-05, 1.645504036974742e-05, 0.0002724967052299882, 0.00014062257395369685, 0.0001903886825436484]}, "alphaR": {"mean": 1.1430156341247115, "stdDev": 0.4737410661294365, "min": 0.38288205330365876, "max": 1.8003653089162597, "median": 1.039779862594111, "quartile": 0.3508566690129855, "distribution": [1.3543949580666745, 1.0734144506689711, 0.38288205330365876, 1.0061452745192507, 0.7217242830799121, 1.7669513041090767, 0.8179434376037884, 0.9031792765224982, 1.6031559944570244, 1.8003653089162597]}}, "Nocodazole": {"numPoints_single": 85, "numPoints_coupled": 36, "numPoints_global": 14, "D": {"single": {"mean": 0.0012559603036220925, "stdDev": 0.0006760459864250956, "min": 0.00039224580387710426, "max": 0.0040810330946132855, "median": 0.0011221886607565412, "quartile": 0.00040488137557690964, "distribution": [0.0005248871997267332, 0.00044475802009515206, 0.0016189601702116618, 0.001782297688531551, 0.0015660078242616137, 0.0014999691228997328, 0.0008829272687122711, 0.0017110678745112066, 0.0004322484756132373, 0.0013950491320739496, 0.0008091974190578426, 0.000565500710189215, 0.0017908809784168522, 0.0014175657950171656, 0.0012654463960677792, 0.0011479819949418335, 0.0010455422740018392, 0.0014270456777654094, 0.0013204753368743335, 0.00065309960705815, 0.0005691377165178992, 0.002104144627758899, 0.0029842392371116255, 0.003959290251587826, 0.0009200041823938554, 0.0011896209034737545, 0.0008866536899457389, 0.0010139228106563843, 0.0004048232132725278, 0.0008589615370870572, 0.0005703863525982156, 0.0010842378770326106, 0.0013343828485299293, 0.0004020079187380676, 0.001468715263542141, 0.0014316386123683872, 0.001116679804389121, 0.001132450662353159, 0.0011807818382537597, 0.0009479911992702439, 0.0018574696588663621, 0.0009233922260685394, 0.0010109645300720976, 0.001726504010915786, 0.0023726448246321353, 0.0010193665661183695, 0.00039224580387710426, 0.0008647610812440353, 0.0009813568374101153, 0.0010611532882349023, 0.0008062812655334299, 0.001712544915164366, 0.0005091807349330302, 0.0016894324229212129, 0.0010633084732133747, 0.0005656568809355275, 0.0012220231269522755, 0.0005366782827193264, 0.0016169305203806632, 0.0023301625168388597, 0.0008296833636966635, 0.0015992907488392796, 0.001544006961037788, 0.0011604921284223539, 0.0017842025641444934, 0.0016271367409485548, 0.0010231157604104215, 0.0011221886607565412, 0.0019772659435314988, 0.0007935289787044731, 0.0005659041019126447, 0.0007263628253169243, 0.0005464940857215571, 0.001900375902077272, 0.0016843533675963839, 0.0016728449948730604, 0.0010656412429348474, 0.0016357790038886962, 0.0040810330946132855, 0.0006956756631123057, 0.0015454638044429664, 0.000632681922071993, 0.0008408365665706965, 0.0018857018098495176, 0.0006935280924633827]}, "coupled": {"mean": 0.0010482708815421138, "stdDev": 0.0005661942278770764, "min": 0.00033999917499024626, "max": 0.002675112992136308, "median": 0.0009408559877637601, "quartile": 0.0003816856901514522, "distribution": [0.00046050220237522314, 0.00033999917499024626, 0.001589398333653958, 0.0012990814703123727, 0.0007484945187855595, 0.000426410762950119, 0.001584297972244657, 0.0011813142278619332, 0.0011783742223874876, 0.00039464756092775843, 0.0018959805841726437, 0.002675112992136308, 0.0003523583026798063, 0.0011828650619519693, 0.0007786416858056698, 0.0007607970532771843, 0.0008729797456293553, 0.0006869495768937659, 0.00039028634543636056, 0.0013313244925874227, 0.0007608789520609758, 0.0005710635238016598, 0.0010885070757205874, 0.0003857369512052283, 0.0015424521483943883, 0.0021967864798057898, 0.0006201555823690724, 0.0015962726451540547, 0.0009398008814986653, 0.0012864713184516348, 0.0014910423143582258, 0.0009932230957671489, 0.0009419110940288549, 0.0018586839623454827, 0.0008555968666853251, 0.0004793525568092015]}}, "alpha": {"single": {"mean": 0.4779522356722517, "stdDev": 0.12947347027206715, "min": 0.23579365092824722, "max": 0.7986012025184037, "median": 0.49884708672443245, "quartile": 0.0949142311471661, "distribution": [0.5574226768465841, 0.6931803223859087, 0.3831312328028471, 0.3440821310264374, 0.5840264998320064, 0.419235229289452, 0.528449572603342, 0.36056082681285456, 0.6610083742284988, 0.23579365092824722, 0.6192974364719435, 0.4480009985465051, 0.6346250105279119, 0.266332759799114, 0.5322872410620781, 0.29358324825336357, 0.2861582888613595, 0.29632221606525333, 0.5555997609344263, 0.5744404115458317, 0.5121820980875823, 0.4016867370669314, 0.31193961289682, 0.306809254228157, 0.4385451723473691, 0.3273860995506048, 0.30418881880274173, 0.3080013741086091, 0.602134780680569, 0.32937462558485286, 0.5494848464754473, 0.4250411994880209, 0.5791926466988659, 0.4354905455764058, 0.4227771550458507, 0.3784664565193841, 0.4041224400877353, 0.2535294807351022, 0.43353679157761665, 0.40983183823957786, 0.4320375423350591, 0.3822446349342046, 0.5260661474760255, 0.5313139716173122, 0.3483099817891374, 0.7320566346644003, 0.5579499629776823, 0.5381544383313893, 0.598366920591934, 0.49884708672443245, 0.5653147046896401, 0.29386747356869036, 0.6896590037917228, 0.5013706962805466, 0.5603434694897442, 0.629455709772778, 0.37352091505664475, 0.5518333390787041, 0.5173377119932223, 0.41137111660900244, 0.5910058118265821, 0.3675643290587132, 0.5276802918580744, 0.6127346714935522, 0.3885745743868186, 0.4776952336474783, 0.3733029510045141, 0.7125221298036271, 0.5027038742430886, 0.6756369802775867, 0.5641327302281672, 0.6693305561734997, 0.6447858266048132, 0.350630759001097, 0.510514918884941, 0.4406441384023885, 0.3990914797396557, 0.5150072922282174, 0.37430426793383503, 0.415321532578593, 0.5607343154096823, 0.5576194141114029, 0.7986012025184037, 0.2966493601457844, 0.652470066186399]}, "coupled": {"mean": 0.4607516753008362, "stdDev": 0.15104820221457793, "min": 0.18113191726700237, "max": 0.8727521040997516, "median": 0.4358859451941267, "quartile": 0.11803335845528817, "distribution": [0.4210527309367906, 0.6165798253242396, 0.34346658439316313, 0.22343859939891314, 0.642737605632244, 0.18113191726700237, 0.6376698978555976, 0.4436373883717191, 0.4654972299600326, 0.2724778252096613, 0.3252460869442092, 0.30988505023866686, 0.3429725189206135, 0.3900859696217515, 0.4061516840506806, 0.3758165956123037, 0.41201959639624564, 0.4118510498601934, 0.4479196124266431, 0.47526529470438145, 0.5913172335502029, 0.6976396722932519, 0.3109512283676528, 0.6029931287781494, 0.5149604559444081, 0.36191294592464673, 0.44654180572083474, 0.35785284302427445, 0.5033261186733844, 0.3287454080289058, 0.42813450201653425, 0.589991582519363, 0.8727521040997516, 0.4757119175079264, 0.6214905702988935, 0.7378357309568718]}}, "DR": {"mean": 8.551616172304931e-05, "stdDev": 7.330600919604863e-05, "min": 2.6689559565758676e-05, "max": 0.0002985563111029168, "median": 5.971386163513415e-05, "quartile": 1.708701522007592e-05, "distribution": [6.140780677839254e-05, 4.554754407664396e-05, 3.060779777149546e-05, 8.529238200406668e-05, 0.0002985563111029168, 2.6689559565758676e-05, 4.6846596291640676e-05, 0.00017318031852474745, 6.519426650522449e-05, 5.336224584270309e-05, 0.00013710099678513558, 4.703087887937992e-05, 5.801991649187575e-05, 6.838964350270926e-05]}, "alphaR": {"mean": 1.0714604336645486, "stdDev": 0.4389815063491188, "min": 0.32567292495667083, "max": 1.5888899451166163, "median": 1.1496356096208435, "quartile": 0.3325222349700132, "distribution": [1.195035186976279, 0.7711483790905658, 1.496763577563392, 1.4457725953634535, 0.36436958828163274, 1.1657934015388656, 1.5888899451166163, 0.8949182400591051, 1.474256220575818, 1.1334778177028217, 0.5187003239165066, 1.0612400891647973, 1.5644077809971568, 0.32567292495667083]}}}
